# Supplementary material for: Cannabinerol Prevents Endoplasmic Reticulum and Mitochondria Dysfunctions in an In Vitro Model of Alzheimer’s Disease: A Network-Based Transcriptomic Analysis
Source: Cells. 2024 Jun 10;13(12):1012. doi: 10.3390/cells13121012 (PMC11201759; doi:10.3390/cells13121012)
Supplement: Supplementary file 1 [file cells-13-01012-s001.zip]

Archive with 8 entries (8 files):
- FigureS1.TIF
- FigureS2.TIF
- FigureS3.TIF
- FigureS4.TIF
- Table S1.xlsx
- Table S2.xlsx
- Table S3.xlsx
- Table S4.xlsx
