# Supplementary material for: Cannabinerol Prevents Endoplasmic Reticulum and Mitochondria Dysfunctions in an In Vitro Model of Alzheimer’s Disease: A Network-Based Transcriptomic Analysis
Source: Cells. 2024 Jun 10;13(12):1012. doi: 10.3390/cells13121012 (PMC11201759; doi:10.3390/cells13121012)
Supplement: Supplementary file 1 [file cells-13-01012-s001.zip › Table S1.xlsx]

## Sheet: WB primary data Fig. 1
	TH/GAPDH			Neurofilament/GAPDH			AChRα1/GAPDH
	SH-SY5Y Non-diff.	SH-SY5Y Diff.		SH-SY5Y Non-diff.	SH-SY5Y Diff.		SH-SY5Y Non-diff.	SH-SY5Y Diff.
	0.956604	0.899409		0.906167	3.97028		0.98598	3.69119
	1.06505	0.958056		1.11509	3.54158		1.30297	3.97184
	0.978344	0.926921		0.978747	2.98062		0.711053	3.34873
mean	1	0.928128		1	3.49749		1	3.67059
std. dev.	0.0573754	0.0293421		0.106068	0.496304		0.296206	0.312064

## Sheet: WB statistical analysis Fig. 1
Protein Analyzed	TH		Neurofilament		AChRα1
Column B	SHSY5Y Diff.		SHSY5Y Diff.		SHSY5Y Diff.
vs.	vs.		vs.		vs.
Column A	SHSY5Y Non diff.		SHSY5Y Non diff.		SHSY5Y Non diff.
Unpaired t test
P value	0,1256		0,0010		0,0004
P value summary	ns		**		***
Significantly different (P < 0.05)?	No		Yes		Yes
One- or two-tailed P value?	Two-tailed		Two-tailed		Two-tailed
t, df	t=1.932, df=4		t=8.524, df=4		t=10.75, df=4

## Sheet: MTT primary data Fig. 2
	Control	β-amyloid	CBNR 10μM	CBNR 10μM + β-amyloid	CBNR 20μM	CBNR 20μM + β-amyloid
	96,24755	66,29575	98,80441	74,14897	110,5873	76,64287
	106,2924	68,12208	105,0139	74,8795	99,86798	83,07444
	97,00951	69,58314	99,90021	73,7837	98,6174	82,71713
	98,6174	68,96072	101,5439	75,79266	103,4411	79,50134
	101,8332	70,92592	92,41226	76,34056	117,0188	74,49901
mean	100,00	68,78	99,53	74,99	105,91	79,29
std. dev.	4,12	1,72	4,62	1,08	7,76	3,74

## Sheet: MTT statistical analysis Fig. 2
Number of families	1
Number of comparisons per family	15
Alpha	0,05
Bonferroni's multiple comparisons test	Mean Diff,	95,00% CI of diff,	Significant?	Summary	Adjusted P Value
Control vs. β-amyloid	31,22	22,13 to 40,31	Yes	****	<0,0001
Control vs. CBNR 10μM	0,4651	-8,625 to 9,556	No	ns	>0,9999
Control vs. CBNR 10μM + β-amyloid	25,01	15,92 to 34,10	Yes	****	<0,0001
Control vs. CBNR 20μM	-5,907	-15,00 to 3,184	No	ns	0,6721
Control vs. CBNR 20μM + β-amyloid	20,71	11,62 to 29,80	Yes	****	<0,0001
β-amyloid vs. CBNR 10μM	-30,76	-39,85 to -21,67	Yes	****	<0,0001
β-amyloid vs. CBNR 10μM + β-amyloid	-6,212	-15,30 to 2,879	No	ns	0,5344
β-amyloid vs. CBNR 20μM	-37,13	-46,22 to -28,04	Yes	****	<0,0001
β-amyloid vs. CBNR 20μM + β-amyloid	-10,51	-19,60 to -1,419	Yes	*	0,0142
CBNR 10μM vs. CBNR 10μM + β-amyloid	24,55	15,46 to 33,64	Yes	****	<0,0001
CBNR 10μM vs. CBNR 20μM	-6,372	-15,46 to 2,719	No	ns	0,4729
CBNR 10μM vs. CBNR 20μM + β-amyloid	20,25	11,16 to 29,34	Yes	****	<0,0001
CBNR 10μM + β-amyloid vs. CBNR 20μM	-30,92	-40,01 to -21,83	Yes	****	<0,0001
CBNR 10μM + β-amyloid vs. CBNR 20μM + β-amyloid	-4,298	-13,39 to 4,793	No	ns	>0,9999
CBNR 20μM vs. CBNR 20μM + β-amyloid	26,62	17,53 to 35,71	Yes	****	<0,0001
