# Supplementary material for: Cannabinerol Prevents Endoplasmic Reticulum and Mitochondria Dysfunctions in an In Vitro Model of Alzheimer’s Disease: A Network-Based Transcriptomic Analysis
Source: Cells. 2024 Jun 10;13(12):1012. doi: 10.3390/cells13121012 (PMC11201759; doi:10.3390/cells13121012)
Supplement: Supplementary file 1 [file cells-13-01012-s001.zip › Table S2.xlsx]

## Sheet: CTRL vs Aβ
Gene	CTRL	Aβ	Fold_Change	q-Value
AAGAB	1205.87	1075.79	-0.17	0.00093
AAMP	2082.88	1813.96	-0.21	1.11e-08
ABCA1	530.06	418.5	-0.33	3.5e-05
ABCA11P	21.77	8.89	-1.22	0.0109
ABCA3	8827.73	8334.33	-0.08	3.44e-06
ABCC1	3342.21	3538.96	0.09	0.00331
ABCC5	2376.61	2591.27	0.13	0.000211
ABCG1	289.55	346.18	0.25	0.0176
ABCG4	30.75	57.17	0.85	0.00333
ABHD12	1642.8	1473.85	-0.16	0.000231
ABHD13	243.51	197.54	-0.32	0.0115
ABHD17B	405.81	316.83	-0.37	3.36e-05
ABHD18	294.02	340.72	0.23	0.0364
ABHD2	1484.78	1378.79	-0.12	0.0162
ABI1	1277.98	1044.31	-0.3	2.39e-10
ABL1	2406.21	2541.98	0.08	0.0466
ABRACL	13.37	4.66	-1.67	0.0197
ABRAXAS1	220.32	178.79	-0.32	0.0177
ACACA	10499.3	10000.2	-0.07	2.98e-05
ACACB	1916.94	2368.86	0.31	2.26e-20
ACAP3	1241.45	1394.87	0.16	0.000878
ACAT1	2089.46	1885.68	-0.16	3.47e-05
ACBD3	1483.1	1314.87	-0.18	6.09e-05
ACBD5	3784.23	3429.71	-0.14	1.82e-07
ACLY	7498.97	7121.88	-0.08	5.52e-05
ACOT1	238.44	302.65	0.32	0.00424
ACOT7	3644.16	3301.59	-0.15	8.55e-08
ACP2	283.72	229.76	-0.29	0.0126
ACTA1	13.72	25.89	0.93	0.0483
ACTBP7	112.25	169.24	0.59	4.54e-05
ACTG1	48612.7	45491.2	-0.1	7.58e-05
ACTG1P14	73.94	114.6	0.58	0.00182
ACTN1	3160.42	2936.82	-0.11	0.000856
ACTN4	5527.9	5781.97	0.06	0.0103
ADAM11	71.8	109.04	0.59	0.00211
ADAM29	19.28	8.6	-1.2	0.0217
ADAMTS20	25.79	62.51	1.29	2.81e-06
ADAR	14769.6	14127.3	-0.07	5.21e-07
ADCY6	2336.73	2000.08	-0.21	1.36e-09
ADGRA2	583.84	643.86	0.16	0.0389
ADGRB1	452	557.95	0.32	2.42e-05
ADGRB3	4065.25	4584.08	0.17	6.1e-13
ADGRL1-AS1	5.91	23.89	2.07	0.000417
ADH5	1929.79	1754.96	-0.14	0.000878
ADIPOR1	976.87	883.84	-0.14	0.0195
ADSL	101	76.15	-0.48	0.0185
ADSS1	186.37	132.72	-0.51	0.000331
AEBP1	2357.8	2545.94	0.1	0.00531
AEBP2	622.9	756.39	0.26	6.84e-05
AFAP1L1	99.46	150.86	0.63	6.56e-05
AFDN	4595.94	4932.72	0.1	7.09e-05
AFF1	852.24	958.92	0.17	0.00638
AFF4	5428.1	5114.89	-0.09	0.000295
AFG3L2	1773.51	1650.59	-0.11	0.0195
AFMID	495.5	604.9	0.3	3.36e-05
AGA	569.12	499.85	-0.21	0.00834
AGAP2-AS1	131.52	183.8	0.48	0.000878
AGAP4	4900.96	5154.43	0.08	0.0013
AGFG1	1891.68	1774.7	-0.1	0.0334
2001-08-01	1812.87	1935.84	0.1	0.0204
AGRN	2671.93	2964.6	0.16	5.93e-07
AHNAK2	3196.8	3020.86	-0.07	0.0338
AHSA2P	1020.21	1222.47	0.26	1.01e-07
AIFM1	1609.82	1490.78	-0.11	0.0265
AK9	447.55	373.31	-0.29	0.000917
AKAP1	1947.65	2096.88	0.1	0.0118
AKR1C3	19.86	36.63	0.94	0.014
AKR7A2P1	14.55	3.33	-2.27	0.00336
AKT1S1	150.79	114.77	-0.39	0.017
AKT2	2989.71	3184.44	0.09	0.00934
ALDH18A1	3741.42	3532.71	-0.08	0.0157
ALDH5A1	727.87	825.94	0.17	0.0134
ALDH7A1	3723.53	3293.45	-0.17	1.81e-10
ALDH9A1	846.37	757.22	-0.16	0.0164
ALG13	1259.18	1401.73	0.17	0.000417
ALMS1	17137	18312.9	0.1	6.34e-16
ALMS1P1	71.54	97.99	0.48	0.0232
ALS2	2695.98	2520.56	-0.09	0.0204
AMD1	1106.26	1013.07	-0.14	0.013
AMH	805.67	1020.04	0.34	2.14e-05
AMMECR1L	1060.48	930.23	-0.2	0.000429
AMZ2	1551.57	1422.66	-0.14	0.0036
ANAPC10	114.59	74.1	-0.61	0.00109
ANAPC1P2	477.1	606.42	0.34	3.25e-06
ANAPC4	689.33	800.5	0.23	0.000377
ANAPC7	699.24	782.78	0.18	0.0104
ANGPTL2	156.69	103.17	-0.63	4.1e-05
ANKFY1	1616.6	1737.39	0.11	0.0144
ANKRD13B	2021.7	2206.35	0.12	0.00264
ANKRD17	14838.8	14518.4	-0.04	0.0223
ANKRD20A21P	1.54	10.97	2.77	0.0183
ANKRD20A3P	36.06	55.96	0.63	0.0379
ANKRD20A4P	78.88	132.64	0.72	3.22e-05
ANKRD20A5P	4.97	20.6	2.14	0.00108
ANKRD46	302.98	252.96	-0.28	0.0138
ANKRD50	2433.32	2292.41	-0.09	0.0218
ANO10	3967.69	3737.1	-0.08	0.0069
ANP32E	3119.05	2817.63	-0.17	6.58e-08
ANXA2	275.86	224.24	-0.32	0.00824
ANXA5	1208.25	1085.42	-0.17	0.00113
ANXA7	1034.03	925.05	-0.17	0.00277
AP1B1	2488.72	2138.15	-0.22	4.01e-11
AP3D1	5542.18	5319.64	-0.06	0.0114
AP4B1	839.61	1032.26	0.31	0.0472
AP5Z1	554.82	687.56	0.3	6.48e-06
APBB1	1505.24	1404.12	-0.11	0.0254
APCDD1	47.43	25.02	-0.79	0.00835
APH1A	2619	2371.93	-0.16	3.46e-06
APOE	54.43	29.95	-0.87	0.00289
APPBP2	1641.21	1415.02	-0.23	4.48e-08
AREL1	2032.28	1833.85	-0.15	7.32e-05
ARF4	1706.08	1383.86	-0.3	3.06e-14
ARFGAP2	1026.08	921.71	-0.14	0.0222
ARFIP1	527.22	449.04	-0.26	0.00122
ARHGAP11B	10.4	21.64	1.24	0.0213
ARHGAP21	2145.92	1997.22	-0.1	0.0184
ARHGAP33	739.34	880.71	0.25	3.82e-05
ARHGAP36	1280.96	1450.67	0.18	2.86e-05
ARHGAP4	227.62	273.25	0.29	0.0157
ARHGDIA	5152.13	4785.57	-0.11	7.95e-06
ARHGEF1	1621.5	1747.03	0.11	0.0149
ARHGEF19	81.35	109.02	0.48	0.0157
ARHGEF28	143.03	196.51	0.46	0.0132
ARHGEF37	130.69	165.92	0.34	0.0361
ARID5B	584.21	682.3	0.22	0.00218
ARIH1	2237.64	2411.29	0.11	0.00238
ARL1	519.78	421.17	-0.27	0.000665
ARL15	110	81.8	-0.44	0.0202
ARL16	254.96	190.74	-0.38	0.00128
ARL17A	343.42	434	0.37	2.23e-05
ARL6IP6	501.84	430.9	-0.23	0.0066
ARL8A	2526.73	2266.98	-0.16	3.75e-06
ARMCX6	110.22	78.03	-0.49	0.0104
ARNT2	1947.66	2106.25	0.12	0.0049
ARNTL	201.96	149.77	-0.47	0.000812
ARPP19	2456.34	2088.91	-0.24	1.09e-12
ARRDC1	165.82	227.45	0.43	0.000826
ARSA	214.76	255.98	0.25	0.0499
ARSB	1460.35	1236.13	-0.22	0.00909
ASAH2B	171.36	206.7	0.29	0.0427
ASCC3	4397.99	4194.95	-0.06	0.0424
ASPDH	32.41	52.89	0.65	0.0372
ASPH	1189.04	1091.96	-0.12	0.0439
ASPHD1	152.21	191.19	0.31	0.0402
ASPHD2	178.46	135.45	-0.39	0.00736
ASPM	27274.3	25266.2	-0.12	0.0223
ASS1	8.28	24.5	1.57	0.00212
ASS1P2	28.86	49.91	0.74	0.021
ASXL1	8608.05	8984.13	0.06	0.00138
ATAD3A	1355.06	1487.04	0.12	0.0159
ATE1	1746.5	1626.52	-0.1	0.041
ATF2	3071.11	2794.96	-0.14	3.53e-06
ATG16L2	328.63	415.62	0.37	3.69e-05
ATG3	1181.4	1084.53	-0.13	0.0192
ATG4B	1523.96	1668.03	0.13	0.0028
ATG7	835.75	916.85	0.14	0.0283
ATG9A	401.64	335.79	-0.24	0.0119
ATL1	1660.64	1493.54	-0.16	0.000287
ATM	12040.6	12402.2	0.04	0.00678
ATN1	5129.45	5595.23	0.13	3.06e-09
ATP13A3	5327.69	4960.49	-0.11	7.62e-06
ATP5F1B	11607.9	10495	-0.15	2.18e-25
ATP5F1E	5063.46	4656.52	-0.12	1.14e-07
ATP5MC2	2215.46	1988.12	-0.15	4.92e-05
ATP5ME	3473.45	3177.5	-0.13	3.7e-06
ATP5MJ	498.65	411.41	-0.27	0.000846
ATP5PD	1812.86	1575.67	-0.2	3.87e-07
ATP6AP1	2047.28	1919.22	-0.1	0.0148
ATP6V0B	1088.86	1015.23	-0.12	0.0499
ATP6V0D1	673.86	596.3	-0.2	0.00568
ATP6V0E1	480.37	366.96	-0.39	2.51e-06
ATP6V1C1	824.22	737.34	-0.16	0.014
ATP6V1E1	1304.59	1185.14	-0.13	0.0109
ATXN2L	5116.4	5521.86	0.11	2.18e-06
ATXN7L2	164.47	200.85	0.32	0.0263
AURKA	1370.26	1228.21	-0.16	0.00097
AUTS2	5024.17	5703.95	0.19	0.0414
AVIL	36.89	65.83	0.85	0.0013
AZI2	1154.28	997.63	-0.22	1.34e-05
B3GALNT1	875.09	783.49	-0.14	0.0317
B3GNTL1	144.03	191.78	0.46	0.000878
B4GALNT1	1857.97	1645.37	-0.17	3.15e-05
B4GALNT3	214.68	280.03	0.37	0.0011
B4GALNT4	2217.81	2540.09	0.19	3.65e-08
BABAM1	117.08	148.73	0.39	0.0189
BAG1	1087.69	977.27	-0.16	0.00413
BAG6	5798.57	5607.48	-0.05	0.0365
BANF1	3227.34	2978.1	-0.13	3.22e-05
BASP1	270.91	228.36	-0.26	0.0426
BAZ2A	6564.58	6233.14	-0.07	0.00301
BBS10	580.71	428.11	-0.44	4.41e-10
BBS12	133.42	105.65	-0.36	0.0412
BCAR1	212.74	256	0.26	0.0462
BCAS2	891.85	814.78	-0.15	0.0251
BCKDHB	1498.96	1619.66	0.13	0.006
BCL9L	432.62	353.29	-0.31	0.000462
BDH1	248.78	309.76	0.35	0.00156
BEX1	2645.99	2491.82	-0.09	0.0106
BEX2	1222.71	1019.68	-0.26	0.0105
BIRC5	638.73	545.08	-0.25	0.000504
BIRC6	25046.2	26594.4	0.09	3.22e-20
BLMH	1334.69	1141.29	-0.24	2.79e-07
BLOC1S2	210.28	156.75	-0.46	0.000415
BMP1	528.47	590.37	0.18	0.0315
BMPER	23.88	44.15	0.96	0.00379
BMX	17.63	7.56	-1.23	0.0198
BNC2	103.47	163.38	0.64	4.02e-05
BNIP3	1068.73	925.56	-0.21	0.033
BOD1L1	5467.36	5111.21	-0.11	4.5e-06
BOLA2P3	68.97	38.22	-0.82	0.000442
BPNT1	800.32	702.91	-0.21	0.00132
BRAF	5915.98	5596.54	-0.08	0.000479
BRAP	677.75	576.61	-0.23	0.0011
BRD8	4014.36	3688.03	-0.13	7.72e-07
BSN	1842.67	2022.6	0.13	0.00128
BTBD1	1150.34	1007.45	-0.19	0.000489
BTBD10	1275.47	1078.98	-0.25	2.18e-07
BTBD19	20.1	32.82	0.82	0.0389
BTF3L4P2	42.69	87.52	1.07	1.62e-06
BUB1	1807.76	1647.91	-0.14	0.00127
BUD13	802.83	708.06	-0.17	0.0145
C10orf88B	53.22	81.21	0.56	0.0196
C15orf32	0	6.33	4.97	0.0107
C17orf107	54.28	85.79	0.63	0.00545
C18orf25	383.64	435.56	0.21	0.028
C1orf131	332.96	391.93	0.27	0.00531
C21orf62-AS1	25.32	43.36	0.74	0.028
C5orf22	669.8	774.54	0.2	0.00361
C5orf51	588.25	530.7	-0.16	0.0486
C6orf58	4.49	14.32	1.76	0.0218
C6orf62	1499.9	1395.89	-0.12	0.0145
C7	17176.7	16575.8	-0.05	6.3e-05
C9orf116	7.93	20.21	1.25	0.0256
C9orf43	8.04	20.77	1.38	0.00945
CACHD1	1217.8	1320.09	0.12	0.0316
CACNA1C	1246.59	1362.92	0.13	0.0149
CACNA1D	276.93	340	0.29	0.00434
CACNA1I	10.06	1.66	-2.83	0.00305
CAD	4593.99	4956.21	0.11	7.71e-06
CADM1	9004.16	8054.95	-0.16	7.3e-22
CALM2	7843.5	7038.92	-0.16	8.83e-19
CALU	2785.36	2388.44	-0.23	0.0303
CAMK1	286.23	225.16	-0.37	0.000714
CAMK1D	229.7	289.66	0.29	0.011
CAMK2G	1963.08	1845.19	-0.09	0.0355
CAMK2N1	161.9	128.86	-0.34	0.0341
CAMK2N2	75.68	104.73	0.49	0.0161
CAMSAP1	4302.19	3863.66	-0.16	2.85e-10
CAMTA1	1703.68	1827.27	0.1	0.0205
CAMTA2	575.58	515.86	-0.17	0.0465
CAPN14	12.42	28.81	1.32	0.00279
CAPN15	585.85	678.45	0.22	0.00166
CAPN7	1415.93	1511.55	0.11	0.0348
CAPZA2	1786.17	1650.09	-0.12	0.00838
CAPZB	1956.43	1799.73	-0.12	0.00621
CARD10	97.09	61.65	-0.59	0.00413
CASKIN2	384.27	316.07	-0.31	0.000832
CASP7	47.31	79.78	0.73	0.0021
CASP8AP2	1896.63	1780.66	-0.1	0.0192
CASZ1	14.67	28.1	0.92	0.0341
CATSPER1	8.04	0	-5.52	0.00341
CATSPERE	59.25	85.52	0.55	0.0136
CBL	6222.18	6026.56	-0.05	0.0407
CCDC117	397.17	345.61	-0.22	0.0223
CCDC144NL-AS1	357.62	423.99	0.25	0.00891
CCDC171	441.44	574.78	0.4	9.17e-08
CCDC183	13.36	34.67	1.43	0.000675
CCDC32	65.05	98.53	0.61	0.00306
CCDC33	35	63.83	0.94	0.000479
CCDC57	1276.39	1396.58	0.14	0.00413
CCDC61	108.08	154.08	0.55	0.000463
CCDC77	891.17	809.32	-0.14	0.0306
CCDC78	207.66	269.6	0.4	0.000536
CCDC82	1621.09	1421.39	-0.2	2.81e-06
CCDC90B	1004.26	870.18	-0.22	0.000101
CCDC92	432.81	382.29	-0.2	0.0401
CCHCR1	311.62	356.33	0.21	0.0482
CCNB2	868.02	744.09	-0.23	0.00019
CCNDBP1	1039.1	913.95	-0.17	0.00322
CCNG2	1718.96	1605.3	-0.11	0.0138
CCNQ	299.9	226.15	-0.43	7.31e-05
CCS	105.72	168.19	0.68	5.28e-06
CCSER1	3425.26	3733.77	0.14	1.26e-06
CCT4	3855.24	3542.34	-0.12	1.15e-05
CCT6B	14.66	35.42	1.23	0.0047
CCT6P1	203.54	275.2	0.44	8.97e-05
CCZ1B	2298.95	2135.94	-0.12	0.00162
CD164	799.18	689.6	-0.21	0.0018
CD24	2401.94	2139.69	-0.18	3.42e-07
CD276	1603.55	1729.3	0.1	0.0371
CD63	3811.13	3392.49	-0.17	0.019
CD9	12.3	25.23	0.97	0.0447
CDC14B	750.86	598.55	-0.32	6.63e-07
CDC42BPA	6463.71	6204.39	-0.06	0.018
CDC42BPB	4706.5	4289.79	-0.13	2.05e-07
CDC42SE1	1102.27	994.36	-0.16	0.006
CDC6	2190.25	2057.53	-0.09	0.0384
CDH2	5037.59	4671.01	-0.12	1.17e-06
CDIN1	366.38	425.78	0.21	0.0317
CDIP1	128.2	96.59	-0.42	0.0189
CDK10	1602.57	1728.45	0.11	0.0131
CDK12	2531.08	2692.48	0.09	0.0102
CDK18	136.1	187.92	0.51	0.000246
CDK5	1592.19	1429.06	-0.16	0.000265
CDK5RAP1	503.21	586.21	0.24	0.00208
CDK7	661.13	807.89	0.27	1.97e-05
CDKN1C	261.21	184.59	-0.44	3.99e-05
CDNF	4.5	18.46	2.04	0.00186
CDO1	134.24	97.87	-0.48	0.00487
CEBPG	213.1	151.36	-0.47	0.000358
CEBPZ	3298.45	3110.79	-0.1	0.00246
CELSR2	3004.51	3176.98	0.08	0.0183
CENATAC	383.37	479.83	0.34	4.54e-05
CENPA	475.5	412.26	-0.21	0.025
CENPE	3277.72	3007.96	-0.14	4.04e-06
CEP170	13540.7	12607.6	-0.11	0.0307
CEP20	252.62	212.84	-0.26	0.0397
CEP295	2241	2543.62	0.18	1.63e-07
CEP41	2669.44	2510.01	-0.08	0.0299
CEP68	1208.58	1302.07	0.11	0.0403
CEP72	412.25	466.47	0.19	0.0425
CEP95	2067.97	2449.12	0.25	0.000184
CEPT1	627.08	563.51	-0.16	0.0397
CERCAM	198.57	239.87	0.27	0.0428
CERS2	3538.16	3134.3	-0.18	2.23e-11
CERT1	1112.52	1022.1	-0.13	0.0276
CES4A	79.72	114.83	0.55	0.00286
CFAP54	20.35	39.07	0.85	0.0183
CFAP58	2.25	12.34	2.52	0.0138
CFDP1	1311.56	1086.71	-0.28	3.76e-09
CFLAR	289.49	368.77	0.37	9.65e-05
CGN	106.58	150.26	0.47	0.00281
CHD2	3289.39	3542.9	0.12	0.000108
CHD5	586.18	692.85	0.25	0.000266
CHD7	10027.9	10737.2	0.11	2.23e-11
CHD9	5081.43	5424.08	0.1	2.58e-05
CHERP	1984.24	1852.93	-0.1	0.0279
CHGA	15723.3	15065.6	-0.06	2.15e-05
CHKA	509.66	589.26	0.23	0.0039
CHML	1504.08	1308	-0.2	9.47e-06
CHMP2A	1221.13	1110.58	-0.15	0.006
CHMP4B	1665.56	1401.58	-0.26	2.85e-10
CHMP6	308.52	358.17	0.24	0.0237
CHN1	1896.28	1722.06	-0.15	0.000235
CHPT1	131.6	164.17	0.34	0.0441
CHRNA2	0.47	11.53	4.36	0.007
CHRNB2	3698.35	3926.62	0.08	0.00566
CHTF18	899.4	995.36	0.17	0.00591
CIAO1	2009.26	2192.46	0.14	0.00032
CIC	2823.34	2985.22	0.08	0.0356
CITED2	1.42	9.57	2.65	0.0248
CKAP2	2742.47	2499.52	-0.14	1.69e-05
CKAP2L	828.69	733.88	-0.17	0.01
CKAP4	724	612.72	-0.23	0.000606
CKS1BP7	56.54	116.22	1.01	6.48e-08
CLASRP	2154.83	2323.67	0.12	0.00132
CLCC1	1275.15	1169.14	-0.12	0.0222
CLCN3	2001.29	1867.41	-0.09	0.0368
CLCN7	3305.29	3053.56	-0.11	0.000331
CLDN15	466.43	571.1	0.3	6.3e-05
CLDND1	1560.78	1416.02	-0.15	0.000804
CLEC18B	38.19	64.52	0.82	0.00222
CLIC1	1030.57	929.81	-0.13	0.0265
CLIP3	2510.11	2231.51	-0.16	2.49e-06
CLK2	4291.24	4053.89	-0.07	0.0122
CLK3	998.66	1110.28	0.17	0.00273
CLNS1A	1879.59	1757.41	-0.11	0.00991
CLP1	198.34	167.17	-0.3	0.041
CLPTM1L	3375.35	2937.56	-0.2	0.0144
CLPX	1026.41	940.33	-0.12	0.0492
CLSTN1	4915.04	4578.84	-0.1	4.09e-05
CLTB	379.74	326.06	-0.22	0.0286
CLU	755.17	647.9	-0.24	0.000284
CLVS1	110.94	142.62	0.39	0.0204
CMSS1	736.38	616.82	-0.25	0.000175
CMTR2	179.07	146.34	-0.32	0.0323
CNKSR2	355.12	413.47	0.2	0.0412
CNOT1	12509.8	11829.5	-0.08	3.3e-08
CNOT2	2680.17	2450.23	-0.13	0.000166
CNOT7	1558.11	1426.15	-0.14	0.00401
CNOT8	1095.78	975.11	-0.17	0.0015
CNPY4	245.16	299.13	0.27	0.0218
CNST	1105.33	943.18	-0.25	2.39e-06
CNTN6	14.32	5.91	-1.22	0.0447
COL11A2	494.25	421.66	-0.22	0.0107
COL18A1	1151.1	1297.14	0.17	0.000878
COL4A2	523.72	611.22	0.24	0.00197
COL5A2	148.31	208.18	0.49	0.00019
COL6A1	1905.54	2052.45	0.12	0.00425
COL8A2	25.19	12.63	-1.1	0.015
COMMD6	422.11	333.2	-0.34	0.000114
COP1	5437.44	5125.23	-0.08	0.000765
COPA	10618.1	9966.14	-0.09	0.0387
COPB1	3501.89	3181.89	-0.14	3.87e-07
COQ10A	297.6	248.91	-0.29	0.00987
COQ4	228.96	289.35	0.35	0.00181
COQ5	1639.8	1526.96	-0.11	0.019
COQ9	2423.84	2635.26	0.11	0.00192
COX15	371.24	308.29	-0.24	0.0159
COX6B1	3837.01	3384.59	-0.19	1.76e-12
COX6C	429.53	358.28	-0.25	0.00774
CPNE1	2454.79	2254.95	-0.13	0.000233
CRIPT	717.65	631.5	-0.19	0.0071
CRLF3	506.16	426.22	-0.22	0.00868
CRLS1	6.98	20.84	1.62	0.048
CROCC	1380.45	1569.2	0.19	1.8e-05
CRY1	676.62	570.75	-0.25	0.000376
CSAD	538.45	686.13	0.35	1.46e-07
CSNK1A1	4903.32	4652.43	-0.08	0.00337
CSPG4P10	68.25	110.61	0.68	0.0003
CSRNP2	618.87	529.69	-0.25	0.000939
CSTF3	799	694.24	-0.18	0.00757
CTC-338M12.4	9.11	24.93	1.35	0.00811
CTH	190.87	243.37	0.37	0.00286
CTPS1	2104.08	2281.33	0.11	0.00776
CTR9	2857.91	2608.89	-0.15	7e-06
CTXN2	2.6	10.89	2.12	0.0322
CUEDC2	1138.29	1004.85	-0.18	0.00118
CUL4A	1161.71	1319.85	0.2	4e-05
CUL9	3188.33	3413.47	0.1	0.000686
CUX2	912.88	1071.86	0.21	0.0254
CXCR4	3239.96	2847.75	-0.18	3.5e-10
CXorf38	98.75	67.66	-0.54	0.00721
CYCS	2572.34	2374.61	-0.13	0.000338
CYCSP24	15.38	29.43	0.95	0.0243
CYLD	1536.89	1422.31	-0.11	0.0214
CYP27C1	39.97	24.29	-0.78	0.0261
CYP2J2	15.02	30.22	0.97	0.0248
CYP3A5	9.7	26.77	1.47	0.00175
CYRIA	54.18	32.72	-0.71	0.01
CYRIB	1383.54	1210.3	-0.2	0.0389
CYSRT1	8.75	1.66	-2.4	0.0254
DAAM1	1741.14	1591.72	-0.14	0.000804
DACT3	145.56	103.29	-0.53	0.00133
DAGLA	557.82	658.06	0.25	0.000407
DAGLB	401.86	328.25	-0.29	0.00189
DAXX	1673.9	1490.53	-0.17	0.000109
DBF4B	413.76	510.49	0.33	3.99e-05
DBP	175.86	141.14	-0.34	0.0247
DBR1	647.5	563.5	-0.21	0.00381
DCAF4	182.37	235.21	0.34	0.00842
DCAF4L2	6.27	0.65	-2.98	0.0218
DCAF5	1536.72	1417.82	-0.1	0.0446
DCBLD2	1250.53	1161.78	-0.12	0.0273
DCDC2	1.06	9.28	3.17	0.0267
DCTN2	3003.31	2578.46	-0.22	0.0394
DCTN4	1745.31	1847.44	0.09	0.0413
DCUN1D1	555.82	463.39	-0.26	0.000836
DDAH2	1207.2	1051.29	-0.21	5.16e-05
DDR2	5208.29	5408.9	0.06	0.0289
DDX12P	2264.64	2755.42	0.28	1.89e-19
DDX17	6527.13	6185.99	-0.08	0.000117
DDX23	2801.86	2507.09	-0.17	2.79e-07
DDX24	1732.66	1601.38	-0.11	0.0197
DDX39A	1060.93	961.35	-0.14	0.0149
DDX42	6165.17	6786.49	0.13	0.0259
DDX46	3552.46	3770.14	0.08	0.00563
DDX5	16570.7	15602.1	-0.09	0.0458
DDX50P1	157.55	205.41	0.38	0.00568
DDX59	713.04	645.26	-0.16	0.0281
DEK	3784.83	3326.55	-0.21	2.96e-14
DELE1	892.4	1018.94	0.2	0.00036
DENND6A	1206.92	1071.62	-0.18	0.000587
DESI1	138.24	90.97	-0.58	0.000461
DFFB	139.78	201.58	0.53	9.18e-05
DGUOK	2711.28	2516.94	-0.12	0.00055
DHRS11	137.78	171.69	0.34	0.0279
DHX16	1251.6	1123.84	-0.16	0.00275
DHX34	786.41	956.17	0.3	1.06e-07
DHX57	3106.88	2905.63	-0.1	0.00331
DHX8	3122.75	2947.41	-0.09	0.0049
DIAPH1	7505.85	6990.03	-0.11	7.59e-09
DISP1	992.66	849.06	-0.23	0.033
DISP3	517.21	621.46	0.28	9.59e-05
DKK1	121.34	94.78	-0.42	0.0254
DKK3	927.67	809.23	-0.18	0.00303
DLG3	689.23	807	0.23	0.00026
DLGAP5	2306.77	1852.66	-0.34	6.18e-23
DMAC2	373.61	302.13	-0.31	0.00133
DMTF1	5673.77	6155.67	0.12	2e-08
DNAAF1	12.65	0.67	-4.78	0.00694
DNAH10	87.13	157.24	0.89	1.03e-05
DNAI4	182.95	145.38	-0.32	0.0347
DNAJB5	464.29	414.35	-0.2	0.0337
DNAJB6	2603.18	2395.17	-0.12	0.000458
DNAJC1	342.7	258.68	-0.44	1.2e-05
DNAJC21	1178.2	1030.62	-0.2	0.000156
DNAJC9	1791.27	1610.45	-0.17	3.62e-05
DNM1P47	57.37	104.09	0.82	3.22e-05
DOP1A	1555.07	1669.5	0.1	0.04
DOT1L	2246.29	2578.33	0.21	2.12e-10
DPAGT1	2288.61	2017.41	-0.18	3.14e-07
DPM1	1742.18	1528.84	-0.2	6.24e-07
DPP3	911.67	815.88	-0.15	0.023
DPY30	1195.33	1097.47	-0.13	0.018
DRD2	689.05	561.14	-0.28	3.99e-05
DST	28697.4	27432.7	-0.06	1.97e-11
DTX3L	66.57	88.43	0.46	0.0451
DUSP15	83.62	50.81	-0.75	0.000609
DUSP16	1992.08	1692.09	-0.24	1.97e-10
DUSP5	11.24	3.66	-1.77	0.0274
DUSP6	967.49	858.59	-0.16	0.0106
DVL1	1100.66	996.92	-0.14	0.0119
DYDC1	0	6.62	5.08	0.00885
DYDC2	8.28	21.79	1.42	0.0231
DYNC1I1	9.22	23.43	1.41	0.0103
DYNC1LI1	1035.51	937.4	-0.17	0.00437
DYRK1B	527.41	448.21	-0.23	0.00481
E2F6	731.78	631.95	-0.22	0.001
EAPP	606.57	465.49	-0.37	2.02e-07
EBLN2	255.57	297.89	0.25	0.0269
EBNA1BP2	1569.64	1394.28	-0.17	0.000164
ECE1	2010.62	1895.41	-0.09	0.0337
ECH1	638.75	557.26	-0.18	0.0181
ECHDC3	98.06	70.25	-0.51	0.0101
EDEM3	1503.58	1355.53	-0.14	0.00368
EDF1	2669.17	2423.24	-0.15	5.74e-06
EEA1	1114.76	1007.67	-0.13	0.029
EED	585.19	695.87	0.23	0.000925
EEF1A1P3	29.56	44.1	0.66	0.0484
EFEMP2	1152.02	1040.39	-0.13	0.0213
EFHC1	2955.36	3111.3	0.07	0.035
EFL1	1436.03	1313.61	-0.13	0.01
EFTUD2	4564.48	4234.36	-0.11	6.62e-06
EGFR	459.61	539.95	0.22	0.00649
EGLN1	197.87	259.44	0.37	0.00191
EGLN3	68.27	100.26	0.52	0.00774
EHBP1L1	852.76	990.25	0.2	0.000573
EHD1	541.79	477.21	-0.19	0.0222
EIF2AK2	2160.62	2002.74	-0.11	0.00722
EIF3A	14950.4	13803.2	-0.12	2.81e-21
EIF3D	4048.21	3807.82	-0.1	0.000589
EIF3G	2137.42	1996.16	-0.09	0.0262
EIF4A1P10	7.33	21.56	1.56	0.00528
EIF4A3	1814.4	1684.16	-0.1	0.0223
EIF4B	13893.6	13398.3	-0.06	0.000119
EIF4G3	4654.05	4445.73	-0.07	0.0117
EIF5B	2512.27	2350.14	-0.1	0.0103
ELAVL4	9887.69	9152.48	-0.12	2.57e-12
ELF2	2136.6	1968.68	-0.11	0.00415
ELK1	467.47	390.04	-0.26	0.00318
ELMO2	2006.34	1795.3	-0.16	4.56e-05
ELMOD2	894.29	788.7	-0.18	0.0043
ELOB	980.87	874.55	-0.18	0.00305
ELOC	482.86	424.48	-0.21	0.0227
ELOF1	425.34	377.08	-0.21	0.0396
ELOVL1	356.35	300.17	-0.26	0.0124
EMC3	1042.17	830.44	-0.32	1.46e-09
EMD	1647.34	1446.62	-0.19	1.2e-05
EME1	653.69	790.55	0.29	4.42e-06
EME2	205.68	255.65	0.3	0.0166
EML2	421.31	482.23	0.18	0.048
EMP3	35.84	11.59	-1.67	0.0004
ENAH	9375.26	8528.02	-0.13	0.0167
ENDOG	314.06	360.38	0.23	0.0307
ENO1	19858	18217.1	-0.13	0.0019
ENO3	336.35	384.8	0.22	0.0311
ENOSF1	144.63	193.77	0.44	0.00138
ENPP2	1029.88	898.52	-0.2	0.000656
ENSG00000177359	10.29	21.27	1.1	0.0415
ENSG00000204790	33.11	55.47	0.73	0.0128
ENSG00000213080	37.85	21.75	-0.71	0.0393
ENSG00000215158	764.57	978.92	0.36	0.00126
ENSG00000215198	9.11	1.64	-2.24	0.0212
ENSG00000215302	8.4	22.6	1.41	0.00922
ENSG00000217648	46.37	30.51	-0.64	0.0409
ENSG00000218418	0.59	13.72	4.51	0.00783
ENSG00000218596	54.17	35.45	-0.6	0.0401
ENSG00000223916	0	5.64	4.86	0.0137
ENSG00000225568	24.6	43.08	0.83	0.013
ENSG00000227081	198.29	152.84	-0.37	0.00389
ENSG00000227113	5.68	19.19	1.77	0.00405
ENSG00000227766	12.07	2.64	-2.16	0.00672
ENSG00000228395	63.05	95.04	0.57	0.00584
ENSG00000228801	73.33	48.43	-0.61	0.0101
ENSG00000230074	0.47	7.62	3.83	0.045
ENSG00000231466	53.68	84.65	0.74	0.000917
ENSG00000232346	172.81	124.26	-0.43	0.00267
ENSG00000232456	8.64	1.64	-2.15	0.0299
ENSG00000232952	7.22	0.33	-4.01	0.0215
ENSG00000234624	10.88	26.08	1.27	0.0351
ENSG00000235036	7.33	0.65	-3.1	0.037
ENSG00000237249	0.59	8.95	4.12	0.0333
ENSG00000238129	18.92	6.31	-1.61	0.00589
ENSG00000242439	7.93	1.66	-2.41	0.0262
ENSG00000246596	1149.97	1251.88	0.14	0.0118
ENSG00000249679	11.24	1.64	-2.67	0.00389
ENSG00000250519	8.63	19.31	1.17	0.0455
ENSG00000251648	70.24	152.73	1.12	1.97e-11
ENSG00000253683	7.57	17.15	1.2	0.0425
ENSG00000254740	2.72	12.28	2.24	0.0152
ENSG00000254837	73.08	39.25	-0.92	0.000137
ENSG00000255468	43.75	72.39	0.73	0.00457
ENSG00000260144	213.48	298.12	0.47	0.0408
ENSG00000260404	4844.55	5182.87	0.1	1.69e-05
ENSG00000261659	59.48	80.63	0.5	0.0345
ENSG00000261819	102.31	66.67	-0.64	0.000938
ENSG00000262202	15.6	28.68	0.94	0.0399
ENSG00000262248	2.96	15.92	2.32	0.00413
ENSG00000265218	11.95	24.52	1.04	0.0307
ENSG00000265798	4.73	16.24	1.8	0.00986
ENSG00000267042	6.62	1	-3.02	0.0439
ENSG00000270016	82.91	123.67	0.58	0.0011
ENSG00000271254	25940.3	26490	0.03	0.00615
ENSG00000271754	39.97	66.1	0.78	0.00257
ENSG00000273312	0.59	6.91	3.71	0.035
ENSG00000273419	33.58	15.22	-1.02	0.00909
ENSG00000273598	10.89	2.29	-2.1	0.01
ENSG00000273748	717.61	636.12	-0.17	0.0193
ENSG00000275063	195.61	147.47	-0.38	0.00691
ENSG00000275854	16.79	31.59	0.96	0.0222
ENSG00000275910	46.58	77.63	0.8	0.000887
ENSG00000277476	135.67	177.17	0.38	0.00967
ENSG00000278769	39.61	61.42	0.6	0.0404
ENSG00000279598	905.24	1119.98	0.32	3.77e-10
ENSG00000284428	58.05	101.38	0.88	1.35e-05
ENSG00000285579	0.59	7.37	3.55	0.0489
ENSG00000286190	171.85	127.84	-0.47	0.00109
ENSG00000286431	11	24.25	1.12	0.0251
ENSG00000287751	5.32	19.61	1.88	0.0034
ENTPD6	604.65	696.01	0.21	0.00366
EOLA2	221.16	277.04	0.3	0.0113
EP300	7221.26	7758.99	0.11	0.0265
EP400	6260.52	6941.19	0.15	3.42e-14
EPAS1	7295.98	7684.85	0.08	0.00028
EPG5	2076.46	2185.37	0.09	0.0401
EPHA2	199.84	243.74	0.33	0.0102
EPN1	2609.55	2431.3	-0.1	0.0052
EPOR	647.38	571.97	-0.19	0.00842
ERCC1	2474.88	2286.97	-0.11	0.0024
ERCC3	4261.75	4047.81	-0.08	0.00271
ERCC8	1044.29	1196.02	0.18	0.00055
ERI3	1020.15	892.73	-0.2	0.000497
ERLEC1	1446.85	1324.23	-0.13	0.0106
ERLIN1	1022.95	857.14	-0.24	1.17e-05
ERLIN2	2205.19	2368.05	0.1	0.0119
ESD	1526.76	1320.24	-0.22	5.9e-07
ETF1	1504.79	1376.26	-0.14	0.00334
ETFDH	307.51	381.97	0.32	0.000649
ETNK2	517.33	419.67	-0.27	0.000808
ETV5	1145.63	944.89	-0.28	8.89e-08
EXO1	3773.41	4143.48	0.13	0.0012
EXOC2	1130.11	987.97	-0.19	0.000509
EXOC5P1	11.35	1.98	-2.45	0.00801
EXOC8	322.87	257.02	-0.35	0.000878
EXOSC1	603.48	522.75	-0.19	0.0185
EXTL1	6.98	22.79	1.69	0.00413
EZR	2107.84	1926.77	-0.14	0.000229
FAAH	721.78	825.43	0.22	0.000769
FAF1	2687.33	2467.23	-0.13	7.9e-05
FAH	498.24	557.57	0.18	0.0264
FAHD2CP	214.78	269.16	0.33	0.00446
FAM102B	290.54	351.2	0.27	0.00987
FAM104B	403.4	332.7	-0.29	0.00222
FAM107B	752.29	659.2	-0.22	0.0018
FAM114A2	576.31	476.97	-0.24	0.0015
FAM118A	325.8	385.21	0.25	0.0119
FAM120A	4197.09	4439.46	0.08	0.00194
FAM120B	3673.15	3958.53	0.12	2.7e-05
FAM133B	931.66	845.23	-0.13	0.0495
FAM136A	167.58	133.22	-0.34	0.0307
FAM149A	87.4	120.16	0.46	0.0131
FAM161A	1319.71	1183.95	-0.14	0.00583
FAM168B	819.12	732.97	-0.16	0.0147
FAM182B	33.83	19.88	-0.76	0.0478
FAM185BP	171.26	229.37	0.45	0.000286
FAM199X	603.42	532.89	-0.2	0.0102
FAM204A	548.38	433.71	-0.32	3.02e-05
FAM214A	854.76	760.39	-0.15	0.0279
FAM21EP	141.92	218	0.61	1.97e-06
FAM220A	252.36	177.49	-0.52	9.8e-06
FAM222B	264.8	315.91	0.27	0.0159
FAM3C2P	14.67	36.45	1.33	0.000589
FAM86B3P	306.55	353.23	0.23	0.0261
FAM86HP	369.02	419.94	0.21	0.0287
FANCD2	8545.37	9199.82	0.11	2.23e-11
FANCF	1034.5	838.72	-0.3	1.22e-08
FAS	24.23	49.35	1.17	0.000331
FASN	14542.6	13232.4	-0.14	4.03e-27
FAT3	84.08	126.07	0.61	0.000515
FAT4	499.55	424.41	-0.23	0.00731
FAU	2662.13	2323.07	-0.2	0.0275
FBLN1	5270.57	5019.85	-0.08	0.00279
FBXL19	709.22	649.53	-0.15	0.046
FBXL3	465.42	386.97	-0.28	0.000759
FBXL4	1235.46	1140.1	-0.12	0.0339
FBXO38	2265.31	2102.27	-0.1	0.00967
FBXO43	71.06	47.27	-0.58	0.0236
FBXO44	264.9	372.85	0.52	2.91e-08
FBXO8	1427.3	1321.75	-0.11	0.0276
FCGRT	317.51	398.72	0.36	0.0001
FERMT2	1565.69	1428.58	-0.15	0.00112
FGF14-IT1	3.55	12.93	1.8	0.0268
FGFR3	44.81	70.1	0.7	0.00567
FH	2467.81	2120.98	-0.23	4.11e-12
FHDC1	13.13	27.22	1.05	0.0215
FHOD3	1954.69	2117.22	0.12	0.00442
FIGNL1	623.61	534.93	-0.22	0.00316
FIP1L1	1549.42	1301.05	-0.26	2.13e-09
FKBP8	1886.89	1631.73	-0.21	0.00575
FKBP9	2428.98	2271.32	-0.09	0.0167
FKBPL	190.55	135.81	-0.5	0.000172
FLNA	14713.8	14278.4	-0.04	0.00273
FLNB	7113.56	7598.68	0.09	3.39e-06
FLOT2	1805.23	1615.73	-0.16	0.000103
FMN2	1509.97	1681.64	0.17	7.43e-05
FMR1	3078.79	2838.68	-0.12	0.00026
FN1	1061.47	983.44	-0.13	0.0422
FNDC4	909.13	731.36	-0.32	0.0485
FOLR1	29.11	15.07	-0.9	0.0163
FOXD4L4	90.21	123.59	0.47	0.0128
FOXJ3	2334.38	2116.69	-0.14	0.000101
FOXRED1	2180.62	2364.92	0.12	0.00109
FRY	3306.63	3553.74	0.11	0.000228
FSTL1	1204.29	1108.46	-0.13	0.0286
FSTL5	263.32	207.91	-0.34	0.00273
FTH1P15	5.44	0	-4.91	0.0135
FTSJ1	855.84	940.95	0.15	0.0214
FTSJ3	6013.71	5460.18	-0.15	1.05e-12
FUBP1	7085.09	6707.77	-0.08	4.82e-05
FUCA1	261.24	214.98	-0.3	0.0125
FUNDC1	225.03	178.66	-0.34	0.0102
FUNDC2	1263.07	1356.04	0.12	0.0239
FZD2	330.42	266.96	-0.27	0.0109
FZD6	375.79	441.28	0.22	0.0148
G3BP2	3300.94	3010.8	-0.13	1.65e-05
G6PC3	3272.47	3100.04	-0.08	0.0127
GABBR1	1351.69	1482.76	0.14	0.00248
GALK2	452.24	516	0.18	0.0409
GALNS	686.1	766.28	0.16	0.0197
GAMT	379.17	326.44	-0.22	0.0293
GAN	525.02	598.18	0.17	0.0402
GANAB	9261.41	8497.76	-0.12	1.66e-13
GARNL3	2059.66	2252.7	0.15	0.000115
GAS5	839.33	979.21	0.22	0.000182
GAS8	657.5	872.77	0.43	9.6e-14
GATA2	10525.4	9472.2	-0.15	2.85e-10
GATA3	13855.1	14196.9	0.04	0.0206
GBE1	444.79	386.08	-0.22	0.0177
GCLC	1338	1453.56	0.13	0.00949
GCNA	51.67	77.65	0.6	0.0156
GCNT2	419.44	548.43	0.41	9.58e-08
GCSH	58.18	78.01	0.49	0.0441
GDI1	11529.1	11165.4	-0.05	0.00248
GDI2	5108.07	4578.92	-0.16	0.0386
GDPD1	336.23	282.64	-0.27	0.0095
GDPD5	40.57	19.79	-0.95	0.00372
GEMIN7-AS1	3.9	13.26	1.63	0.0373
2001-01-01	2135.55	2284.57	0.1	0.00964
GFPT1	2535.08	2295.85	-0.13	0.000197
GGN	22.47	9.28	-1.33	0.00624
GGT5	6.03	0.65	-2.95	0.0396
GHITM	1188.17	1020.85	-0.22	1.47e-05
GHRLOS	4.37	13.59	1.74	0.0222
GIGYF1	1585.34	1789.26	0.19	3.17e-06
GIT1	2483.26	2241.35	-0.16	5.08e-06
GLB1L2	486.03	572.26	0.25	0.00131
GLG1	6605.29	6157.59	-0.1	6.24e-07
GLI2	10.17	28.93	1.52	0.00126
GLRB	360.72	435.51	0.29	0.00113
GLRX3	1440.3	1302.65	-0.13	0.00824
GLT8D1	1533.49	1275.05	-0.27	0.00304
GLUD1	6401.18	5818.64	-0.14	0.0401
GMDS	282.96	346.12	0.3	0.00531
GMNN	731.92	658.05	-0.18	0.014
GMPPA	397.84	472.23	0.24	0.00638
GNA12	569.9	511.42	-0.18	0.0266
GNAS-AS1	123.8	157.32	0.37	0.0251
GNB1	9125.52	8436.12	-0.12	6.7e-12
GNE	2643.03	2465.66	-0.11	0.00231
GNG2	552.09	469	-0.22	0.00834
GNG7	47.9	29.79	-0.69	0.0244
GOLGA6L9	2724.31	2861.77	0.08	0.0224
GOLGA8B	395.94	536.84	0.44	0.0249
GOLGA8IP	14.32	5.25	-1.39	0.0231
GOLGA8T	80.66	123.28	0.62	0.000479
GOLIM4	3245.84	2937.31	-0.13	0.0361
GOLPH3	1000	889.83	-0.16	0.00944
GOPC	349.91	293.34	-0.23	0.0327
GORASP2	2585.28	2283.53	-0.19	6.21e-09
GPATCH11	436.02	359.57	-0.31	0.000624
GPATCH2	977.71	858.29	-0.18	0.00298
GPC3	139.2	107.02	-0.35	0.046
GPC6	1749.88	1900.87	0.11	0.0108
GPHN	2494.73	2733.28	0.13	0.000154
GPM6B	82.18	60.06	-0.49	0.0445
GPR137B	285.13	362	0.32	0.00134
GPR153	243.09	187.48	-0.35	0.00326
GPR180	431.81	346.48	-0.31	0.000337
GPR19	180.32	123.21	-0.55	0.000156
GPSM1	1142.19	1309.24	0.2	7.23e-05
GPT	37.73	59.49	0.7	0.00966
GRB14	24.25	50.95	1.04	0.000615
GRB2	1640.38	1479.39	-0.14	0.00166
GREB1	5292.85	5880.54	0.16	2.95e-14
GRIA2	1302.78	1523.86	0.23	7.4e-08
GRIK4	250.2	342.98	0.49	1.31e-06
GRK3	4649.46	4843.49	0.06	0.0318
GRSF1	1671.41	1498.27	-0.15	0.000475
GSDME	2476.02	2275.29	-0.12	0.00115
GSE1	3038.29	3258.76	0.1	0.00321
GSR	3514.56	3233.57	-0.12	6.57e-05
GSTM2	914.91	1085.55	0.26	1.21e-06
GSTM4	936.94	784.4	-0.26	7.94e-06
GSTP1	4381.2	4206.38	-0.07	0.0161
GTF2A1	2040.15	1862.01	-0.13	0.00134
GTF2H2	1366.78	1203.91	-0.18	0.000233
GTF2IP12	1834.54	2109.59	0.21	1.67e-08
GTF2IP20	1332.97	1587.08	0.25	0.0175
GTF2IRD1	1628.41	1825.13	0.17	5.52e-05
GTF2IRD2B	2171.03	2373.42	0.13	0.000407
GTSF1	82.19	60.15	-0.47	0.0458
GUCD1	337.28	291.15	-0.23	0.0343
GUSB	2944.39	3221.94	0.14	4.1e-06
GUSBP17	264.54	341.13	0.4	6.95e-05
GUSBP3	117.44	82.3	-0.53	0.00358
GUSBP9	835.38	998.53	0.24	1.94e-05
GYG1	163.2	125.21	-0.38	0.0164
H1-6	45.98	73.09	0.73	0.00409
H19	22572.3	18636.2	-0.3	2.5e-09
H2AZ2	2098.71	1847.4	-0.2	5.24e-08
H2BP1	559.64	475.36	-0.22	0.006
H2BU2P	460.89	395.81	-0.24	0.0055
H3-3B	6109.44	5705.71	-0.09	2.56e-05
H3P4	125.61	183.62	0.55	0.014
H6PD	1489	1612.13	0.11	0.0186
HADH	1240.75	1351.67	0.13	0.0113
HADHA	10972.5	9868.33	-0.15	0.0234
HAPLN3	114.13	79.4	-0.57	0.0019
HARBI1	95.79	72.2	-0.44	0.0416
HARS1	2564.45	2373.14	-0.12	0.001
HARS2	3999.43	4367.31	0.14	7.21e-08
HAUS8	361.83	279.12	-0.39	7.87e-05
HAX1	2866.17	3112.08	0.13	3.22e-05
HCCS	588.69	666.23	0.19	0.0123
HCN3	901.44	1006.54	0.17	0.00484
HDAC1P2	36.66	53.6	0.6	0.0404
HDAC3	2715.72	2530.34	-0.11	0.000943
HDAC5	994.58	861.27	-0.21	0.000163
HDAC9	8509.76	9486.24	0.16	5.12e-22
HDGF	3201.83	2859.16	-0.18	4.42e-09
HDGFL2	1924.78	1807.67	-0.09	0.0415
HDGFL3	1891.75	1761.58	-0.11	0.0104
HDHD2	27.79	12.97	-1.16	0.00776
HECTD1	7576.24	7137.88	-0.09	8.61e-06
HELLS	2911.55	3090.51	0.08	0.0215
HEMK1	487.04	549.84	0.19	0.0261
HEPACAM2	9.23	0.65	-3.51	0.0107
HERC2P2	8333.79	8722.92	0.07	0.000189
HERC2P4	1151.46	1267.92	0.14	0.00696
HERC2P8	585.99	694.71	0.26	0.000152
HGH1	701.72	822.33	0.25	8.2e-05
HIBADH	757.57	680.71	-0.17	0.0195
HIF3A	79.4	113.59	0.48	0.00871
HIPK1	2490.28	2237.7	-0.16	2.81e-06
HIVEP3	191.12	240.21	0.33	0.00949
HMGB1P24	7.57	19.44	1.39	0.0151
HMGB2	3979.26	3689.43	-0.12	1.14e-05
HMGN1	7439.97	6615.46	-0.18	1.4e-21
HMGN2	13168.8	12811	-0.04	0.0102
HMGN2P3	108.12	72.83	-0.6	0.00103
HMX1	30.16	15.96	-0.99	0.015
HNF4G	2.37	10.91	2.05	0.0303
HNRNPA1P6	1.18	9.68	3.16	0.0285
HNRNPC	15434.7	14874.2	-0.06	2.29e-05
HNRNPCP6	6.75	1	-3.14	0.0169
HNRNPDL	7356.11	6798.28	-0.11	0.0248
HNRNPH2	844.67	736.23	-0.2	0.00115
HNRNPH3	4583.04	4275.26	-0.09	0.000461
HNRNPL	3260.91	2910.47	-0.17	2.01e-09
HNRNPLL	2104.66	1951.79	-0.1	0.0166
HNRNPR	6264.42	5846.65	-0.1	5.19e-06
HNRNPU	29927.1	28263.7	-0.09	0.0223
HNRNPUP1	22	5.29	-2.06	0.000215
HOXD13	10.29	2.94	-1.69	0.029
HPGD	15.73	5.68	-1.54	0.0254
HS6ST1P1	6.86	19.09	1.46	0.0144
HSP90AA2P	78.53	57.17	-0.5	0.0354
HSP90AB3P	94.88	66.71	-0.52	0.00959
HSPA8	36705.1	33492.1	-0.13	0.0415
HSPG2	1431.46	1576.08	0.15	0.00102
HTATSF1	1727.58	1563.2	-0.15	0.000521
HTR2B	50.71	30.8	-0.71	0.0353
HUWE1	39202.5	38655.7	-0.02	0.0372
HYKK	36.53	22.77	-0.8	0.0434
IBA57-DT	16.68	31.18	0.89	0.0314
ID2	520.48	645.71	0.32	2.25e-05
IDH1	1354.24	1198.57	-0.19	9.99e-05
IDH3B	3176.82	2919.87	-0.12	9.52e-05
IDUA	765.39	870.33	0.19	0.00194
IFFO1	376.19	444.91	0.26	0.00322
IFITM10	6.86	1.66	-2.23	0.0463
IFT43	1086.53	1201.7	0.14	0.0132
IFT46	531.47	453.38	-0.21	0.0143
IFT74	642.03	554.24	-0.2	0.00729
IGHMBP2	919.51	1048.86	0.17	0.00251
IGHV4-34	294.37	229.76	-0.35	0.00155
IGHV7-34-1	11.47	3.64	-1.58	0.0438
IGSF3	1172.73	1038.26	-0.18	0.000591
IKBKB	657.61	767.92	0.23	0.000516
IL10RA	34.06	18.8	-0.77	0.0394
IL17RC	8.87	1.98	-2.27	0.0191
IL6ST	1829.95	1574.53	-0.23	4.73e-09
ILF3	10306.1	11184.9	0.11	0.0309
ILRUN	843.46	758.52	-0.17	0.0118
IMMP2L	192.4	240.48	0.36	0.00368
IMMT	3008.9	2676.15	-0.18	2.03e-09
INE1	12.89	25.2	0.94	0.0471
INF2	1233.93	1393.16	0.18	0.000164
ING5	531.09	692.89	0.39	3.87e-09
INSR	2027.48	1894.1	-0.09	0.0354
INTS13	845.7	748.63	-0.18	0.00591
INTS14	777.75	710.28	-0.15	0.0322
INTS3	5662.45	6295.41	0.16	7.84e-15
INTS7	2707.65	2544.7	-0.08	0.0394
INVS	2625.68	2834.7	0.11	0.00106
IPO11	1232.45	1360.92	0.13	0.0103
IPO8P1	116.41	155.03	0.43	0.00532
IQSEC3P1	0.47	6.26	3.45	0.048
IRAG1	180.71	226.24	0.33	0.0126
IRAK1	1978.03	1817.96	-0.11	0.00839
IRF2	642.44	475.5	-0.44	4.78e-11
IRF6	147.83	108.5	-0.44	0.00612
ISOC2	193.12	153.29	-0.3	0.0418
ITFG1	2124.65	1977.46	-0.12	0.00412
ITGB3BP	508.53	430.57	-0.22	0.0101
ITPA	1671.5	1851.02	0.14	0.00144
ITSN1	2926.95	3085.33	0.08	0.0161
IVD	2374.39	2498.15	0.08	0.049
IVNS1ABP	5818.32	5631.07	-0.05	0.047
JADE1	1187.07	1379.17	0.23	1.36e-06
JAG1	505.14	569.53	0.21	0.0123
JAK1	3400.19	3228.63	-0.07	0.0318
JUP	1349.86	1133.71	-0.25	1.14e-07
KALRN	5221.86	5863.39	0.18	1.59e-16
KATNA1	348.87	292.88	-0.25	0.0169
KATNIP	1145.1	1252.73	0.12	0.0264
KCMF1	1133.39	1006.09	-0.17	0.00128
KCNC3	558.84	640.43	0.19	0.0144
KCNH2	3454.04	3121.23	-0.15	1.26e-07
KCNK9	79.9	110.03	0.51	0.014
KCNMA1	1702.11	1564.04	-0.1	0.0236
KCNQ2	3540.01	3359.4	-0.07	0.0451
KCNT1	419.41	519.92	0.31	0.000188
KCTD10	867.24	787.66	-0.15	0.021
KCTD16	33.47	17.5	-0.87	0.0201
KCTD21-AS1	23.89	48.47	1.04	0.00103
KDELR1	1902.33	1610.56	-0.25	1.28e-09
KDM4B	847.65	945.17	0.17	0.00592
KDM5B	6975.5	6352.68	-0.14	1.43e-12
KDR	4.73	12.92	1.49	0.0488
KEAP1	662.74	585.35	-0.19	0.00983
KIAA0232	1402.46	1564.47	0.15	0.00103
KIAA1109	8551.35	8768.42	0.04	0.0408
KIAA2026	2247.63	2069.89	-0.13	0.00103
KIDINS220	7027.91	6745.71	-0.05	0.0213
KIF14	2787.66	2601.36	-0.11	0.0014
KIF1C	363.31	436.79	0.25	0.00629
KIF26B	4265.66	4488.56	0.08	0.00261
KIF2C	2676.95	2548.75	-0.08	0.0445
KIF4A	6126.63	5852.72	-0.07	0.00492
KIF5B	7870.23	7046.9	-0.17	0.0301
KIFAP3	2422.66	2087.72	-0.22	0.0131
KIFC2	650.57	729.22	0.17	0.0152
KLF10	738.76	619.1	-0.26	4.07e-05
KLF11	1251	1389.22	0.13	0.00809
KLF12	1542.17	1409.72	-0.12	0.0199
KLF3P1	6.86	21.27	1.62	0.0052
KLHL11	539.51	461.44	-0.2	0.0169
KLHL13	4585.2	4279.74	-0.1	5.99e-05
KLHL18	480.34	534.03	0.18	0.0351
KLHL41	8.99	19.52	1.19	0.0305
KLHL5	1823.59	1710.69	-0.1	0.0345
KMT2A	9961.75	10298.7	0.04	0.0223
KMT2B	2427.6	2584.13	0.1	0.00693
KMT2E	9733.63	9290.13	-0.06	0.000286
KMT5B	1473.08	1352.3	-0.13	0.00601
KNSTRN	1472.66	1330.77	-0.15	0.0015
KNTC1	8122.98	8950.12	0.15	8.13e-18
KRAS	591.06	520.81	-0.19	0.0161
KRBA1	337.15	385.42	0.21	0.0407
KREMEN2	18.45	37.03	1.02	0.00531
KRT8P15	70.25	95.04	0.48	0.0238
KRT8P30	14.67	27.79	0.89	0.0437
L1CAM	10835.8	10280	-0.07	1.16e-05
LAG3	56.87	88.96	0.72	0.000808
LAMA1	492.25	615.92	0.32	7.25e-06
LAMA3	291.71	431.13	0.57	1.67e-05
LAMTOR1	415.25	331.2	-0.34	0.000111
LAMTOR2	2390.28	2241.33	-0.1	0.00618
LARP6	201.42	115.6	-0.81	0.00667
LCA5	683.45	553.27	-0.28	4.56e-05
LDAH	1128.41	978.31	-0.2	0.000189
LDHA	17065.3	16114.6	-0.08	0.0218
LDLR	1180.07	1405.27	0.26	1.05e-08
LEO1	746.85	665.12	-0.17	0.0236
LEPR	918.08	770.29	-0.22	9.29e-05
LETM2	176	212.91	0.28	0.0483
LGALSL	319.55	247.32	-0.41	7.1e-05
LGMN	423.97	370.04	-0.23	0.0152
LGR5	3990.41	4411.49	0.14	3.86e-08
LHFPL4	443.4	387.51	-0.21	0.0218
LHPP	141.34	178.66	0.32	0.039
LIN7C	1142.54	993.85	-0.22	2.15e-05
LINC00552	7.1	22.46	1.66	0.00211
LINC00674	511	449.58	-0.19	0.0284
LINC00894	38.91	71.35	0.85	0.000686
LINC01001	193.85	259.27	0.39	0.000904
LINC01002	133.89	172.34	0.39	0.00839
LINC01235	6.39	0.65	-3.04	0.0236
LINC01664	1.54	8.26	2.45	0.0455
LINC01973	4.5	16.86	1.88	0.0103
LINC02035	18.92	42.54	1.21	0.000589
LINC02604	12.89	24.95	0.97	0.0481
LINC02691	14.9	32.2	1.23	0.00296
LINC02887	68.94	126.46	0.9	4.04e-07
LINC02908	0	6.62	5.08	0.00885
LIPA	538.89	465.75	-0.21	0.00909
LIPT2	14.54	25.25	0.93	0.049
LITAF	1415.45	1303.91	-0.12	0.0197
LIX1L	1401.38	1293.31	-0.13	0.0118
LMAN1	2106.1	1868.79	-0.18	8.84e-07
LMBR1	2823.85	2665.67	-0.09	0.00794
LMBRD1	1855.45	1594.59	-0.22	2.42e-08
LMF2	642.51	522.65	-0.28	8.64e-05
LNP1	21.76	41.65	0.98	0.0036
LPCAT1	944.81	866.14	-0.14	0.0361
LPCAT2	365.2	306.68	-0.27	0.00623
LPIN1	4194.82	4389.74	0.07	0.0167
LRGUK	422.32	581.3	0.47	1.15e-10
LRP4	1086.98	915.55	-0.25	7.04e-06
LRP5L	285.1	344.15	0.3	0.00388
LRP8	1547.78	1711.19	0.16	0.000327
LRR1	133.38	170.67	0.37	0.0186
LRRC17	29.1	17.59	-0.82	0.0455
LRRC3	38.32	18.9	-1	0.00475
LRRC37A2	3522.6	3722.17	0.09	0.00341
LRRC37A3	6640.2	7101.26	0.1	1.7e-07
LRRC37A9P	14.66	43.19	1.62	1.63e-05
LRRC4	81.84	131.38	0.67	9.35e-05
LRRC45	963.8	1075.56	0.15	0.0149
LRRC49	1425.44	1258	-0.19	6.33e-05
LRRC61	247.54	204.24	-0.28	0.0293
LRRC8C	870.98	802.34	-0.14	0.0424
LRRIQ1	259.6	314.68	0.26	0.0208
LRRIQ3	2.72	9.95	1.95	0.0465
LRRK1	475.44	559.03	0.23	0.00371
LRRN3	611.15	545.26	-0.2	0.0158
LSM14A	2366.77	2208.59	-0.09	0.0236
LSM7	717.88	653.98	-0.15	0.0493
LTA4H	3448.84	2974.63	-0.22	3.81e-13
LTC4S	14.79	37.71	1.34	0.000365
LUC7L2	110.09	146.9	0.42	0.0122
LYAR	387.32	338.59	-0.23	0.0249
LYPLA2	1534.3	1410.35	-0.12	0.0131
LYPLAL1	262.68	308.11	0.25	0.0286
LYRM2	197.88	159.08	-0.34	0.0144
LYST	968.1	878.03	-0.15	0.0183
LZIC	579.71	508.57	-0.17	0.0376
LZTS2	212.17	273.62	0.38	0.000824
MACROD2	169.7	136.35	-0.33	0.0371
MAEA	683.63	768.29	0.16	0.0315
MAGEA3	1101.44	979.11	-0.17	0.00215
MAGEA6	1109.72	931.84	-0.26	3.01e-07
MAGT1	673.98	604.03	-0.15	0.0486
MAML1	1305.06	1415	0.12	0.0213
MAN1A2	2819.47	2637.53	-0.1	0.00248
MAN2A2	1379.76	1482.77	0.11	0.0307
MANEAL	1475.82	1660.92	0.17	0.000141
MANSC1	529.7	468.65	-0.2	0.0183
MAP1S	801.46	888.89	0.14	0.0339
MAP2	6149.9	6531.12	0.09	9.47e-06
MAP2K3	125.72	162.66	0.36	0.0248
MAP2K6	737.42	840.03	0.18	0.00842
MAP3K1	11211	11509.3	0.04	0.0439
MAP3K11	254.27	190.13	-0.38	0.00138
MAP3K2	862.98	769.58	-0.16	0.0185
MAP3K4	1659.29	1821.39	0.14	0.000766
MAP4K5	3479.25	3282.19	-0.09	0.00358
MAPK14	824.66	925.1	0.18	0.00311
MAPK15	206.99	284.15	0.46	2.13e-05
MAPK8IP3	2423.87	2707.06	0.16	5.97e-07
MAPK9	536.33	455.89	-0.25	0.00233
MAPKBP1	1201.18	1322.04	0.14	0.00888
MARCHF6	11246.8	11667.1	0.05	0.000908
MARCKSL1	602	507.9	-0.23	0.00256
MARK3	2498.83	2748.87	0.14	1.69e-05
MAST1	2781.92	2967.16	0.1	0.00483
MAST3	1087.97	1197.78	0.15	0.00529
MAT2A	4030.91	4478.05	0.15	4.25e-10
MAT2B	1376.17	1274.03	-0.12	0.018
MAU2	1579.44	1719.36	0.12	0.00722
MAVS	968.31	1054.84	0.13	0.028
MAX	1897.22	1722.14	-0.14	0.000553
MBD5	2480.65	2653.04	0.1	0.00413
MBTD1	2621.58	2418.89	-0.12	0.000829
MBTPS1	3670.67	3398.12	-0.11	0.0001
MCEE	63.87	105.07	0.72	0.000238
MCFD2	782.16	664.54	-0.24	0.000106
MCHR1	13.85	2.96	-2.35	0.000846
MCM3	7503.72	7088.29	-0.09	3.93e-06
MCPH1	1031.61	1160.49	0.16	0.00252
MCRIP2	88.58	52.34	-0.86	6.51e-05
MCRS1	845.24	760.52	-0.17	0.0101
MDH1B	86.59	45.96	-0.9	1.48e-05
MDK	5075.77	4856.98	-0.06	0.0421
ME3	186.96	235.44	0.35	0.00566
MECR	316.23	376.89	0.27	0.00585
MED1	3481.52	3166.38	-0.14	3.6e-06
MED10	461.36	399.72	-0.24	0.00778
MED11	21.41	41.5	0.88	0.0127
MED13	8182.45	7656.41	-0.1	1.98e-07
MED23	3368.37	3195.47	-0.08	0.015
MED26	45.06	25.79	-0.72	0.0244
MEGF6	338.4	429.03	0.31	0.000497
MEIS1	4316.92	4553.63	0.08	0.00242
METAP1D	118.14	154.91	0.38	0.0215
METAP2	2426.01	2283.15	-0.09	0.0199
METTL22	429.67	522.69	0.3	0.000128
METTL26	191	144.39	-0.35	0.0128
METTL5	504.76	422.45	-0.28	0.000606
MEX3A	1995.27	1812.22	-0.15	0.000278
MEX3C	852.78	763.89	-0.15	0.0248
MFF	1181.72	1092.56	-0.12	0.0359
MFSD1	1239.17	1062.98	-0.23	3.52e-06
MFSD11	1485.01	1382.64	-0.11	0.0338
MFSD14C	510.29	575.55	0.19	0.0181
MFSD6	989	1075.84	0.13	0.0362
MFSD8	495.11	596.1	0.26	0.000523
MGA	6761.06	7078.39	0.07	0.00114
MICAL3	2111.11	2248.69	0.09	0.0301
MICU3	161.1	217.54	0.4	0.00245
MID1	422.34	362.7	-0.2	0.0477
MIDEAS	769.61	652.68	-0.25	0.000155
MIEN1	302.4	242.93	-0.31	0.00528
MIER2	454	389.44	-0.21	0.0254
MIF	530.47	456.92	-0.23	0.00424
MINK1	1409.58	1660.7	0.24	1.28e-08
MINPP1	1101.03	1216.41	0.13	0.0201
MIOS	2557.13	2842.9	0.14	6.62e-06
MIR1184-1	3.55	16.42	2.43	0.0236
MIR1243	1.54	10.26	2.73	0.0197
MIR1253	2.6	16.24	2.64	0.00221
MIR1276	3.08	10.93	1.81	0.0441
MIR128-1	1.54	10.01	2.58	0.033
MIR1305	10.29	2.96	-1.66	0.0451
MIR550A1	3.78	13.01	1.76	0.0359
MIR570	7.22	17.23	1.25	0.0424
MIR9-1HG	54.87	88.68	0.74	0.000649
MIX23	408.49	317.49	-0.35	8.65e-05
MKNK2	921.93	792.75	-0.21	0.000418
MLH1	12242.5	12698.2	0.06	0.000429
MLLT6	3840.74	4214.83	0.14	2.05e-07
MMACHC	173.27	214.25	0.3	0.0324
MMADHC	1327.43	1172.55	-0.18	0.000215
MMEL1	12.3	33.78	1.44	0.000492
MMGT1	242.2	200.12	-0.27	0.0376
MMP16	1210.43	1118.09	-0.12	0.0294
MMS19	2922.01	2731.5	-0.11	0.00118
MMUT	1289.3	1190.99	-0.13	0.0163
MON2	2987.63	3264.15	0.13	1.47e-05
MORC4	333.62	267.74	-0.3	0.00389
MORF4L2	1241.99	1092.78	-0.19	0.000221
MPC2	365.59	306.94	-0.22	0.0361
MPP2	362.29	279.38	-0.39	3.41e-05
MROH7-TTC4	5.8	0.67	-3.68	0.0232
MRPL16	217.15	183.89	-0.27	0.0463
MRPL21	676.25	573.6	-0.25	0.000455
MRPL22	301.69	247.79	-0.27	0.0155
MRPL35P1	3.43	15.94	2.07	0.00702
MRPL47	888.24	743.95	-0.24	8.06e-05
MRPL9	1062.45	954.76	-0.17	0.00348
MRPS22	881.01	805.92	-0.15	0.0255
MRPS25	868.71	972.06	0.18	0.00263
MRPS33	795.83	713.05	-0.18	0.00826
MRS2	384.97	460.16	0.24	0.00908
MSANTD1	4.49	12.26	1.62	0.04
MSH3	3171.42	3334.13	0.08	0.0211
MSI2	6933.79	7527.61	0.13	3.38e-11
MSL2	1420.5	1295.4	-0.15	0.0019
MSL3	656.21	581.45	-0.19	0.0148
MT-ND4L	63.86	85.09	0.45	0.046
MT-ND5	851.74	939.75	0.15	0.0208
MTCH2	1834.75	1720.88	-0.11	0.0154
MTDH	1591.51	1447.9	-0.15	0.0015
MTF1	700.63	623.28	-0.18	0.0101
MTMR2	3045.37	2879.19	-0.08	0.0142
MTMR3	1965.24	2230.47	0.18	5.51e-07
MTPN	2939.63	2594.66	-0.19	4.25e-10
MTRF1L	505.24	443.45	-0.2	0.0231
MTURN	444.64	526.87	0.27	0.000771
MTX2	1516.95	1396.23	-0.13	0.007
MUC20P1	0.59	7.99	3.91	0.049
MVB12A	375.47	315.4	-0.24	0.0185
MYB	391.06	450.75	0.21	0.0271
MYEF2	8220.54	7486.48	-0.13	0.00122
MYH10	12273.3	11448.1	-0.11	2.19e-13
MYLK	128.74	161.28	0.38	0.0198
MYO10	69.4	35.32	-0.9	0.00734
MYO5A	4876.43	4511.07	-0.11	1.34e-05
MYOM2	13.6	41.5	1.6	0.00128
MYRIP	113.53	148.13	0.37	0.0293
MYT1	1386.89	1501.82	0.12	0.0134
MYT1L	3028.11	3206.01	0.08	0.0243
NAA50	785	681.88	-0.2	0.00331
NACA	14236	13203.1	-0.11	0.000237
NACAD	2487.73	2343.74	-0.09	0.0238
NADK2	1115.71	992.42	-0.18	0.00103
NAE1	1763.41	1595.87	-0.16	0.000234
NANOGP4	18.45	5.62	-1.59	0.00691
NANOGP5	90.82	136.47	0.61	0.000308
NAP1L4	3242.59	3007.07	-0.12	0.000246
NAPA	610.71	540.81	-0.18	0.028
NARS1	3637.6	3415.06	-0.1	0.00155
NASP	8363.37	8668.35	0.05	0.0236
NAT10	2358.25	2502.79	0.08	0.0414
NBEAL1	627.99	759.17	0.28	9.47e-06
NBEAL2	1514.6	1676.11	0.16	0.000253
NBPF25P	210.39	259.91	0.29	0.0227
NBPF9	12944	13381.3	0.05	0.00231
NCALD	127.72	100.96	-0.4	0.0281
NCKAP5L	967.86	875.79	-0.13	0.0375
NCR3LG1	139.55	179.72	0.37	0.0161
NCSTN	5998.5	6355.48	0.08	0.000333
NDFIP2	715.99	816.3	0.17	0.014
NDOR1	586.66	655.09	0.17	0.035
NDRG1	1811.85	1623.48	-0.15	0.0405
NDRG4	1334.91	1464.23	0.13	0.00615
NDUFC1	211.47	173.71	-0.32	0.0201
NDUFC2	436.35	380.85	-0.22	0.0201
NDUFV3	1030.63	876.01	-0.24	1.57e-05
NEB	29.8	67.47	1.12	0.00111
NECTIN1	2793.88	2580.81	-0.1	0.00232
NEFL	3459.32	3175.98	-0.14	3.67e-06
NEIL3	835.61	744.98	-0.18	0.00683
NEK10	52.98	82.19	0.69	0.00221
NEK2	1284.75	1050.57	-0.28	3.35e-09
NEK2P1	6.03	20.56	1.88	0.00197
NEK5	15.37	4.31	-1.78	0.0101
NEK6	21.17	36.49	0.75	0.0482
NELFB	1191.77	1081.94	-0.16	0.0029
NEPRO	1005.74	893.71	-0.17	0.00412
NEURL1B	38.55	61.52	0.65	0.02
NFATC2IP	426.15	484.44	0.22	0.0138
NFKB2	88.48	128.01	0.52	0.00285
NGLY1	604.34	519.77	-0.24	0.00153
NHS	262.29	211	-0.31	0.00624
NIN	3370.12	3116.19	-0.11	0.0409
NINJ1	13.37	28.85	0.98	0.0261
NIPA1	856.08	775	-0.15	0.0183
NIT2	629.74	729.72	0.22	0.00137
NLGN2	2185.96	2459.8	0.17	1.08e-06
NLGN3	1481.33	1267.85	-0.21	3.31e-06
NME7	1245.72	1143.84	-0.13	0.0162
NMNAT2	1891.66	1764.49	-0.09	0.0395
NMU	1144.01	1038.43	-0.15	0.0104
NOB1	626.92	545.96	-0.18	0.019
NOL6	1145.94	1050.11	-0.12	0.0376
NOLC1	5042.56	4678.01	-0.11	3.36e-06
NOM1	998.39	1158.56	0.23	7.43e-06
NOP10	3640.97	3170.38	-0.21	9.56e-15
NOS1AP	359.88	523.03	0.51	0.00158
NOSIP	677.32	612.31	-0.17	0.0232
NPC2	469.84	401.07	-0.25	0.00431
NPFFR2	246.58	317.63	0.35	0.00122
NPIPB15	16.2	6.01	-1.35	0.0498
NPL	226.08	284.89	0.37	0.00115
NR2C1	1227.11	1318.93	0.12	0.0291
NR2C2	2020.31	2211.18	0.12	0.00197
NRCAM	5824.95	5589.83	-0.06	0.0195
NREP	1668.24	1458.86	-0.19	6.9e-06
NSD1	10237.4	10623.8	0.06	0.000516
NSDHL	670.71	573.26	-0.25	0.000351
NSMCE1	664.41	585.8	-0.17	0.031
NT5C3A	2860.96	2654.28	-0.12	0.000299
NT5DC2	7423.59	6692.85	-0.15	3.11e-16
NTRK1	99.19	132.52	0.5	0.00491
NUDC	6857.43	6566.66	-0.07	0.00113
NUMB	1490.65	1599.75	0.11	0.0187
NUP133	3190.97	2938.25	-0.13	2.27e-05
NUP214	6461.25	6856.55	0.09	3.47e-05
NUP35	790.59	682.27	-0.19	0.00384
NUP43	786.5	694.63	-0.19	0.00485
NUP54	1078.07	967.2	-0.15	0.00722
NUP62	1692.08	1543.86	-0.12	0.00834
NUP85	2122.93	2411.53	0.18	2.15e-07
NUP88	1930.05	1766.5	-0.14	0.000655
NUP98	5202.02	4865.56	-0.09	9.72e-05
NUS1P1	32.64	51.58	0.7	0.0183
OAS3	298.34	375.13	0.33	0.000882
OGFR	1101.07	1189.73	0.13	0.0208
OLA1	2394.44	2246.83	-0.09	0.0167
OLFM2	859.62	772.6	-0.16	0.0102
OMA1	171.36	217.15	0.37	0.0052
OPN3	500.48	431.49	-0.19	0.0361
OPTN	1269.52	1137.63	-0.15	0.00347
OR2L2	7.1	0.98	-2.61	0.0373
OR2L8	1.06	10.85	3.47	0.0088
OR7E7P	22.83	53.02	1.22	3.13e-05
ORC4	1718.3	1599.68	-0.1	0.0246
ORC6	1497.1	1630.84	0.11	0.0183
OSBPL11	604.22	519.94	-0.22	0.00475
OSBPL7	484.79	572.81	0.23	0.00269
OSER1	411.46	323.46	-0.38	2.04e-05
OTUD7B	917.83	785.1	-0.23	0.000107
OTULIN	282.56	362.46	0.33	0.000925
OXCT2	43.53	26.16	-0.72	0.0265
OXLD1	44.82	67.87	0.63	0.0128
OXR1	53.22	80.11	0.54	0.0246
P2RX3	4.97	0.33	-3.45	0.0439
P2RX5	41.97	76.41	0.94	9.15e-05
PA2G4P2	1.06	8.26	3.04	0.0361
PABIR3	93.06	119.95	0.41	0.0329
PACSIN1	13.48	1.98	-2.68	0.00253
PAFAH1B1	5022.73	5255.46	0.06	0.0186
PAFAH1B2	1916.43	1800.7	-0.1	0.0284
PAFAH1B3	1080.18	876.39	-0.3	0.00623
PAG1	52.87	27.66	-1.06	0.000325
PAIP2	1169.53	1071.25	-0.12	0.0345
PAK5	144.05	179.77	0.32	0.0394
PARD6G	150.69	112.64	-0.43	0.00634
PARP6	4109.2	3760.86	-0.13	2.45e-06
PCBD1	1594	1452.17	-0.14	0.00139
PCBP3	1228.64	1105.58	-0.17	0.00135
PCDHA11	205.28	284.72	0.51	4.21e-06
PCDHA13	240.98	310.24	0.4	0.00021
PCDHB11	529.35	597.68	0.17	0.0447
PCDHB15	985.57	1139.72	0.22	2.27e-05
PCDHB17P	265.33	307.41	0.24	0.0458
PCDHGA5	66.34	116.9	0.78	0.00296
PCDHGA6	165.07	239.18	0.56	5.19e-06
PCDHGA7	965.05	1078.26	0.16	0.00615
PCDHGB4	151.84	225.24	0.59	3.16e-06
PCDHGC5	73.78	130.21	0.87	6.64e-07
PCF11	2527.85	2816.05	0.17	2.41e-07
PCGF2	1892.89	1787.98	-0.09	0.0441
PCNT	5730.84	6254.75	0.13	1.54e-10
PCOLCE	4638.34	4905.29	0.08	0.00131
PCYOX1	662.82	582.65	-0.21	0.00426
PCYT2	457.47	369.73	-0.32	0.000133
PDCD11	5198.34	5429.47	0.07	0.0101
PDCD2	736.78	631.25	-0.23	0.000579
PDCD4	2458.42	2636.93	0.09	0.0107
PDIA4	2801.6	2641.37	-0.09	0.0176
PDIK1L	261.15	182.18	-0.55	8.35e-07
PDPK1	533.59	610.28	0.18	0.0304
PDPR	1699.11	1874.1	0.14	0.000625
PDPR2P	1409.33	1765.78	0.33	9.5e-17
PDS5B	6272.91	6076.98	-0.05	0.0295
PEX1	5079.92	4795.86	-0.08	0.00115
PEX7	782.25	878.48	0.16	0.017
PFAS	1607.25	1764.76	0.14	0.000963
PFDN2	1029.21	935.69	-0.15	0.00983
PFKFB2	125.81	160.55	0.34	0.0438
PFKP	4763.91	5371.21	0.17	7.64e-14
PFN1	3662.39	3444.85	-0.1	0.000903
PGAP1	4301.7	3935.22	-0.12	3.84e-06
PGAP2	263.6	374.18	0.5	1.17e-07
PGAP6	811.34	707.7	-0.2	0.00146
PGK1	7265.95	6990.72	-0.06	0.0043
PGM1	2697.37	2444.24	-0.15	1.52e-05
PGM3	1228.18	1063.65	-0.19	0.000171
PGS1	752.89	884.99	0.25	3.62e-05
PHB2	7013.2	6336.46	-0.15	0.00888
PHF14	6546.66	6763.69	0.05	0.047
PHIP	8178.48	7725.91	-0.08	1.35e-05
PHLDB3	160.38	121.91	-0.39	0.0123
PHYH	719.79	646.7	-0.15	0.0426
PI4K2A	32.29	54.78	0.74	0.0126
PI4KAP1	1689.75	2044.7	0.28	0.0192
PI4KB	1766.41	1542.06	-0.21	2.99e-07
PIGL	176.34	221.73	0.35	0.00741
PIGU	811.58	725.15	-0.16	0.0144
PIK3C3	3418.41	3605.92	0.08	0.00885
PIK3CD	744.56	679.96	-0.14	0.0499
PIK3R1	2062.8	1789.69	-0.2	0.00424
PIKFYVE	6864.85	7199.97	0.07	0.000916
PINK1-AS	153.95	193.44	0.37	0.0106
PIP4K2A	423.59	361.3	-0.23	0.0193
PIR	745.56	670.88	-0.16	0.031
PITPNA	1471.64	1333.14	-0.13	0.00696
PITRM1	1311.53	1161.47	-0.16	0.00129
PIWIL1	769.95	971.88	0.35	1.95e-10
PJA1	812.09	711.01	-0.18	0.00802
PJA2	2368.55	2164.28	-0.14	9.97e-05
PKD1P4	899.36	1054.38	0.24	8.74e-06
PKD1P6	994.71	1141.95	0.2	9.99e-05
PKD1P6-NPIPP1	92.25	137.78	0.57	0.000764
PKDCC	173.25	217.14	0.29	0.0382
PKM	20377.2	18462.2	-0.14	3.06e-12
PKN3	354.05	409.87	0.24	0.0158
PKP3	1.54	13.32	3.03	0.00744
PKP4	1615.21	1737.73	0.11	0.0134
PLBD2	623.69	730.75	0.23	0.000638
PLCB3	2101	2258.88	0.11	0.007
PLCD3	135.76	101.22	-0.4	0.0215
PLCD4	870.47	986.94	0.19	0.00113
PLCG1	6756.26	7126.29	0.07	0.000679
PLEKHG3	649.28	757.46	0.22	0.00136
PLEKHG4B	1134.23	1242.27	0.14	0.00801
PLEKHH1	462.21	537.72	0.23	0.00409
PLEKHM1P1	3543.99	3881.79	0.13	1.93e-06
PLIN2	567.75	509.15	-0.17	0.0454
PLK4	1380.66	1258.17	-0.15	0.0039
PLPP7	34.65	15.28	-1.21	0.00154
PLPPR4	1422.08	1543.32	0.11	0.03
PLRG1	1652.15	1432.6	-0.22	1.24e-07
PLXNA1	3219.38	3683.77	0.19	5.2e-13
PLXNA3	1920.8	2074.97	0.12	0.0019
PMPCA	1303.23	1427.31	0.13	0.00994
PMS1	1389.62	1590.58	0.19	1.47e-05
PMS2P2	853.19	1019.01	0.28	5.33e-07
PNISR	4260.17	4571.91	0.1	0.000127
PNKD	284.17	234.63	-0.24	0.0449
PNMA3	48.37	80.38	0.75	0.00867
PNPLA4	100.42	70.44	-0.47	0.0183
PNPLA8	1140.71	974.13	-0.24	4.35e-06
POC1A	572.01	484.34	-0.25	0.00136
POLB	823.04	715.84	-0.2	0.00126
POLD1	987.26	1142.13	0.2	0.000137
POLD2	2323.76	2176.68	-0.1	0.01
POLD3	715.88	639.1	-0.16	0.0301
POLDIP2	2205.31	2064.92	-0.1	0.0155
POLH	1265.46	1352.22	0.11	0.0382
POLQ	1861.73	2011.5	0.1	0.0168
POLR2J4	226.21	279.89	0.33	0.00541
POLR3A	6493.77	6124.49	-0.09	2.15e-05
POM121	6646.46	6257.82	-0.09	5.46e-05
POMK	1365.46	1254.13	-0.11	0.0324
POTEM	67.3	47.06	-0.53	0.0401
POU2F1	1819.39	1998.01	0.15	0.000168
POU5F1P5	61.03	34.05	-0.77	0.00345
PPHLN1	1118.53	1248.69	0.15	0.00461
PPIAP29	24.14	41.61	0.72	0.0337
PPIAP67	12.07	3.64	-1.79	0.0166
PPIB	6471.45	5920.73	-0.14	1.72e-11
PPIP5K2	2760.26	2929.39	0.08	0.0243
PPOX	2171.62	2456	0.17	7.89e-07
PPP1R15B	1212.57	1128.7	-0.12	0.0437
PPP1R18	761.64	639.64	-0.27	3.99e-05
PPP1R2	563.51	477.62	-0.25	0.0012
PPP1R21	618.28	695.61	0.19	0.00927
PPP1R9B	1688.07	1545.89	-0.13	0.00455
PPP2CA	1524.3	1394.03	-0.14	0.00424
PPP2R1A	5651.59	5274.58	-0.1	1.57e-05
PPP2R5A	309.16	253.94	-0.31	0.0035
PPP3CA	991.59	908.45	-0.14	0.0287
PPP4C	1415.23	1228.83	-0.21	5.71e-06
PPP4R1	1843.89	1678.89	-0.12	0.00553
PPP4R1L	101.94	171.23	0.75	0.0119
PPP6R1	1748.33	1606.14	-0.13	0.00226
PPRC1	1663.59	1780.16	0.1	0.0311
PRAG1	42.22	69.04	0.69	0.00698
PRAME	4828.21	4547.15	-0.09	0.000586
PRDM4	1692.88	1561.73	-0.12	0.00645
PRDX2	1638.33	1543.87	-0.1	0.0392
PRDX3	1471.92	1313.07	-0.16	0.000456
PRELID3A	146.76	190.44	0.41	0.00387
PRELID3B	942.46	843.54	-0.18	0.00384
PREPL	3867.49	3552.24	-0.12	1.01e-05
PRKAR1A	6557.3	6064.79	-0.12	0.0304
PRKCE	905.22	997.41	0.16	0.00944
PRKD2	1215.14	1085.19	-0.16	0.00328
PRKD3	4526.84	4280.51	-0.08	0.00239
PRMT7	752.26	935.05	0.3	1.46e-07
PROS1	597.57	511.15	-0.22	0.00357
PRPF18	279.94	232.99	-0.27	0.0232
PRPF40B	1089.73	1259.92	0.2	6.17e-05
PRPF8	37326.9	35512.2	-0.07	0.0403
PRR12	2434.39	2603.79	0.1	0.00526
PRR13	34.77	16.53	-0.97	0.00987
PRRC2B	7502.46	8050.3	0.11	9.49e-09
PRRT1	43.39	61.9	0.58	0.0402
PRRT3	97.46	70.18	-0.47	0.022
PSAP	23886.9	21403.3	-0.16	0.0237
PSD	588.95	676.64	0.21	0.00401
PSMA2	23.43	47.91	0.99	0.00138
PSMB2	1495.99	1359.38	-0.13	0.00634
PSMB7	2194.55	1868.86	-0.23	8.91e-11
PSMC1	1839.54	1647.84	-0.17	3.22e-05
PSMC2	2475.27	2282.84	-0.13	0.000301
PSMD5	515.74	458.37	-0.18	0.0421
PSME2	887.31	804.53	-0.17	0.0103
PSPH	535.86	597.02	0.17	0.0343
PTGES3	3570.28	3163.58	-0.19	2.21e-11
PTGR1	83.01	58.94	-0.51	0.0304
PTK2B	268.11	354.37	0.41	1.8e-05
PTMA	21500.2	19762.7	-0.13	6.29e-34
PTMAP5	338.88	295.37	-0.21	0.0487
PTMS	3618.28	3144.59	-0.19	0.000141
PTP4A2	1079.72	976.8	-0.16	0.00409
PTPN13	1206.1	1337.14	0.15	0.00353
PTPN21	2761.22	2467.78	-0.16	6.22e-07
PTPN23	1803.9	1922.11	0.1	0.0229
PTPN9	1541.81	1412.46	-0.14	0.00479
PTPRH	380.96	297.56	-0.32	0.000507
PTTG1	2932.83	2700.15	-0.13	9.35e-05
PTTG1IP	1066.6	922.01	-0.21	0.000188
PTX3	8.51	20.69	1.36	0.0186
PUM2	10868.1	10289.3	-0.08	6.39e-07
PYCR1	1806.27	1678.92	-0.1	0.0236
PYGO1	420.18	367.12	-0.23	0.0186
PYROXD1	260.29	338.92	0.4	7.38e-05
QDPR	1090.36	954.1	-0.19	0.000317
QTRT2	421.74	488.15	0.19	0.0379
R3HDM2	1774.98	1520.9	-0.23	1.03e-08
R3HDM4	244.68	200.85	-0.28	0.0323
RAB11A	1025.53	872.96	-0.25	4.58e-06
RAB15	248.58	204.09	-0.34	0.00696
RAB31	118.23	78.42	-0.61	0.00135
RAB39B	270.44	215.9	-0.29	0.0158
RAB3C	319.9	271.55	-0.23	0.0438
RAB3IP	356.81	288.72	-0.31	0.0015
RAB40AL	85.51	116.47	0.45	0.019
RAB6B	519.31	442.99	-0.22	0.0055
RAB6C	3.31	14.57	2.23	0.0405
RAB9B	24.84	57.07	1.12	0.000126
RABGGTA	402.37	354.29	-0.2	0.0425
RABGGTB	753	853.08	0.18	0.00448
RAC1	3194.01	2956.8	-0.11	0.000322
RACK1	29773.2	26815.2	-0.15	9.92e-26
RAD50	331.13	404.42	0.29	0.00194
RAD52	400.21	322.84	-0.31	0.00097
RAD54L	3263.12	3546.64	0.12	2.61e-05
RAD9A	199.75	256.38	0.37	0.00188
RAG1	57.35	37	-0.7	0.0138
RALB	187.66	149.27	-0.36	0.0167
RALGPS2	1150.32	1272.59	0.14	0.00741
RAMACL	8.28	22.06	1.4	0.0142
RANBP17	1121.83	1254.05	0.17	0.00117
RANBP6	456.84	378.1	-0.27	0.00249
RAPGEFL1	319.45	409.53	0.36	6.33e-05
RASA4	0	6.27	4.95	0.0118
RASD2	3.9	21.42	2.42	0.000278
RASGRP1	3.08	11.63	1.86	0.0376
RASGRP2	314.27	393.65	0.31	0.000868
RB1CC1	3243.53	3001.29	-0.12	0.000154
RBFOX2	9123.56	8569.88	-0.09	1.39e-06
RBM14	991.01	1142.52	0.2	0.000164
RBM15	1134.13	1288.8	0.18	0.000505
RBM20	2632.54	2891.66	0.13	6.17e-05
RBM33	2859.49	3214.7	0.17	2.86e-08
RBM43	42.81	18.27	-1.18	0.000596
RBP1	6601.04	5915.65	-0.17	8.13e-18
RBPMS	33.11	52.57	0.71	0.0215
RCC2P6	38.55	55.47	0.6	0.0432
RCOR2	893.91	785.45	-0.16	0.00912
RDX	2453.23	2268.41	-0.12	0.00097
REM2	18.1	7.87	-1.06	0.0446
REPS1	1925.03	1765.16	-0.14	0.000785
RFWD3	2139.92	2014.26	-0.09	0.0368
RFX1	407.56	335.6	-0.26	0.00521
RFX3	2524.26	2366.34	-0.1	0.00814
RFXAP	185.16	237.58	0.39	0.00211
RGL3	339.31	408.18	0.28	0.00276
RGS12	1230.4	1356.42	0.13	0.01
RGS5	36991.2	32904.1	-0.17	3.37e-10
RGS9	435.99	495	0.2	0.0208
RHBDD1	304.29	368.44	0.26	0.0104
RHBDL1	41.05	63.11	0.58	0.0272
RHOT2	1835.13	2022.32	0.14	0.000319
RHOU	783.63	688.46	-0.19	0.0424
RHPN2	419.89	330.82	-0.32	0.000212
RIC8B	752.19	680.72	-0.16	0.0279
RIMS1	1118.67	975.54	-0.2	0.0212
RIMS4	290.45	226.74	-0.32	0.00509
RING1	639.43	737.54	0.2	0.00455
RIOK3	778.86	849.06	0.14	0.0459
RIPOR3	48.03	83.78	0.82	0.000469
RMC1	835.88	744.16	-0.16	0.0177
RMDN1	585.45	504.69	-0.22	0.00424
RMDN3	333.01	276.44	-0.23	0.0341
RNF11	460.76	377.93	-0.3	0.000435
RNF113A	92.48	119.37	0.39	0.0415
RNF130	1258.34	1141.74	-0.14	0.00808
RNF138P1	9.1	19.29	1.24	0.0307
RNF139	685.52	594.98	-0.22	0.00135
RNF145	1759.74	1490.21	-0.24	2.06e-09
RNF168	1324.56	1205.41	-0.14	0.00706
RNF19A	1660.96	1503.7	-0.14	0.00211
RNF220	1703.99	1535.6	-0.15	0.00076
RNPEP	1238	1337.96	0.13	0.0162
RNPS1	4292.31	4066.98	-0.08	0.00672
RNU4-2	11.01	3.29	-1.84	0.0124
RO60	1812.68	1703.2	-0.1	0.0251
ROBO2	3462.27	3698.44	0.1	0.000565
ROBO3	384.33	456.44	0.27	0.00206
ROCK2	3502.99	3203.8	-0.12	3.47e-05
ROM1	112.11	79.05	-0.48	0.0124
ROR1	994.98	1166.72	0.22	0.00197
RPGRIP1L	2385.68	2513.63	0.09	0.0258
RPH3A	1412.97	1565.15	0.15	0.00214
RPL11P3	30.27	15.96	-0.86	0.0437
RPL13AP20	15.61	5.29	-1.5	0.0183
RPL23AP18	40.69	23.98	-0.88	0.01
RPL23AP53	468.42	391.26	-0.28	0.000925
RPL23AP74	34.18	50.7	0.6	0.0496
RPL23AP82	582.87	432.11	-0.43	0.000876
RPL26	489.84	402.9	-0.29	0.000516
RPL26P19	75.6	100.89	0.4	0.0463
RPL32P18	321.51	268.77	-0.26	0.0162
RPL41	6098.87	5293.94	-0.2	0.0008
RPL5P14	0.47	8.3	3.95	0.0415
RPL5P25	10.53	1.31	-2.8	0.0055
RPL7	13379.5	12367	-0.11	0.000147
RPL7P9	120.08	160.36	0.4	0.00754
RPN1	3157.97	2933.95	-0.11	0.000827
RPN2	9899.81	8803.92	-0.17	0.0252
RPRD1A	1642.69	1389.66	-0.25	0.0459
RPS10P2	8.52	1.66	-2.47	0.0209
RPS10P3	15.26	4.27	-1.81	0.00361
RPS13	4313.46	3937.92	-0.13	0.00234
RPS15A	2798.76	2610.56	-0.1	0.00252
RPS19	14210.9	12925.6	-0.14	0.00775
RPS20	16322.6	15390.6	-0.09	0.000432
RPS25	10906.9	9907.74	-0.14	0.04
RPS29	5093.4	4717.72	-0.11	2.48e-06
RPS2P46	158.52	113.4	-0.5	0.000676
RPS2P5	1928.79	1805.23	-0.09	0.0307
RPS4XP1	6.15	16.96	1.57	0.0167
RPS4XP16	33.12	61	0.87	0.00137
RPSAP21	72.63	101.86	0.49	0.0142
RPSAP6	82.08	105.63	0.4	0.049
RPUSD3	175.52	231.95	0.38	0.00322
RRN3P1	726.16	829.16	0.18	0.00578
RRP1	799.58	705.85	-0.17	0.00944
RRP1B	988.27	1083.46	0.14	0.0137
RSAD1	371.48	443.39	0.23	0.0157
RSL1D1	2746.04	2617.32	-0.08	0.0291
RSPH14	38.67	21.17	-0.8	0.0215
RSRP1	870.17	779.38	-0.14	0.035
RSU1	413.2	350.32	-0.27	0.00348
RTCB	1625.89	1488.18	-0.13	0.00609
RTKN	391.55	489.4	0.34	4.58e-05
RTKN2	728.65	631.79	-0.22	0.00199
RTL1	7831.89	7124.09	-0.12	9.08e-13
RTL8C	958.66	879.43	-0.12	0.0495
RTN1	5703.12	5136.05	-0.15	1.49e-12
RTN3	3142.93	2985.25	-0.07	0.0391
RUBCN	1813	1676.37	-0.11	0.0118
RWDD1	726.2	636.76	-0.17	0.0201
RWDD3	21.29	40.65	0.89	0.0151
RXYLT1	113.07	162.16	0.48	0.00247
RYKP1	14.07	3.68	-1.87	0.0236
SAMD10	92.83	124.36	0.43	0.0232
SAMD4A	977.42	1069.66	0.13	0.0222
SAP130	2392.39	2253.85	-0.08	0.0486
SAP30	649.59	736.33	0.17	0.0199
SAP30L	250.59	192.48	-0.36	0.00276
SAR1A	1752.25	1514.85	-0.21	2.41e-07
SAR1B	748.53	597.89	-0.31	1.39e-06
SARS1	1437.53	1281.39	-0.19	8.13e-05
SATB1	4900.09	4682.21	-0.07	0.00991
SBNO1	4469.59	4165.17	-0.11	2.04e-05
SCAF8	4013.53	4202.61	0.06	0.0327
SCAMP3	1456.98	1346.86	-0.12	0.0114
SCAPER	2201.04	2379.9	0.12	0.000829
SCARF2	734.92	649.47	-0.17	0.021
SCARNA21	52.39	80.71	0.6	0.0101
SCARNA7	10357.2	9623.95	-0.11	2.16e-12
SCART1	26.14	46.83	0.77	0.0195
SCLT1	1019.17	917.43	-0.14	0.0234
SCML2	1000.12	907.99	-0.16	0.007
SCN4B	53.92	32.42	-0.86	0.0037
SCN8A	1751.95	1884.47	0.12	0.00563
SCNN1D	68.47	111.75	0.73	9.59e-05
SDC2	733.6	631.39	-0.24	0.000423
SDC4	75.8	45.54	-0.72	0.0026
SDCBP2	10.29	1.33	-2.83	0.0169
SDHAP3	770.62	1008.96	0.39	1.98e-05
SDHB	1568.27	1340.25	-0.23	6.72e-08
SDHCP4	18.21	6.99	-1.38	0.0214
SDK1	2942.2	3214.58	0.12	7.47e-05
SDR39U1	580.7	460.25	-0.33	6.45e-06
SEC11A	1729.29	1526.64	-0.16	9.99e-05
SEC13	1448.08	1316.18	-0.16	0.00128
SEC22C	535.17	473.73	-0.19	0.0208
SEC23A	2144.45	2036.11	-0.09	0.0382
SEC31A	6104.55	5825.34	-0.07	0.00141
SEC63	7084.75	6385.39	-0.15	0.0274
SECISBP2	5178.19	5600.56	0.11	2.02e-06
SECISBP2L	2849.25	2524.39	-0.18	1.14e-08
SEH1L	1433.22	1293.58	-0.17	0.000519
SEL1L	1197.45	1073.69	-0.15	0.00576
SELENOK	153.75	113.56	-0.39	0.0144
SELENOW	170.16	212.02	0.34	0.0127
SEM1	2730.75	2339.84	-0.23	2.96e-13
SEMA3A	18.81	5.95	-1.68	0.0266
SEMA3B	104.08	138.47	0.44	0.00909
SEMA4A	106.57	143.22	0.41	0.0156
SEMA6C	1554.38	1445.97	-0.11	0.0232
SENP8	56.05	35.84	-0.62	0.0323
SEPTIN14P4	56.77	38.57	-0.6	0.0364
SEPTIN6	2294.96	2062.53	-0.15	2.91e-05
SERBP1	4191.14	3879.58	-0.12	4.68e-06
SERF1A	3.67	15.61	2.07	0.00719
SERINC1	2877.07	2553.61	-0.17	0.0373
SERPINI1	104.9	59.32	-0.79	3.62e-05
SERTAD4-AS1	14.08	31.87	1.07	0.0109
SESTD1	1642.91	1540.85	-0.1	0.0304
SETBP1	1400.92	1533.43	0.15	0.00184
SETD2	5984.81	5530.87	-0.12	9.55e-08
SETD5	8269.45	8691.25	0.07	0.000389
SETD6	851.8	940.36	0.15	0.0144
SETD7	618.1	551.39	-0.17	0.0261
SETDB2	432.28	375.66	-0.22	0.0164
SETX	15929.3	15558	-0.03	0.0254
SEZ6L2	2351.3	2159.98	-0.13	0.000404
SF3A2	3931.76	4361.05	0.15	6.66e-09
SFI1	1047.11	1163.48	0.17	0.00154
SFMBT1	460.53	530.84	0.19	0.0273
SFR1	79.36	51.93	-0.71	0.00189
SFXN2	220.78	329.05	0.56	5.13e-08
SGCB	1866.93	1548.9	-0.27	0.0166
SGCE	1913.48	1705.13	-0.17	2.91e-05
SGK2	24.14	39.53	0.69	0.0439
SGSM2	3006.22	3414.37	0.18	0.0396
SH2B2	306.54	355.93	0.22	0.0459
SH2D3C	897.15	784.38	-0.17	0.00439
SHARPIN	357.06	284.48	-0.36	0.000211
SHC1	3742.65	3475.84	-0.11	8.41e-05
SHLD2P3	38.2	61.38	0.68	0.0127
SHMT1	639.89	735.04	0.21	0.00215
SHROOM4	12.53	4.35	-1.63	0.0453
SIDT1	0.59	7.62	3.89	0.0486
SIGLEC10-AS1	19.51	35.63	0.82	0.0401
SIN3A	4057.77	3859.96	-0.08	0.00922
SIPA1L2	942.27	869.65	-0.13	0.0425
SIX6	13.48	32.74	1.31	0.00119
SKIV2L	1571.49	1742.63	0.16	0.000181
SLC10A3	128.19	97.18	-0.37	0.0455
SLC12A2	1098.42	988.75	-0.16	0.00331
SLC18A2	4.85	14.74	1.64	0.0136
SLC22A17	1486.84	1289.13	-0.18	3.82e-05
SLC25A14	361.18	428.86	0.23	0.017
SLC25A15	789.3	904.89	0.21	0.000551
SLC25A29	644.38	774.13	0.28	1.34e-05
SLC26A10	50.97	71.29	0.53	0.0351
SLC26A11	710.89	626.87	-0.15	0.0382
SLC26A5	12.77	33.84	1.44	0.000511
SLC27A2	15.14	32.41	1.07	0.00764
SLC27A3	669.59	739.19	0.16	0.0234
SLC29A3	1029.35	945.94	-0.14	0.0304
SLC2A13	362.24	316.82	-0.23	0.0307
SLC35A2	524.89	419.29	-0.33	1.69e-05
SLC35B1	1499.69	1261.47	-0.27	9.58e-10
SLC35B4	1668.26	1525.99	-0.12	0.0137
SLC35E2A	1178.29	1277.49	0.11	0.0385
SLC35E2B	1197.98	1034.99	-0.22	7.12e-06
SLC35G1	9.57	22.98	1.36	0.0103
SLC36A4	1093.73	958.62	-0.2	0.000199
SLC37A4	1009.39	892.54	-0.18	0.00109
SLC39A6	5508.46	4823.54	-0.2	1.23e-20
SLC39A8	75.45	43.83	-0.8	0.000606
SLC39A9	2053.45	1933.46	-0.09	0.0307
SLC41A2	38.08	68.87	0.88	0.000395
SLC43A2	221.99	265.44	0.28	0.0235
SLC44A3	17.86	41.28	1.23	0.000394
SLC44A5	2061.68	1882.92	-0.12	0.00156
SLC45A4	195.83	144.09	-0.42	0.00216
SLC4A7	2832.34	2667.57	-0.09	0.00891
SLC52A2	502.85	443.36	-0.19	0.0326
SLC6A8	6190.45	6644.23	0.1	2.66e-06
SLC7A1	1724.01	1592.1	-0.12	0.00575
SLC9A5	433.43	504.5	0.23	0.00691
SMAD5	2272.76	1984.84	-0.19	4.72e-08
SMAD9	3684.33	3377.45	-0.14	1.31e-06
SMARCA1	4466.32	3972.33	-0.17	0.00741
SMARCC1	11652.8	11115.4	-0.07	3.21e-05
SMARCD1	2525.76	2316.04	-0.13	0.000119
SMARCE1P1	8.98	22.37	1.37	0.0137
SMARCE1P2	2.13	10.01	2.18	0.045
SMC1A	19699.6	18579	-0.09	9.56e-15
SMC6	3069.13	2907.21	-0.09	0.0072
SMCHD1	4571.6	4869.83	0.08	0.00135
SMG1P5	1323.35	1435.85	0.12	0.0144
SMG5	4092.63	4440.86	0.12	1.19e-06
SMG9	888.95	772.79	-0.22	0.000434
SMO	893.39	969.12	0.13	0.0414
SMYD4	667.1	746.38	0.16	0.0254
SMYD5	767.48	883.23	0.22	0.00045
SNAI1	17.49	37.42	1.19	0.0256
SNCA	792.66	685.75	-0.21	0.000933
SNCAIP	405.96	458.16	0.21	0.0263
SNED1	30.28	50.39	0.74	0.0153
SNF8	1770.36	1623.56	-0.13	0.0027
SNORA49	345.72	277.15	-0.33	0.000805
SNORA74B	31.93	48.62	0.67	0.0303
SNORD116-5	13.12	26.95	1.09	0.0192
SNORD14A	30.04	13.57	-1.06	0.0101
SNORD3B-1	125.14	172.17	0.47	0.00131
SNORD91B	14.08	4.31	-1.77	0.0487
SNRNP27	495.94	560.87	0.2	0.0151
SNRNP40	1230.55	1116.69	-0.16	0.0025
SNRNP70	3162.63	3530.65	0.16	4.21e-08
SNRPC	914.8	825.79	-0.16	0.0123
SNRPD1	2253.41	2074.88	-0.13	0.000399
SNRPD2	3364.37	3207.27	-0.08	0.0198
SNW1	1917.56	1779.32	-0.11	0.0143
SNX12	150.89	190.52	0.34	0.0218
SNX16	151.85	114.68	-0.37	0.0243
SNX4	1076.91	967.15	-0.16	0.00576
SNX6	1253.46	1125.02	-0.15	0.00457
SOCS4	478.81	542.87	0.18	0.0345
SOD1	7931.83	7653.02	-0.06	0.00781
SON	13500.4	13143.3	-0.04	0.0165
SORCS1	5799.28	5990.56	0.05	0.0307
SORCS2	12.06	33.09	1.5	0.000336
SOS2	2950.52	2676.48	-0.13	3.95e-05
SP3	3252.12	3000.55	-0.12	9.58e-05
SPAST	3266.51	3121.88	-0.07	0.0371
SPATA5	1448.5	1578.36	0.12	0.00966
SPDL1	992.16	920.7	-0.13	0.0402
SPDYE18	427.48	607.47	0.51	1.34e-12
SPG11	10026.4	10381.2	0.05	0.00205
SPG21	2264.57	2144.3	-0.09	0.0341
SPIDR	2049.68	2299.25	0.17	1.15e-06
SPIN3	115.18	150.54	0.42	0.00909
SPP1	19.4	10.01	-1.1	0.0457
SPPL2A	1195.42	1052.78	-0.19	0.000234
SPRYD3	131.27	169.21	0.4	0.00973
SPTAN1	47561.8	49693.3	0.06	7.71e-06
SPTBN4	387.02	443.61	0.19	0.0434
SPTY2D1OS	1.66	9.01	2.46	0.0471
SREK1IP1	268.34	218.39	-0.33	0.00584
SRF	649.77	579.34	-0.18	0.0198
SRGAP3	629.5	715.58	0.17	0.0231
SRP14	3944.57	3318.65	-0.25	2.72e-05
SRPK2	2974.61	2766.95	-0.11	0.00108
SRR	317.44	260.29	-0.28	0.00939
SRRM2	25823.4	28398.7	0.14	9.62e-53
SRSF11	3868.44	4079.44	0.08	0.00322
SRSF6	919.23	1054.27	0.2	0.000354
SSBP2	1660.82	1539.15	-0.12	0.0109
SSR1	964.1	852.41	-0.19	0.0011
SSU72	659.68	584.74	-0.16	0.0432
SSX2IP	1244.6	1065.49	-0.24	6.96e-07
ST6GALNAC5	164.74	212.38	0.37	0.00636
STAC3	94.61	136.53	0.53	0.00195
STAM2	785.66	695.46	-0.18	0.00579
STAP2	30.99	52.6	0.78	0.00735
STAT3	2333.04	2150.09	-0.12	0.000933
STAT5A	47.19	23.23	-1.03	0.000975
STC2	7.45	19.79	1.39	0.0118
STEEP1	858.22	786.69	-0.14	0.0328
STIL	2561.57	2374.09	-0.12	0.000996
STIM2	449.15	399.84	-0.2	0.031
STK11IP	1135.25	1240.25	0.11	0.0452
STK19	165.69	250.43	0.6	2.5e-07
STK24	1853.78	1556.88	-0.26	1.39e-11
STK36	2026.44	2313.23	0.2	7.2e-09
STK38L	610.81	547.39	-0.17	0.0357
STMN1	11869.6	10583.5	-0.17	6.85e-33
STMN4	1749.8	1612.76	-0.11	0.0123
STN1	368.58	310.34	-0.24	0.0215
STRADA	63.97	93.55	0.53	0.0176
STRBP	1838.48	1693.76	-0.12	0.00756
STRIP2	218.41	266.7	0.31	0.00925
STUB1	465.29	401.18	-0.23	0.0101
STX18	443.1	342.61	-0.36	2.91e-05
STX1B	491.45	563.37	0.22	0.00584
STX8	610.24	548.51	-0.18	0.028
SUCLA2	1871.07	1654.87	-0.18	4.57e-06
SUCLG1	1063.03	940	-0.18	0.00101
SUCLG2	308.54	237.82	-0.34	0.00147
SUFU	1075.03	979.55	-0.12	0.0409
SUGCT	153.71	201.55	0.41	0.00424
SUGP1	751.88	656.51	-0.2	0.00452
SULF2	1024.58	1135.81	0.15	0.0035
SUMO1	1682.64	1470.69	-0.2	2.81e-06
SUMO4	27.91	48.89	0.82	0.00975
SUV39H2	580.38	505.67	-0.19	0.0222
SUZ12P1	836.12	924.66	0.15	0.0189
SYAP1	1149.26	1018.5	-0.17	0.00122
SYF2	1159.7	969.11	-0.27	1.29e-07
SYMPK	5348.07	5085.06	-0.08	0.00141
SYNE1	7393.36	7174.11	-0.05	0.0314
SYNE2	41633.6	43292.3	0.05	1.7e-07
SYNGAP1	2577.35	2929.3	0.18	2.38e-09
SYNGR3	124.67	91.67	-0.37	0.0403
SYNPO	3072.05	2907.89	-0.08	0.038
SYT11	3851.4	3558.72	-0.11	0.000124
TACC2	1374.13	1505.96	0.13	0.00588
TADA1	627.51	706.99	0.16	0.0288
TADA3	1013.01	884.21	-0.2	0.000625
TAF10	570.37	659.54	0.23	0.00137
TAF13	145.33	110.81	-0.4	0.02
TAF2	4260.62	4024.4	-0.08	0.00302
TAF8	434.82	544.47	0.32	3.79e-05
TAF9B	602.42	530.87	-0.17	0.0339
TAGLN2	1172.02	1046.21	-0.17	0.00123
TANC1	5255.86	5768.1	0.14	1.61e-10
TANGO6	823.4	925.6	0.17	0.00845
TANK	1030.81	916.46	-0.16	0.0052
TAOK2	1168.54	1292.91	0.15	0.00297
TASOR	3026.04	2896.92	-0.07	0.0421
TAX1BP1	4122.12	3888.93	-0.09	0.00118
TBC1D22A	737.23	841.96	0.21	0.000997
TBC1D9	2036.61	1913.31	-0.09	0.0386
TBCA	2269.55	2125.44	-0.11	0.00631
TBCD	6439.87	6913.51	0.1	1.26e-06
TBK1	587.3	662.24	0.16	0.0447
TBKBP1	361.75	459.79	0.36	2.13e-05
TBL2	734.1	652.57	-0.17	0.0185
TCAF1	4932.32	4340.33	-0.19	9.07e-17
TCAIM	482.89	564.98	0.21	0.011
TCEAL1	57.84	86.94	0.55	0.015
TCEAL3	463.75	325.63	-0.53	3.77e-10
TCEAL9	601.79	514.71	-0.21	0.00619
TCERG1	5639.27	6260.95	0.15	1.11e-12
TCF15	10.17	3	-1.84	0.0486
TCIRG1	21.77	38.46	0.75	0.0408
TCP11L2	293.49	232.18	-0.34	0.0173
TCTN1	1853.48	2123.12	0.2	6.92e-08
TDP2	842.49	769.75	-0.15	0.028
TEKT2	232.56	326.89	0.5	4.4e-07
TEKT5	14.78	5.68	-1.55	0.0248
TENT2	1236.47	1318.42	0.11	0.0495
TERF2	1197.05	1033.52	-0.23	3.84e-06
TESK1	655.89	587.29	-0.17	0.024
TEX14	33.24	13.16	-1.22	0.00111
TEX30	74.27	112.48	0.59	0.00168
TF	7.81	24.69	1.67	0.0115
TFAMP1	16.21	29.12	0.86	0.0271
TGDS	199.39	246.06	0.3	0.0203
TGIF1	348.5	299.21	-0.25	0.02
TGIF2LX	1051.64	919.39	-0.21	9.55e-05
TGOLN2	3052.1	2831.69	-0.11	0.000845
THAP10	87.04	115.97	0.42	0.0326
THAP11	801.03	723.3	-0.17	0.0111
THBS3-AS1	40.68	63.9	0.61	0.0279
THG1L	433.56	363.15	-0.26	0.00429
THNSL1	188.27	221.54	0.27	0.0495
THOC2	3802.43	3537.79	-0.1	0.00115
THOC6	692.08	776.96	0.16	0.0227
THPO	0.59	9.66	4.16	0.0284
THUMPD1	449.85	404.44	-0.19	0.0492
TICAM1	198.67	148.23	-0.37	0.00757
TICRR	2025.42	2239.54	0.14	0.000164
TIGD4	15.14	5.99	-1.42	0.03
TIMM13	780.69	646.7	-0.28	9.9e-06
TIMM50	996.84	907.89	-0.15	0.0144
TIMP2	1563.6	1436.06	-0.13	0.0084
TJP1	3373.56	3208.58	-0.08	0.0223
TKFC	369.8	446.49	0.28	0.00189
TLE1	1392.04	1285.14	-0.12	0.0281
TLE6	55.36	86.21	0.6	0.00757
TLN1	6873.5	6399.45	-0.11	9.3e-08
TLN2	2742.52	3009.96	0.13	4.56e-05
TM2D1	551.97	481.94	-0.17	0.0416
TM2D2	249.43	179.79	-0.47	5.19e-05
TM6SF1	1.89	10.95	2.34	0.0248
TMCC1	423.6	366.33	-0.2	0.0445
TMED10	2665.83	2247.88	-0.25	0.00621
TMEM115	416.18	303.02	-0.47	7.89e-08
TMEM117	290.58	219.21	-0.43	6.02e-05
TMEM123	1659.23	1500.95	-0.15	0.00103
TMEM131	2294.29	2109.6	-0.12	0.00236
TMEM131L	1445.44	1538.6	0.1	0.0426
TMEM132A	1741.77	1949.61	0.16	4.35e-05
TMEM160	195.27	161.87	-0.29	0.0459
TMEM179	112.35	150.27	0.44	0.00623
TMEM182	32.99	59.19	0.88	0.00172
TMEM183A	1604.01	1477.22	-0.13	0.00372
TMEM185B	257.69	209.01	-0.27	0.0285
TMEM201	321.11	389.5	0.26	0.00729
TMEM218	122.17	89.06	-0.42	0.0233
TMEM245	1664.21	1536.05	-0.11	0.0223
TMEM248	1202.51	1044.1	-0.2	7.7e-05
TMEM255B	63.15	38.86	-0.71	0.00683
TMEM39A	581.64	497.36	-0.23	0.00332
TMEM63A	15.72	28.95	1	0.0233
TMEM79	81.49	119.76	0.55	0.00257
TMOD3	871.02	786.91	-0.17	0.00967
TMX2	2057.85	1905.75	-0.11	0.0111
TNRC6A	5727.39	5967.28	0.06	0.00987
TNRC6B	1876.68	2042.25	0.13	0.00118
TNS2	62.78	94.15	0.57	0.0114
TOLLIP	164.86	123.19	-0.42	0.00621
TOMM20	3579.76	3134.54	-0.19	0.0273
TOP2A	18351.8	16384.8	-0.17	0.0215
TOP2B	13033.5	12073.9	-0.11	0.0168
TOPBP1	3973.91	3734.76	-0.1	0.000734
TOPORS	2017.51	1855.66	-0.13	0.00109
TOR1A	1931.58	1708.98	-0.18	6.14e-06
TP53BP1	9052.26	8480.99	-0.09	0.0142
TPCN1	772.48	991.5	0.36	6.76e-11
TPD52L2	809.52	883.05	0.14	0.0379
TPGS2	2159.26	1926.2	-0.18	1.35e-06
TPI1P1	112.03	83.4	-0.41	0.0279
TPMT	853.51	702.37	-0.29	8.94e-07
TPR	18398.1	17830.7	-0.05	0.000585
TPRN	307.74	246.03	-0.36	0.000757
TPX2	3588.3	3381.01	-0.1	0.00147
TRAF2	541.51	607.75	0.17	0.036
TRAF3	962.84	1096.85	0.19	0.000479
TRAFD1	916.19	788.65	-0.2	0.00121
TRAK2	1787.83	1661.96	-0.1	0.0358
TRAM1L1	113.79	69.48	-0.71	5.51e-05
[truncated: 263 more rows]

## Sheet: Aβ vs CBNR20-Aβ
Gene	Aβ	CBNR20-Aβ	Fold_Change	q-Value
AADAT	763.67	863.5	0.19	0.00599
AAMDC	199.57	150.11	-0.4	0.00788
AASDHPPT	517.04	625.02	0.27	0.000439
AATF	1016.39	928.88	-0.14	0.0315
ABCB8	560.88	475.82	-0.25	0.00294
ABCD1	381.76	286.5	-0.44	9.75e-06
ABCE1	1196.07	1337.06	0.17	0.00103
ABCF3	938.68	833.47	-0.18	0.00673
ABCG1	298.46	236.98	-0.33	0.005
ABHD12	1271.03	1388.76	0.14	0.0109
ABI1	900.58	1043.82	0.22	0.000171
ABL2	1346.24	1501.05	0.15	0.002
ACE	448.99	374.25	-0.26	0.00806
ACOT2	418.67	354.54	-0.24	0.023
ACTB	134516	142500	0.09	0.0012
ACTG1	39228.4	40923.5	0.06	0.0161
ACTG1P14	98.8	56.16	-0.83	0.00014
ADAM32	25.52	46.41	0.91	0.00526
ADAMTS14	178.13	137.68	-0.4	0.0131
ADAMTS19	2.89	18.23	2.49	0.00315
ADAMTS9	18358.8	19220.6	0.06	3.82e-07
ADARB1	142.13	185.56	0.37	0.0153
ADARB2	118.93	59.29	-0.99	5.33e-07
ADCY5	128.58	97.06	-0.42	0.0323
ADGRB3	3950.79	3613.57	-0.12	1.92e-05
ADGRE5	97.39	51.23	-0.94	2.64e-05
ADGRF3	14.57	4.87	-1.64	0.0422
ADGRL1-AS1	20.6	8.55	-1.27	0.0406
ADH5	1513.49	1643.49	0.12	0.0198
ADIPOR2	231	280.34	0.29	0.0181
ADSL	65.68	106.17	0.71	0.000405
AFAP1	1077.2	942.45	-0.2	0.000789
AFAP1L1	130.08	84.85	-0.62	0.000768
AFAP1L2	28.88	12.83	-1.15	0.0198
AFDN	4253.95	3997.6	-0.09	0.00247
AFF3	1430.14	1551.57	0.11	0.0401
AFG3L1P	91.1	58.52	-0.68	0.0035
AFMID	521.66	433.76	-0.28	0.00103
AGAP12P	508.25	325.77	-0.66	1.12e-14
AGAP6	240.67	177	-0.46	0.000393
AGAP7P	2118.55	1872.51	-0.19	1.91e-06
AHDC1	406.58	316.96	-0.35	0.000307
AHNAK	11984	13533.5	0.19	0.00018
AHSA2P	1054.06	930.5	-0.18	0.00246
AIP	1054.82	881.01	-0.27	1.43e-06
AKAP11	2403.34	2533.09	0.08	0.0463
AKAP13	3254.01	3046.57	-0.1	0.00466
ALDH18A1	3046.53	3331.49	0.12	9.9e-05
ALDH7A1	2840.32	2581.65	-0.14	2.64e-05
ALG1L12P	2.55	10.38	1.86	0.0353
AMMECR1L	802.21	896.86	0.17	0.00903
AMN1	314.74	418.39	0.43	2.16e-06
ANAPC15	482.89	334.96	-0.52	1.59e-09
ANAPC1P2	522.91	411.49	-0.34	4.28e-05
ANAPC1P3	0.56	11	4.02	0.00301
ANAPC2	530.29	455.91	-0.23	0.00925
ANAPC5	2085.37	2247.7	0.12	0.0048
ANK1	1514.76	1403.44	-0.11	0.0391
ANK2	11392.7	11989.5	0.08	2.03e-06
ANKFY1	1498.33	1326.8	-0.17	0.000382
ANKLE1	122.95	79.32	-0.63	0.00114
ANKRD13A	487.41	553.6	0.2	0.0205
ANKRD52	1739.1	1582.29	-0.13	0.00633
ANO10	3222.96	3385.61	0.08	0.0296
ANO8	873.43	745.63	-0.23	0.000466
ANP32A	5254.88	5500.85	0.07	0.00617
ANP32AP1	0.28	7.35	4.17	0.00891
AP1AR	204.77	254.55	0.33	0.0117
APLP1	2441.21	2274.66	-0.11	0.00637
APOL4	20.86	6.71	-1.65	0.0102
AREL1	1581.43	1770.12	0.16	0.000236
ARFGEF2	4018.56	3800.15	-0.08	0.0154
ARHGAP11B-DT	2.27	17.72	2.87	0.000155
ARHGAP17	1377.04	1567.49	0.2	1.66e-05
ARHGAP36	1249.31	1107.41	-0.15	0.00392
ARHGDIG	62.95	41.56	-0.6	0.0409
ARHGEF18	520.85	452.25	-0.21	0.0229
ARID3B	547.76	474.17	-0.21	0.0172
ARID4A	1301.63	1427.23	0.14	0.00822
ARIH2	1755.43	1511.38	-0.22	2.14e-07
ARL15	70.52	108.1	0.61	0.00187
ARL4AP2	14.91	1.22	-3.61	0.0105
ARL6IP6	371.52	431.19	0.22	0.0273
ARMC9	1550.39	1736.39	0.16	0.000274
ARMCX6	67.29	95.2	0.5	0.027
ARMH3	1844.51	1959.21	0.09	0.049
ARRDC1	196.15	156.24	-0.33	0.0384
ARSB	1066.46	1324.08	0.33	1.45e-11
ASAH2	168.78	223.9	0.4	0.00317
ASAP1	4665.85	5022.1	0.11	1.52e-05
ASB1	270.79	218.31	-0.31	0.0183
ASF1A	206.91	257.66	0.31	0.0165
ASH2L	1425.64	1311.44	-0.11	0.048
ASL	834.99	699.74	-0.26	6.27e-05
ASS1	21.12	6.12	-1.77	0.0076
ASXL1	7747.93	7429.63	-0.06	0.00954
ATAD2B	1654.33	1795	0.12	0.0079
ATAD5	1310.8	1462.84	0.17	0.000639
ATG12	321.24	385.27	0.28	0.00615
ATG7	790.66	690.31	-0.2	0.00612
ATN1	4824.72	4528.32	-0.09	0.000393
ATP11A	1304.04	1111.94	-0.22	1.44e-05
ATP1A1	3744.24	3909.24	0.07	0.0463
ATP1A1-AS1	69.98	46.44	-0.58	0.0395
ATP2B3	895.12	684.8	-0.39	2.14e-07
ATP5MC3	578.88	679.01	0.24	0.000839
ATP5MJ	354.7	450.84	0.35	5.03e-05
ATP5MK	772.24	865.73	0.17	0.0165
ATP5PD	1358.83	1602.99	0.25	2.45e-08
ATP6AP1	1655.13	1797.68	0.13	0.00629
ATP6V0A1	1946.97	2144.32	0.14	0.0379
ATP6V0D1	514.32	583.89	0.18	0.0365
ATP6V1C1	635.79	753.75	0.23	0.000944
ATP6V1FNB	6.65	15.87	1.46	0.0324
ATP7A	1627.98	1811.87	0.17	0.000154
ATXN2	4516.5	5009.75	0.15	9.55e-10
ATXN2L	4762	4455.27	-0.1	0.000332
ATXN3	580.76	655.03	0.18	0.0277
ATXN7L2	173.25	115.87	-0.59	0.000201
ATXN7L3	712.1	788.54	0.16	0.0368
AUTS2	4919.08	4468.1	-0.14	8.15e-09
B3GALNT1	675.7	827.07	0.3	1.91e-06
B3GALNT2	1324.9	1465.53	0.16	0.00186
B3GALT4	13.44	2.44	-2.49	0.0173
B4GALNT3	241.44	186.8	-0.38	0.00367
BABAM2	855.25	940.64	0.14	0.0378
BACE1	681.59	769.52	0.17	0.0275
BAG6	4835.65	5053.44	0.06	0.0264
BAK1	113.9	154.41	0.43	0.0106
BANP	586.36	477.74	-0.29	0.000312
BCHE	10.27	31.16	1.61	0.000141
BCL2L11	285.32	337.84	0.24	0.0457
BCL9L	304.68	366.64	0.25	0.0257
BDH1	267.21	216.4	-0.33	0.0125
BDP1	4620.28	4834.75	0.07	0.0199
BOLA3	323.02	388.81	0.26	0.0117
BORCS6	34.68	15.86	-1.14	0.00902
BRD8	3180.58	2956.62	-0.11	0.00129
BSDC1	1013.7	866.78	-0.24	6.3e-05
BSG	1510.78	1283.69	-0.24	1.75e-07
BST1	33.01	17.66	-0.95	0.0324
BTBD6	258.23	207.78	-0.34	0.00957
BTBD8	283.27	376.29	0.41	0.00634
BTF3P10	2.25	12.23	2.25	0.00515
BTN3A2	471.68	374.74	-0.32	0.000378
BUD23	1172.46	1038.4	-0.19	0.000841
BYSL	372.48	307.48	-0.29	0.00602
C10orf95-AS1	27.45	13.42	-1.06	0.0331
C11orf24	491.39	559.06	0.19	0.0282
C11orf45	1.99	7.97	2.14	0.0317
C11orf71	26.94	12.81	-1.08	0.0359
C12orf43	169.15	223.4	0.38	0.0056
C14orf180	0	6.71	5.44	0.00688
C14orf39	102.33	133.15	0.39	0.0381
C17orf97	37.85	65.29	0.8	0.00289
C18orf25	375.58	305.2	-0.31	0.00343
C1QBP	1940.23	2078.45	0.1	0.031
C1RL	40.74	20.11	-1.04	0.00756
C1orf159	209.52	158.08	-0.4	0.0074
C1orf216	88.19	59.82	-0.56	0.0226
C2orf76	96	132.46	0.49	0.0076
C3orf62	103.57	140.99	0.43	0.0143
C4A	292.78	245.87	-0.26	0.0426
C4orf33	30.38	7.94	-1.91	0.000492
C5orf15	186.95	235.73	0.36	0.00629
C6orf58	12.35	1.22	-3.33	0.0229
C8orf33	402.04	338.01	-0.25	0.0154
C8orf88	269.04	354.27	0.4	6.25e-05
CABIN1	4777.17	4468.97	-0.1	0.00018
CACNA1D	293.03	208.45	-0.49	1.52e-05
CACNA1E	369.09	308.67	-0.26	0.0145
CACTIN	470.66	364.74	-0.39	1.36e-05
CAMTA2	444.9	532.19	0.26	0.00181
CAPN1	1754.19	1444.47	-0.29	1.43e-11
CAPS	100.41	57.38	-0.8	0.0412
CAPS2	177.4	140.28	-0.35	0.0333
CBS	332.13	258.63	-0.35	0.00161
CBWD2	2468.99	2316.63	-0.09	0.0286
CBX6	70.02	103.78	0.55	0.00736
CCDC120	97.79	71.34	-0.47	0.0446
CCDC122	44.76	22.56	-1	0.00655
CCDC138	621.88	748.99	0.26	0.000119
CCDC14	2813.04	2963.84	0.08	0.0333
CCDC158	4.02	14.63	1.83	0.0143
CCDC174	451.3	378.38	-0.26	0.00642
CCDC183	29.91	14.03	-1.07	0.0286
CCDC22	354.89	279.39	-0.36	0.000689
CCDC57	1204.33	1078.51	-0.16	0.0046
CCDC86	166.55	113.32	-0.59	0.000285
CCDC91	1028.76	1164.62	0.18	0.00179
CCM2	2096.72	1774.84	-0.25	6.9e-11
CCNK	894.25	1002.13	0.17	0.00608
CCNL1	1381.54	1586.74	0.21	5.14e-06
CCNT2-AS1	32.52	17.13	-0.9	0.0471
CCNY	1350.31	1481.19	0.14	0.00682
CCNYL2	240.8	306.15	0.36	0.00124
CCT4	3054.4	3477.84	0.18	0.0285
CCT6P1	237.29	173.99	-0.45	0.000539
CCZ1B	1842.05	2214.73	0.27	0.0145
CD276	1491.35	1364.93	-0.14	0.00791
CDC14B	516.13	656.75	0.34	1.91e-06
CDC25A	640.95	756.42	0.26	0.000155
CDC25C	307.59	372.27	0.27	0.00913
CDC37L1	213.76	263.11	0.28	0.0296
CDC42BPB	3699.55	3947.68	0.1	0.00124
CDC42P6	19.96	38.43	0.85	0.0217
CDC42SE1	857.66	748.36	-0.21	0.00218
CDH11	721.12	860.75	0.25	0.000149
CDKN1B	1320.21	1142.77	-0.22	1.85e-05
CDR2	181.44	139.08	-0.38	0.023
CDRT15P6	5.71	0	-4.65	0.0257
CEP170P1	281.17	337.7	0.28	0.0129
CEP63	100.53	141.52	0.51	0.00351
CEPT1	485.9	589.82	0.28	0.000274
CFHR3	20.09	8.52	-1.3	0.0379
CHAT	52.12	28.78	-0.85	0.0075
CHD5	597.57	494.8	-0.28	0.000609
CHIC2	230.66	277.87	0.29	0.0201
CHMP2B	118.55	167.79	0.52	0.000778
CHMP6	308.91	187.8	-0.74	3.64e-11
CHST11	165.14	209.79	0.38	0.00986
CHSY1	2524.47	2784.65	0.15	3.03e-05
CIP2A	2580.27	2740.91	0.09	0.0174
CKAP4	528.38	645.81	0.29	7.86e-05
CLCC1	1008.16	1122.33	0.17	0.00448
CLCN3P1	89.54	119.77	0.42	0.0307
CLDN12	540.63	636.25	0.23	0.00305
CLDN15	492.48	411.96	-0.27	0.00333
CLEC18A	23.15	6.71	-1.82	0.00342
CLEC2L	27	11.56	-1.28	0.013
CLHC1	391.61	465.38	0.25	0.0074
CLPTM1L	2533.48	2868.76	0.18	3.4e-08
CLPX	810.9	893.7	0.15	0.0401
CMIP	2666.06	2875.01	0.11	0.0022
CMSS1	532	633.47	0.26	0.000557
CMYA5	15.75	29.3	0.92	0.0378
CNBP	2202.39	2349.37	0.09	0.0407
CNIH1	612.85	718.67	0.21	0.00294
CNIH2	879.13	1025.73	0.23	5.4e-05
CNOT8	840.81	930.33	0.14	0.0442
CNPY2-AS1	5.2	14.61	1.52	0.047
CNPY4	258	180.49	-0.54	1.66e-05
CNTN6	5.09	14.67	1.4	0.0302
CNTNAP5	525.45	435.13	-0.27	0.0021
CNTRL	2514.91	2222.08	-0.19	1.77e-07
COBLL1	212.51	254.57	0.28	0.041
COG4	5911.66	5617.03	-0.07	0.00647
COL23A1	74.32	50.55	-0.6	0.0245
COL4A1	331.59	242.37	-0.44	4.95e-05
COL4A2	527.22	425.74	-0.31	0.000258
COL5A2	179.5	138.61	-0.38	0.0206
CORIN	57.2	86.33	0.6	0.0201
CORO6	259.56	211.09	-0.32	0.0156
COX4I1	1799.26	1654.44	-0.13	0.00612
COX6A1P2	69.21	100.21	0.51	0.0138
COX6B1	2918.72	3155.23	0.11	0.000582
COX6C	308.94	383.46	0.32	0.00125
COX7C	1891.97	2090.86	0.15	0.0152
CPB1	0.84	7.94	2.9	0.0254
CPEB1	4.56	14.04	1.53	0.0318
CPLX2	162.43	123.75	-0.41	0.0173
CPNE3	2282.48	2564.37	0.17	6.06e-07
CPSF7	1460.44	1577.15	0.12	0.0246
CRACD	2428.79	2271.86	-0.1	0.0147
CREB3	574.17	455.75	-0.34	2.15e-05
CREM	96.4	69	-0.48	0.0436
CRISPLD1	584.26	498.96	-0.23	0.00649
CRMP1	5383.34	5168.41	-0.06	0.0195
CSK	840.65	655.48	-0.37	1.24e-08
CSNK1G1	136.09	96.97	-0.51	0.00629
CSRP2	222.69	266.56	0.28	0.0356
CSTF2	995.76	862.71	-0.2	0.00115
CTDSP2	1036.9	918.18	-0.19	0.00207
CTHRC1	52.65	26.22	-1.03	0.00151
CTNNA2	1246.91	1067.07	-0.23	1.85e-05
CTNNAL1	644.02	809.56	0.34	1.04e-07
CTR9	2250.08	2529.74	0.18	3.88e-07
CUL3	2079.42	2435.47	0.23	0.0202
CWC22	1195.7	1388.46	0.22	5.85e-06
CXorf38	58.34	89.19	0.64	0.00367
CYB561D1	31.17	13.41	-1.25	0.00706
CYCSP34	26.17	9.76	-1.41	0.0105
CYFIP2	3520.94	3712.92	0.07	0.0361
CYHR1	316.04	217.88	-0.55	4.83e-07
CYLD	1226.47	1436.73	0.24	3.82e-07
CYRIB	1043.65	1246.08	0.26	2.41e-07
DAB2IP	1396.92	1245.04	-0.16	0.00181
DAGLB	283.07	351.62	0.32	0.00258
DBH	42013	38732	-0.12	0.00435
DCAF1	2009.08	2217.98	0.15	0.000154
DCAF13	1673.38	1551.69	-0.11	0.0411
DCAF13P3	37.03	14.01	-1.42	0.00099
DCT	5.39	15.27	1.39	0.0301
DDB2	1068.14	977.94	-0.14	0.0352
DDIAS	356.19	415.93	0.22	0.0374
DDX17	5334.92	5118.01	-0.06	0.0483
DDX20	626.97	697.47	0.16	0.0483
DDX24	1381.2	1518.95	0.15	0.00294
DDX27	1252.3	1074.91	-0.23	1.41e-05
DDX42	5853.13	5286.71	-0.15	2.3e-11
DDX46	3251.66	3093.99	-0.07	0.0492
DDX5	13455.8	13894.5	0.05	0.00185
DDX51	225.39	171.51	-0.39	0.00546
DEF8	412.51	347.61	-0.26	0.00954
DENND10	1476.35	1608.6	0.12	0.0251
DEPDC4	48.25	20.13	-1.27	0.0319
DFFB	173.85	120.17	-0.55	0.000504
DGCR6L	257.36	203.12	-0.37	0.00456
DGKB	70.18	45.85	-0.59	0.0329
DGKD	1098.09	957.2	-0.21	0.000288
DGKZP1	17.41	5.5	-1.65	0.0244
DHDDS	752.12	643.8	-0.23	0.00157
DHRS11	148.03	108.03	-0.47	0.007
DHX29	955.99	1093.26	0.21	0.000255
DIDO1	2886.76	2689.3	-0.1	0.00412
DIP2A	1784.39	1641.62	-0.13	0.00723
DKK2	218.44	332.49	0.62	3.73e-05
DLG4	847.44	753.73	-0.18	0.0123
DLGAP1-AS1	53.93	31.11	-0.8	0.0149
DMTF1	5308.25	4835.32	-0.14	7.86e-09
DNAH10	135.7	96.8	-0.51	0.00713
DNAJB9	223.85	273.93	0.27	0.0402
DNAJC15	265.49	358.91	0.43	1.66e-05
DNAJC7	1845.57	2020.41	0.14	0.0012
DNAL1	139.41	199.81	0.52	0.0145
DNALI1	243.26	176.94	-0.47	0.00024
DNMT1	14067.6	13491	-0.06	2.88e-05
DNPH1	267.84	211.21	-0.33	0.0101
DPP6	719.39	812.89	0.18	0.0107
DPY19L1P1	149.66	188.68	0.32	0.0407
DPYSL2	9577.62	9083.01	-0.08	2.32e-05
DPYSL5	3744.41	3360.35	-0.16	1.57e-08
DRD4	77.73	50.64	-0.65	0.0107
DRG1P1	27.07	7.32	-1.88	0.00789
DUSP16	1459.36	1607.63	0.15	0.00165
DUSP19	57.68	86.79	0.62	0.0056
DUSP6	740.4	842.84	0.18	0.00925
DYNLT1	764.76	877.29	0.2	0.002
DYNLT3	29.74	54.99	0.93	0.00115
DZIP1	1464.93	1588.3	0.12	0.0145
E2F4	2542.59	2379.01	-0.1	0.0173
EBAG9	308.75	406.52	0.38	4.68e-05
EBPL	191.89	253.48	0.42	0.000527
ECHDC3	60.57	87.26	0.48	0.0426
ECSIT	745.9	656.54	-0.19	0.0112
EDEM3	1168.94	1329.22	0.18	0.000596
EEA1	869.11	973.3	0.17	0.00811
EEF1A1P5	1710.83	2069.85	0.26	0.00651
EEF1A2	3054.56	2790.68	-0.13	9.39e-05
EEF1AKMT1	71.2	36.05	-0.96	0.000433
EFNA5	228.3	298.69	0.38	0.000659
EFNB2	367.09	450.27	0.3	0.00108
EIF1AXP1	22.66	39.72	0.71	0.047
EIF2AK4	2730.91	2879.32	0.08	0.0438
EIF3F	5320.96	5628.68	0.08	0.000739
EIF4BP7	40.99	67.29	0.64	0.0103
EIF4EBP1	574.78	666.36	0.21	0.00954
EIF5A	6245.02	5764.61	-0.12	2.14e-07
EIF5B	2027.14	2221.08	0.13	0.00106
ELOVL5	1074.9	1193.35	0.16	0.00371
ELP3	1930.75	1791.35	-0.11	0.0201
EMC3	716.06	933.88	0.38	0.0146
EMD	1247.44	1392.55	0.16	0.00155
EME1	681.84	580.63	-0.25	0.000964
EML3	458.14	392.11	-0.24	0.0123
EMP3	9.99	22.62	1.23	0.0131
ENG	457.1	581.24	0.34	1.54e-05
ENO3	331.77	250.28	-0.42	8.91e-05
ENSA	360.33	436.93	0.26	0.006
ENSG00000170089	12.24	26.85	1.01	0.0275
ENSG00000183889	333.41	284.88	-0.24	0.0436
ENSG00000184441	24.22	3.66	-2.61	0.0241
ENSG00000197149	16.8	5.5	-1.63	0.0268
ENSG00000214093	15.11	2.45	-2.61	0.0101
ENSG00000214135	533.13	447.36	-0.27	0.00185
ENSG00000215198	1.41	17.7	3.29	0.000168
ENSG00000215302	19.49	7.3	-1.47	0.0231
ENSG00000218426	260.23	317.24	0.26	0.0201
ENSG00000228327	2430.91	2021.31	-0.27	5.49e-14
ENSG00000228801	41.76	68.42	0.74	0.00374
ENSG00000230964	4.58	0	-4.35	0.0436
ENSG00000231305	35.75	9.76	-1.89	0.000102
ENSG00000233175	20.84	9.16	-1.2	0.0492
ENSG00000234329	27.06	12.84	-1.06	0.036
ENSG00000235036	0.56	5.51	3.05	0.0423
ENSG00000235672	19.3	35.45	0.82	0.0303
ENSG00000235859	50.13	20.15	-1.28	0.0331
ENSG00000237094	291.32	209.15	-0.46	4.95e-05
ENSG00000238045	5.13	0	-4.46	0.0373
ENSG00000238129	5.45	20.17	1.92	0.0373
ENSG00000239556	227.42	158.54	-0.54	6.61e-05
ENSG00000240695	338.14	274.32	-0.31	0.00649
ENSG00000241889	2.55	12.83	2.22	0.0055
ENSG00000243302	12159.4	10812.2	-0.17	1.85e-31
ENSG00000244151	17.2	5.48	-1.69	0.0216
ENSG00000249237	5.13	15.28	1.57	0.0162
ENSG00000249363	4	19.55	2.31	0.000282
ENSG00000251031	0.56	7.96	3.58	0.00891
ENSG00000251648	131.75	98.7	-0.45	0.0191
ENSG00000255669	18.04	7.3	-1.37	0.0413
ENSG00000257307	15.34	3.67	-2.07	0.0157
ENSG00000257635	8.32	19.54	1.31	0.0207
ENSG00000259006	35.51	17.05	-1.12	0.00789
ENSG00000259768	82.15	45.71	-0.86	0.00054
ENSG00000261303	64.83	38.44	-0.78	0.00571
ENSG00000262248	13.73	3.66	-1.94	0.031
ENSG00000265218	21.14	4.88	-2.12	0.00293
ENSG00000265393	16.58	3.05	-2.46	0.00698
ENSG00000266490	62.94	98.29	0.58	0.0059
ENSG00000266876	0.86	6.13	3.2	0.0264
ENSG00000267698	25.18	9.17	-1.43	0.0107
ENSG00000267771	15.02	1.83	-3.04	0.00809
ENSG00000267980	30.17	10.97	-1.47	0.00332
ENSG00000268903	15.45	3.67	-2.03	0.0205
ENSG00000270096	12.39	1.22	-3.33	0.0233
ENSG00000271936	63.61	32.91	-0.98	0.000731
ENSG00000272163	175.18	129.48	-0.43	0.0075
ENSG00000272368	35.43	16.48	-1.12	0.00812
ENSG00000273015	19.43	38.46	0.96	0.00839
ENSG00000274642	39.24	11.59	-1.76	8.85e-05
ENSG00000275345	0	6.12	5.27	0.00963
ENSG00000277196	1.69	9.78	2.33	0.0135
ENSG00000278601	5.73	0	-4.67	0.0245
ENSG00000279072	252.52	198.07	-0.33	0.0132
ENSG00000280029	14.98	4.25	-1.86	0.0267
ENSG00000280355	17.44	5.51	-1.62	0.0286
ENSG00000280758	20.24	5.49	-1.87	0.0416
ENSG00000284428	87.44	54.28	-0.7	0.00352
ENSG00000284738	0	12.21	6.36	0.000679
ENSG00000286431	20.92	6.1	-1.77	0.00809
ENSG00000286535	1.41	7.35	2.27	0.0341
ENSG00000287202	4.58	0	-4.35	0.0436
ENSG00000287751	16.92	1.83	-3.22	0.00475
ENSG00000288632	13.97	4.28	-1.72	0.044
ENTPD6	600.27	427.1	-0.5	8.77e-11
EOGT	89.28	132.43	0.6	0.000644
EOLA2	238.93	188	-0.34	0.0161
EP400	5986.4	5731.08	-0.06	0.0142
EPHA6	152.48	188.48	0.35	0.0302
EPHB3	109.56	76.17	-0.54	0.013
EPHX1	455.13	522.46	0.2	0.0333
ERC2	502.28	368.08	-0.45	1.12e-07
ERG28	242.81	325.52	0.41	0.000102
ERGIC2	404.06	494.31	0.28	0.00148
ERI1	473.9	541.05	0.21	0.0226
ERLIN2	2042.09	1728.96	-0.23	3.07e-09
ERMP1	308.17	360.3	0.23	0.0401
ERP44	762.61	864.45	0.18	0.00616
ERRFI1	217.31	288.8	0.43	0.000144
ESRRG	2535.93	2711.25	0.1	0.0137
ESYT1	5360.81	4964.83	-0.11	5.17e-06
ETV5	815	925.32	0.18	0.0076
EVI5	738.91	823.53	0.15	0.0415
EXO5	253.16	193.24	-0.42	0.00106
EXOC1	1881.53	2028.96	0.11	0.0111
EXOC2	852	988.99	0.23	0.000146
EXPH5	73.53	102.5	0.51	0.0177
EXT1	732.04	836.12	0.18	0.00807
F12	171.13	114.58	-0.61	9.9e-05
FAAH	711.96	548.93	-0.38	3.78e-08
FAAP20	894.61	1040.66	0.22	0.000119
FAHD2B	221.78	168.43	-0.41	0.00342
FAM111B	263.11	373.63	0.51	0.0382
FAM114A2	411.25	498.8	0.27	0.00205
FAM126A	12.28	26.24	1.03	0.0277
FAM13A	161.49	211.63	0.38	0.00789
FAM13A-AS1	1.13	7.95	2.61	0.0233
FAM149A	103.63	73.23	-0.51	0.0217
FAM168B	632.06	713.09	0.18	0.0194
FAM177A1	473.08	566.95	0.26	0.00144
FAM184A	640.9	741.33	0.22	0.00143
FAM186B	6.61	0	-4.84	0.0176
FAM193B	562.12	472.48	-0.25	0.00247
FAM210B	168.05	212.34	0.35	0.0167
FAM219A	364.49	418.01	0.22	0.0337
FAM227B	53.98	82.47	0.62	0.00749
FAM3C2P	31.43	13.45	-1.2	0.0106
FAM76B	756.7	839.62	0.16	0.0225
FAM86EP	115.9	178.36	0.62	0.0244
FAM90A25P	34.68	57.39	0.77	0.00817
FAM98A	367.49	308.76	-0.26	0.016
FAM98B	832.74	983.25	0.26	1.34e-05
FANCB	458.25	582.54	0.36	2.41e-06
FANCF	723.2	821.04	0.17	0.0131
FARSA	2166.11	2021.86	-0.11	0.0141
FASTKD3	153.72	193.59	0.36	0.0167
FASTKD5	550.62	621.13	0.18	0.0262
FBXL19	560.23	433.04	-0.38	1.86e-06
FBXO31	321.65	267.31	-0.28	0.0202
FBXO41	252.35	181.29	-0.47	0.000249
FBXO44	321.5	243.54	-0.41	0.00022
FBXO9	873.73	1010.17	0.21	0.000393
FBXW2	906.47	1078.75	0.26	2.34e-06
FBXW5	772.6	649.77	-0.26	0.000142
FBXW7	786.64	871.91	0.14	0.0425
FCF1	718.99	819.15	0.2	0.00372
FCGBP	43.77	17.68	-1.34	0.000403
FCSK	195.55	158.06	-0.33	0.0376
FDX1	113.2	81.07	-0.52	0.013
FER	1226.83	1338.5	0.13	0.0249
FEZ1	542.73	736.85	0.45	0.023
FEZ2	568.14	636.25	0.17	0.0401
FGF22	5.18	0	-4.43	0.0372
FGFR1	1970.74	2147.67	0.12	0.00294
FGFR3	60.46	40.83	-0.61	0.0465
FH	1829.19	2159.05	0.24	0.0262
FHOD1	658.19	771.52	0.22	0.00151
FHOD3	1826	1707.19	-0.1	0.0423
FIG4	2150.81	1999.47	-0.1	0.0294
FILIP1L	2.84	14.68	2.31	0.00147
FLAD1	1267.19	1132.35	-0.15	0.00672
FLNB	6552.78	6203.41	-0.08	0.000303
FMO5	1.99	9.77	2.15	0.0277
FMR1	2448.14	2856.67	0.22	4.52e-12
FN1	848.72	938.44	0.16	0.0207
FNBP1	940.4	1075.88	0.19	0.00112
FOS	38.1	20.22	-0.87	0.0305
FOXI3	4.56	14.07	1.68	0.015
FOXJ2	267.6	319.82	0.25	0.0344
FOXN3-AS1	24.71	3.65	-2.78	0.000369
FRY	3064.83	3217.66	0.07	0.0441
FTCD	28.31	13.41	-1.13	0.0206
FTL	5317.7	6160.25	0.21	1.21e-06
FUBP1	5784.89	6103.19	0.08	0.000815
FYTTD1	833.23	664.47	-0.34	1.35e-07
FZD6	380.42	326.17	-0.23	0.0379
FZD7	368.94	432.4	0.24	0.0162
G6PC3	2673.9	2917.35	0.13	0.00024
GAB2	4201.94	4540.43	0.11	1.66e-05
GABARAPL1	132.3	92.8	-0.52	0.0054
GABPB1-IT1	30.57	15.21	-1.04	0.03
GAL3ST3	63.44	97.67	0.6	0.00445
GALK2	444.99	373.49	-0.25	0.00925
GALNT10	27.53	48.19	0.81	0.0136
GALT	150.86	119	-0.37	0.042
GAR1	165.25	122.58	-0.44	0.0092
GAS6	766.82	649.03	-0.25	0.000273
GATM	192.77	257.78	0.42	0.000393
GBAP1	2683.28	2402.63	-0.16	0.0296
GBE1	332.98	396.7	0.26	0.0103
GDPD1	243.75	353.46	0.55	1.74e-08
GEMIN7	37.23	18.93	-0.96	0.0212
GET3	952.63	818.56	-0.23	0.00017
GHITM	880.39	1001.88	0.18	0.00451
GINS2	511.22	589.86	0.21	0.0153
GLE1	1816.08	1682.36	-0.11	0.0318
GLI4	179.87	139.21	-0.37	0.0245
GLOD4	669.97	751.79	0.17	0.0269
GLRX2	55.2	81.66	0.55	0.0291
GLRX3	1123.33	1257.37	0.16	0.00351
GLUD1	5017.89	5324.59	0.09	0.000855
GLYATL1	5.41	0	-4.52	0.0333
GMPPB	202.16	154.19	-0.41	0.00577
GNAS-AS1	135.7	89.59	-0.63	0.000571
GNE	2126.04	2423.09	0.19	0.00135
GNG11	82.58	112.26	0.44	0.0329
GNG2	404.55	487.35	0.27	0.00315
GNL3L	1838.68	1664.73	-0.15	0.000515
GNPTAB	1378.29	1603.82	0.22	4.35e-07
GOLGA6L17P	49.44	27.38	-0.91	0.0074
GOLGA7	260.69	316.23	0.27	0.0231
GOLGA8N	142.47	105.52	-0.46	0.0102
GOLGA8UP	257.46	165.34	-0.65	1.51e-07
GOLPH3	767.38	891.96	0.23	0.000234
GPAM	1411.28	1774.98	0.33	0.00445
GPATCH1	439.59	372.88	-0.25	0.0129
GPATCH11	310.17	382.01	0.32	0.0013
GPATCH4	707.76	599.12	-0.25	0.000785
GPATCH8	4657.02	4885.12	0.07	0.00882
GPR135	91.76	64.1	-0.53	0.0266
GPR19	106.29	165.27	0.65	3.44e-05
GPRIN3	4.22	12.85	1.47	0.0331
GPT2	702.34	792.59	0.17	0.0249
GRB2	1275.84	1386.03	0.12	0.03
GRHPR	1873.46	1742.62	-0.11	0.0227
GRIA2	1313.83	1172.53	-0.17	0.0017
GRIN2C	10.65	1.83	-2.54	0.0454
GRN	1888.99	1743.6	-0.12	0.00837
GRSF1	1292.04	1429.81	0.15	0.00231
GRWD1	406.56	319.57	-0.37	0.000153
GSR	2788.49	3089.94	0.14	1.33e-05
GSTT2	58.71	32.9	-0.85	0.00672
GSTZ1	436.28	371.72	-0.22	0.0401
GTF2E2	395.03	460.28	0.24	0.0129
GTF2H3	399.27	470.24	0.24	0.00941
GTF3A	830.64	998.87	0.28	1.27e-06
GUCY1B1	278.92	345.58	0.32	0.00299
GUSBP2	254.89	209.8	-0.31	0.0236
GUSBP9	861.25	681.65	-0.33	2.14e-07
H2AW	1335.36	1209.55	-0.15	0.0071
H4C5	8285.6	7248.5	-0.19	5.14e-09
H4C8	4397.36	4038.62	-0.12	4.68e-06
HACD3	1073.08	1213.31	0.19	0.000631
HAND2	10432	10823	0.05	0.00539
HCFC1R1	16.62	38.46	1.23	0.000785
HDDC3	91.18	61.03	-0.57	0.0185
HEATR5A	579.78	729.2	0.34	5.47e-07
HECTD3	664.81	575.73	-0.22	0.00441
HERC5	70.41	117.28	0.75	0.00913
HGD	10.55	28.75	1.46	0.0116
HGF	121.91	157.2	0.34	0.0461
HGSNAT	896.33	1030.62	0.21	0.000393
HIC2	127.21	95.2	-0.44	0.0249
HIF3A	97.86	61.88	-0.63	0.00413
HIPK1	1929.79	2241.4	0.22	1.22e-09
HLA-H	111.27	64.08	-0.81	8.11e-05
HMGN1	5706.25	5949.97	0.06	0.0251
HMOX2	226.68	159.23	-0.51	0.000143
HNRNPA1P10	230.17	112.51	-1.04	1.84e-08
HNRNPA1P4	3.14	13.43	2.04	0.00811
HNRNPA2B1	15677.6	14716.7	-0.1	2.72e-12
HNRNPA3P5	38.12	12.8	-1.59	0.000287
HNRNPU	24378.7	25023.3	0.04	0.00251
HNRNPUL2	64.38	32.25	-1.05	0.000303
HNRNPUP1	4.56	17.7	1.89	0.00293
HPCAL4	231.72	184.89	-0.33	0.0203
HPF1	503.78	611.52	0.3	0.000102
HPS3	1283.21	1441.25	0.17	0.000408
HPS6	679.53	592.25	-0.2	0.0128
HS6ST1P1	16.45	4.29	-1.91	0.0166
HSD17B10	1784.28	1650.5	-0.12	0.0106
HSD17B4	5360.55	5578.41	0.06	0.021
HSD17B7	404.86	539.39	0.41	1.37e-07
HSD17B8	78.28	55.54	-0.52	0.0484
HSF2	1126.71	1272.98	0.18	0.000545
HSP90AB4P	96.21	53.7	-0.84	0.0475
HSPA12B	13.65	3.67	-1.9	0.0333
HSPA5	1761.07	1926.02	0.13	0.00212
HSPA9P1	2.57	14.06	2.53	0.00169
HTR2B	26.59	48.11	0.89	0.00922
HYAL1	104.25	76.22	-0.45	0.0476
IAH1	744.23	670.72	-0.16	0.0424
ICA1L	581.04	688.4	0.25	0.0381
IFNGR1	774.92	855.79	0.15	0.0358
IFT43	1036.27	940.14	-0.14	0.0398
IFT46	390.94	492.08	0.33	9.76e-05
IFT57	485.55	584.67	0.27	0.000586
IGBP1P1	0	6.1	5.32	0.00865
IGF1R	4516.56	4235.06	-0.09	0.00109
IGF2	33.53	57.03	0.77	0.00317
IGHMBP2	904.56	776.06	-0.23	0.000288
IGHV3-35	35.86	17.05	-1.12	0.00811
IGHV4-34	198.11	251.56	0.34	0.0075
IGLV1-50	3.94	14.68	1.72	0.00833
IGSF9B	2172.39	2018.95	-0.11	0.0114
IKBKB	662.06	579.53	-0.2	0.0122
IKZF2	38.89	58.66	0.63	0.03
ILVBL	482.64	388.69	-0.32	0.000274
IMPA1	477.51	554.78	0.22	0.00986
IMPDH1P5	77.92	53.71	-0.57	0.0277
INE1	21.72	7.32	-1.58	0.0111
ING1	251.66	201.73	-0.34	0.0128
ING5	597.57	522.88	-0.2	0.0196
INIP	202.29	273.41	0.42	0.000349
INPPL1	2894.13	2517.43	-0.21	1.57e-10
INSRR	58.85	87.72	0.59	0.0142
INTS11	1158.76	1007.05	-0.21	0.000147
INTS14	612.51	704.62	0.22	0.00315
INTS3	5429.05	5135.69	-0.08	0.00133
INTS4	1305.31	1439.77	0.14	0.00572
IP6K2	1136.61	1245.02	0.14	0.0134
IPO13	847.91	736.08	-0.2	0.00315
IQCC	127.53	83.67	-0.58	0.00271
IRAG1	195.08	145.3	-0.43	0.00466
IRF1	51.86	32.91	-0.69	0.039
IRF2	410.03	481.09	0.24	0.0101
IRF9	3.96	12.86	1.67	0.017
IRX5	113.74	81.23	-0.48	0.0219
ITGA9-AS1	131.47	167.95	0.36	0.0295
ITGB1BP2	94.14	59.16	-0.67	0.00362
ITPRIPL1	287.5	208.04	-0.47	6.99e-05
JADE1	1189.41	1084.82	-0.14	0.0166
JAKMIP3	104.62	67.11	-0.64	0.00292
JPH1	113.48	63.43	-0.85	2.75e-05
KBTBD11	14.78	31.8	1.09	0.00566
KCNAB3	285.92	206.32	-0.48	3.8e-05
KCNB1	354.15	412.22	0.22	0.0295
KCNMB3	71.61	45.22	-0.66	0.015
KCTD20	1069.37	1187.99	0.16	0.00563
KCTD21-AS1	41.8	23.8	-0.82	0.0315
KCTD7	306.09	249.82	-0.28	0.0194
KDELR1	1388.46	1627.77	0.22	2.32e-07
KDM1B	609.23	700.61	0.2	0.00969
KDM6A	3188.93	3351.36	0.07	0.0364
KHDRBS1	3576.26	3368.98	-0.09	0.0075
KHSRP	3177.94	2849.95	-0.16	4.22e-07
KIAA0040	14.53	0.61	-4.57	0.0151
KIAA0319	66.52	100.34	0.6	0.00642
KIAA1143	364.31	430.91	0.26	0.00784
KIF5A	5216.74	4889.21	-0.1	0.000144
KITLG	25.29	67.71	1.46	1.04e-07
KLC4	516.34	446.74	-0.22	0.0155
KLF3P1	18.34	4.28	-2.07	0.00878
KLHL26	56.5	36.55	-0.68	0.0323
KLHL5	1475.8	1671.33	0.18	0.000108
KLRG1	113.91	71.4	-0.68	0.000738
KREMEN1	262.34	331.37	0.33	0.0021
KRT7	4.56	0	-4.32	0.0469
KRT8P33	251.32	202.1	-0.32	0.0195
KRTAP5-9	1.97	20.85	3.26	0.00411
KRTAP5-AS1	352.97	245.61	-0.51	9.1e-07
KRTCAP3	102.95	69.6	-0.57	0.00951
KSR1	695.84	593.27	-0.23	0.00197
KYAT3	627.57	700.45	0.17	0.0294
LAG3	76.72	48.86	-0.63	0.0168
LAMTOR1	285.6	355.36	0.33	0.00158
LAP3	742.47	666.2	-0.16	0.0461
LARP4B	1540.45	1719.65	0.17	0.000217
LDB3	10.06	0.61	-4.02	0.0382
LGI3	12.88	3.04	-2.12	0.0296
LHFPL2	297.08	349.74	0.26	0.0272
LIMA1	678.9	800.32	0.26	0.000114
LIMCH1	4477.59	4742.44	0.08	0.00724
LIMD1	281.74	226.33	-0.32	0.0105
LINC01145	65.75	35.45	-0.89	0.00132
LINC02259	1.15	9.18	3.25	0.00673
LINC02604	21.52	9.15	-1.22	0.0445
LMLN	130.85	165.45	0.35	0.0354
LNPEP	623.78	694.69	0.17	0.0368
LONRF1	248.91	308.46	0.31	0.00751
LOXL3	308.38	254.57	-0.29	0.0162
LPIN1	3784.52	3617.39	-0.07	0.0393
LRGUK	501.26	420.51	-0.26	0.00343
LRRC34	230.32	294.45	0.37	0.000997
LRRC39	79.8	54.32	-0.57	0.0275
LRRC40	508.74	583.63	0.2	0.0175
LRRC8B	796.21	878.07	0.15	0.0372
LRRC8C	692.27	907.2	0.4	2.21e-11
LSM2	299.67	351.12	0.25	0.0272
LY6E	303.99	379.54	0.35	0.000555
LYPLA2	1216.34	1113.05	-0.13	0.0332
LYSMD2	79.65	108.68	0.48	0.0216
LZTFL1	453.7	515.94	0.19	0.0393
LZTS3	262.3	171.49	-0.61	0.029
MAB21L1	2775.89	2590.12	-0.1	0.0115
MADD	4467.38	4225.02	-0.08	0.00354
MAEA	662.71	537.19	-0.32	1.87e-05
MAGOH	482.66	549.75	0.2	0.03
MAML2	12.05	31.7	1.36	0.0016
MAP2K2	2331.32	2144.88	-0.13	0.00121
MAP2K3	140.28	84.22	-0.74	3.19e-05
MAP3K4	1570.77	1446.61	-0.11	0.0334
MAP9	614.74	806.56	0.41	1.06e-10
MAPK6	863.14	996.39	0.22	0.000276
MAPK9	393.15	461.35	0.23	0.0198
MAPRE3	152.46	200.87	0.38	0.0092
MARCHF3	14.59	4.27	-1.79	0.0336
MBD2	491.71	574.52	0.24	0.00426
MBD4	908.44	1072.61	0.25	1.02e-05
MCCC1	1221.89	1116.09	-0.13	0.0279
MCF2L2	364.11	297.81	-0.3	0.006
MCRS1	655.89	570.41	-0.22	0.00665
MCU	169.85	213.69	0.35	0.013
MDH2	4453.33	4689.93	0.08	0.00408
MDM4	3225.31	2962.86	-0.12	0.000271
MECP2	589.74	511.04	-0.22	0.00802
MED10	344.75	446.66	0.38	2.64e-05
MED11	35.79	14.63	-1.32	0.00228
MED16	606.16	677.18	0.16	0.0455
MED24	2136.72	1965.89	-0.12	0.00339
MED25	1366.77	1153.83	-0.26	1.73e-07
MED30	117.09	171.59	0.58	0.000119
MED4	728.2	647.41	-0.16	0.0407
MED8	263.73	314.55	0.27	0.0183
MEMO1P1	13.11	28.12	1.12	0.00902
MEN1	2094.7	1915.65	-0.14	0.0011
MEST	27.68	48.23	0.76	0.0177
METAP1	1013.44	1138.41	0.18	0.00165
METTL1	99.14	71.32	-0.51	0.0241
METTL17	1243.18	1082.64	-0.2	0.000153
METTL3	2196.2	2326.72	0.09	0.0436
MFSD10	1151.96	1031.1	-0.17	0.00326
MFSD14B	1654.88	1778.64	0.11	0.0257
MGST3	2436.42	2829.4	0.22	0.00902
MIA2	1011.31	1116.82	0.15	0.0125
MIAT	11.13	29.94	1.45	0.000639
MID1	312.91	379.96	0.29	0.00482
MIIP	250.12	186.03	-0.43	0.000815
MIR580	4.6	0	-4.3	0.0469
MIR593	1.15	7.97	3.07	0.00919
MIR643	1.99	9.18	2.22	0.0221
MIR708	9.28	0.61	-3.61	0.0313
MIR744	5.45	0	-4.59	0.0281
MIR876	9.07	20.78	1.09	0.0365
MIRLET7BHG	441.05	325.54	-0.46	3.39e-07
MIXL1	0.28	6.11	3.99	0.0322
MMADHCP2	29.89	15.82	-0.97	0.0428
MMGT1	172.57	271.74	0.68	2.39e-09
MMP17	75.01	47.04	-0.68	0.0092
MMP2	5893.37	6230.53	0.08	0.00116
MOAP1	287.8	337.69	0.24	0.0352
MON1B	503.69	396.1	-0.36	2.59e-05
MORF4L1P1	374.26	313.88	-0.24	0.0309
MORN4	414	332.38	-0.34	0.000487
MOSPD1	24.13	50.75	1.04	0.000393
MOSPD3	499.99	560.35	0.18	0.0498
MPC2	264.57	342.71	0.36	0.000484
MRPL17	117.6	158.69	0.46	0.00532
MRPL21	494.66	595.13	0.27	0.000612
MRPL23	177.79	137.31	-0.38	0.0215
MRPL24	768.68	633.72	-0.28	7.3e-05
MRPL35	217.49	277.1	0.38	0.00133
MRPL47	641.56	733.77	0.2	0.00608
MRPL51	560.3	468.03	-0.25	0.00337
MRPS22	694.96	831.51	0.26	4.36e-05
MRPS23	636.15	560.91	-0.18	0.0393
MRPS30	480.91	546.18	0.19	0.0365
MRPS5	754.2	673.97	-0.17	0.0268
MSH3	2875.28	3095.53	0.11	0.000795
MSI2	6492.1	6075.48	-0.1	7.57e-06
MST1	432.61	307.86	-0.48	0.00111
MSTO2P	227.02	154.4	-0.57	1.65e-05
MT-ATP6	492.46	661.18	0.43	5.83e-10
MT-CO2	596.06	662.71	0.17	0.0417
MT-CO3	655.84	753.17	0.2	0.0048
MT-ND1	544.67	614.89	0.17	0.0464
MTBP	616.72	685.48	0.17	0.0354
MTCH2	1484.14	1598.8	0.11	0.0469
MTDH	1248.82	1375.42	0.15	0.00592
MTHFR	770.26	661.76	-0.23	0.00097
MTMR3	1923.38	1765.01	-0.12	0.0088
MTNR1A	1.69	8.56	2.16	0.0296
MTRNR2L2	7.98	20.15	1.28	0.0186
MTX2	1204.17	1366.47	0.19	0.000186
MUS81	980.08	857.55	-0.21	0.000887
MXRA7P1	1.71	9.76	2.35	0.0237
MYADM	223.04	292.45	0.37	0.00108
MYBBP1A	2035.98	1833.77	-0.16	0.000151
MYDGF	395.82	320.25	-0.31	0.0028
MYH3	484.24	410.58	-0.25	0.00841
MYL5	52.87	30.5	-0.82	0.0106
MYL6	3267.43	2900.76	-0.17	0.0239
MYO1A	4	13.42	1.64	0.0302
MYO5B	6.85	17.1	1.32	0.0306
MYO5C	155.94	112.33	-0.47	0.0063
MYRIP	127.75	97.6	-0.4	0.0466
N4BP1	762.83	858.44	0.17	0.0114
N6AMT1	128.73	95.93	-0.42	0.0336
NAA40	469.09	338.49	-0.48	4.45e-08
NAA60	310.88	408.9	0.4	1.54e-05
NABP1	2.55	9.8	1.97	0.0244
NARF	2160.04	1999.27	-0.11	0.0136
NARS1	2945.24	3210.38	0.13	5.03e-05
NAT9	538.31	439.45	-0.29	0.000815
NBPF1	10333.6	9683.34	-0.1	8.95e-09
NBPF12	13183.1	12268.7	-0.1	3.61e-12
NBPF13P	5.48	0	-4.42	0.0383
NBPF15	22216.6	20779.9	-0.1	0.0336
NCALD	87.1	147.56	0.77	3.14e-06
NDUFA12	920.03	1053.6	0.2	0.000445
NDUFA9	51.24	28.66	-0.86	0.00914
NDUFAF6	644.85	728.89	0.18	0.0161
NDUFAF8	66.3	93.28	0.47	0.045
NDUFS2	8460.45	8115.92	-0.06	0.00373
NEFL	2740.18	3057.56	0.16	4.39e-07
NEK3	732.92	623.01	-0.24	0.000687
NEK6	31.47	14.07	-1.11	0.0185
NELFE	883.91	771.36	-0.2	0.00311
NEMP1	689.8	773.87	0.18	0.0129
NEXMIF	432.47	505.51	0.24	0.00629
NFKBID	71.48	35.41	-1.01	0.000196
NGDN	673.82	595.57	-0.18	0.0234
NHS	181.8	265.89	0.51	6.02e-06
NIN	2687.89	2895.25	0.11	0.00247
NIPSNAP2	1060.61	1191.21	0.16	0.0043
NKAPP1	5.71	0	-4.65	0.0257
NKIRAS2	590.1	522.78	-0.19	0.0295
NLE1	441.22	373.79	-0.23	0.0196
NLGN1	61.7	106.21	0.75	0.00013
NLK	441.69	521.36	0.26	0.00278
NMB	34.96	57.48	0.7	0.0122
NME1	321.11	271.42	-0.25	0.0393
NME6	92.3	65.3	-0.52	0.0261
NNAT	311.38	372.8	0.26	0.0135
NOTCH2	5816.3	6299.23	0.12	4.91e-08
NPHP4	1228.4	1117.83	-0.13	0.0268
NPIPB4	2835.18	3025.15	0.09	0.00912
NPIPB5	7419.26	7852.74	0.08	6.61e-05
NPM3	274.08	220.83	-0.32	0.0141
NR2F1	776.66	881.85	0.18	0.00537
NR2F6	201.94	261.83	0.38	0.002
NREP	1258.25	1451.47	0.2	2.49e-05
NRM	251.56	303.93	0.28	0.0198
NRP1	12.13	33.1	1.44	8.17e-05
NSD1	9162.28	9568.56	0.07	0.000393
NSMAF	1203.51	1315.97	0.13	0.0215
NSMCE4A	343.25	424.22	0.31	0.00112
NSMF	4456.02	4696.39	0.08	0.0074
NT5C2	1591.76	1748.69	0.14	0.00321
NT5C3B	739.27	830.83	0.16	0.0293
NT5DC1	506.9	582.53	0.2	0.0165
NT5DC2	5770.76	6113.4	0.08	0.00051
NUDT10	129.01	50.55	-1.37	2.3e-11
NUDT11	178.99	129.83	-0.49	0.00165
NUDT17	57.59	32.34	-0.84	0.00712
NUDT5	1170.61	1310.85	0.16	0.00291
NUFIP1	340.15	398.18	0.24	0.0177
NUMA1	14520.7	13949.5	-0.06	0.000122
NUP42	881.87	980.19	0.15	0.0249
NUP85	2079.72	1935.6	-0.11	0.0143
NXT2	170.75	135.9	-0.36	0.034
OAS3	323.61	265.33	-0.28	0.0212
OCLN	818.71	666.9	-0.3	4.34e-06
OGDHL	1589.24	1396.2	-0.19	2.74e-05
OGFOD1	1095.9	1239.69	0.18	0.00109
OIP5	122.7	158.72	0.4	0.0177
OIP5-AS1	9.07	24.46	1.43	0.031
OR2L6P	2.57	14.68	2.6	0.00526
OR7E29P	1.15	6.74	2.83	0.0242
OSTM1	391.76	527.92	0.43	5.46e-08
OTUD5	1129.04	1000.37	-0.18	0.00134
OXA1L	1414.66	1554.47	0.13	0.0077
PABPC5	4.6	12.82	1.56	0.0467
PAF1	1604.5	1470.69	-0.13	0.00889
PALB2	1621.58	1798.18	0.16	0.000318
PALM3	73.28	46.91	-0.67	0.0135
PAN3	1466.05	1623.8	0.15	0.00129
PANX1	345.16	441.93	0.37	4.21e-05
PAOX	30.42	15.84	-0.97	0.0395
PARD3B	91.93	56.04	-0.72	0.00245
PARD6B	129.55	90.4	-0.53	0.0053
PARG	4414.09	4691.71	0.09	0.000804
PARP6	3243.19	3630.85	0.17	8.82e-09
PARP9	38.7	64.03	0.7	0.0122
PATJ	1357.82	1251.37	-0.13	0.0254
PBX2	578.98	502.04	-0.21	0.0127
PCDHA11	245.55	142.74	-0.79	8.68e-10
PCDHA3	51.2	29.91	-0.78	0.0189
PCDHA8	610.75	468.74	-0.38	0.0136
PCDHB16	144.78	179.48	0.34	0.0365
PCDHB19P	221.43	264.22	0.27	0.0441
PCDHB9	949.04	836.53	-0.18	0.00597
PCDHGA11	194.52	148.36	-0.37	0.0166
PCDHGB2	127.73	178.25	0.49	0.000935
PCDHGB4	194.26	142.23	-0.44	0.00401
PCDHGC3	852.12	1009.05	0.24	3.47e-05
PCDHGC5	112.3	70.8	-0.66	0.00135
PCF11	2428.66	2265.55	-0.09	0.0251
PCYT1B	148.27	188.61	0.35	0.0255
PDCD10	851.93	1007.17	0.25	1.13e-05
PDCD5	788.96	877.29	0.16	0.028
PDCD6IP	2520.3	2732.37	0.12	0.000723
PDCL3P6	23.58	42.12	0.93	0.00875
PDE2A	167.24	126.4	-0.39	0.0249
PDE6B	228.6	174.65	-0.4	0.00294
PDE6D	201.96	239.89	0.28	0.0468
PDE7A	649.29	741.89	0.2	0.00603
PDGFD	45.93	25.63	-0.82	0.0246
PDHA1	1931.25	1782.15	-0.12	0.00954
PDHX	1397.16	1270.47	-0.13	0.0168
PDIA2	181.95	109.41	-0.69	0.0254
PDPK1	526.37	460.45	-0.21	0.0248
PDRG1	84.49	115.93	0.45	0.0284
PDZD2	204.04	159.94	-0.35	0.0223
PDZD7	156.77	102.8	-0.6	0.000232
PEA15	816.35	721.94	-0.17	0.022
PEAK1	883.34	1057.12	0.27	7.26e-07
PFKFB2	138.51	101.16	-0.47	0.0118
PFN2	489.27	556.68	0.21	0.019
PGAP2	322.73	248.95	-0.37	0.000898
PGAP6	610.22	694.97	0.2	0.00902
PGK1	6027.71	6289.66	0.07	0.00799
PGM1	2108.06	2360.37	0.17	9.45e-06
PGM2L1	278.77	324.81	0.25	0.0395
PHACTR3	767.85	695.95	-0.16	0.0469
PHF13	489.47	414.45	-0.23	0.0132
PHYH	557.84	623.51	0.17	0.0475
PHYKPL	468.01	357.81	-0.39	0.00397
PIANP	298.86	365.78	0.31	0.00231
PIAS2	807.67	969.43	0.26	6.48e-06
PIGT	2361.52	2568.84	0.12	0.00155
PIGU	625.26	762.78	0.3	7.42e-06
PIK3CB	519.06	604.68	0.23	0.00343
PIM3	202.61	162.95	-0.32	0.0393
PIN4	582.89	519.37	-0.18	0.0444
PIN4P1	14.91	3.04	-2.35	0.0119
PITPNA	1149.87	1253.17	0.13	0.0318
PKD1P5	576.14	496.55	-0.21	0.012
PKIA	303.83	356.59	0.24	0.0313
PKIG	392.22	304.1	-0.39	7.86e-05
PKM	15920.8	15335.2	-0.05	0.000346
PKP3	11.49	1.83	-2.66	0.0319
PLA2G12A	23.17	10.36	-1.2	0.0329
PLCB2	42.98	25.02	-0.78	0.042
PLD5	653.17	757.96	0.22	0.00194
PLEKHA2	145.85	194.3	0.4	0.006
PLEKHA5	720.25	625.71	-0.2	0.00752
PLEKHB1	10.59	1.83	-2.55	0.0427
PLEKHG3	653.2	574.79	-0.2	0.0141
PLEKHM1P1	3347.08	2905.42	-0.21	3.61e-12
PLIN4	49.29	20.16	-1.26	0.000444
PLOD1	3935.68	3678.72	-0.1	0.000734
PLOD3	2681.83	2468.24	-0.12	0.00163
PLP2	975.21	1073.7	0.14	0.0216
PLPBP	319.38	257.52	-0.31	0.0077
PLXNA1	3175.73	2829.37	-0.17	5.45e-08
PLXNA2	3778.29	3960.01	0.08	0.0206
PLXND1	196.49	146	-0.42	0.00466
PMS2P3	3165.59	2999.24	-0.08	0.0297
PMS2P6	264.97	183.07	-0.54	0.0491
PNO1	211.8	253.24	0.28	0.0403
PNPLA3	16.02	30.55	0.99	0.0184
PNPLA6	2014.31	1684.68	-0.26	1.43e-11
PNPLA8	840	952.21	0.18	0.00629
PNPO	199.35	148.26	-0.44	0.00323
PNPT1	972.38	1084.25	0.17	0.00425
POLA2	35.73	16.46	-1.16	0.006
POLD2	1877.18	2019.78	0.11	0.0117
POLG2	1098.03	975.37	-0.17	0.00315
POLR1A	2562.04	2377.48	-0.11	0.00611
POLR2D	384.82	465.74	0.28	0.00185
POLR2E	1066.04	879.34	-0.29	3.97e-07
POMT2	3379.54	3552.78	0.08	0.0299
PON2	950.33	1059.64	0.15	0.0162
PPDPF	483.88	555.41	0.18	0.0422
PPIEL	97.05	65.94	-0.55	0.0173
PPIF	542.39	445.87	-0.29	0.00073
PPM1L	226.67	277.17	0.32	0.0102
PPME1	1546.68	1702.33	0.15	0.00129
PPP1CA	1900.24	2052.49	0.11	0.0118
PPP1R18	551.82	450.94	-0.32	0.00015
PPP1R3C	20.69	46.48	1.21	0.0282
PPP1R8	594.39	518.6	-0.21	0.0123
PPP3CB-AS1	2.29	9.17	2.13	0.0312
PPP4R1	1447.84	1620.77	0.17	0.000202
PPT1	1864.97	1999.39	0.11	0.0199
PPTC7	189.45	271.01	0.51	9.38e-06
PRADC1	37.23	20.16	-0.85	0.0429
PRDM2	1380.25	1640.34	0.25	9.85e-09
PRDM5	750.86	900.39	0.27	1.66e-05
PRDX1	1300.8	1415.01	0.12	0.0229
PRELID2	93.5	59.19	-0.68	0.00292
PREX1	445.84	356.09	-0.34	0.000294
PRICKLE1	782.82	937.75	0.26	4.66e-05
PRKCE	860.23	752.74	-0.21	0.00231
PRKN	202.01	161.22	-0.34	0.0236
PRMT7	806.46	651.67	-0.31	3.54e-06
PRPF38A	1325.43	1183.97	-0.16	0.00384
PRRT4	1668.67	1792.65	0.1	0.0432
PRSS27	92.94	125.03	0.42	0.0346
PSD	583.48	421.75	-0.47	9.45e-10
PSEN1	2333.43	2633.75	0.18	1.12e-07
PSMC3	2649.99	2477.46	-0.11	0.00647
PSMD13	1904.29	1743.8	-0.12	0.0092
PSMD8	3057.07	3285.36	0.1	0.00267
PSTPIP1	26.92	10.38	-1.36	0.0098
PTCD3	2152.2	2295.54	0.1	0.0219
PTOV1-AS2	75.2	52.41	-0.55	0.0453
PTPMT1	144.46	108.01	-0.44	0.0162
PTPN20	511.12	593.43	0.2	0.0157
PTPN5	4.58	14.04	1.61	0.027
PTPRU	386.48	306.48	-0.35	0.000487
PUF60	1079.83	930.37	-0.23	7.76e-05
PURG	217.5	170.41	-0.33	0.0269
PWWP2A	379.61	459.08	0.28	0.00181
QARS1	7123.38	6760.52	-0.07	0.00116
QRSL1	497.49	433.85	-0.21	0.0284
QTRT1	604.72	462.26	-0.41	9.88e-08
R3HCC1	582.66	498.55	-0.23	0.00578
RAB14	395.14	465.73	0.25	0.00674
RAB27A	73.27	119.53	0.72	0.000147
RAB2B	1074.54	1162.45	0.12	0.0464
RAB36	175.52	227.57	0.38	0.00515
RAB39B	186.2	240.99	0.36	0.00621
RAB3A	303.74	421.48	0.47	0.0357
RAB6C	12.56	1.83	-2.77	0.0216
RAB9A	54	82.45	0.61	0.0089
RABGAP1L	1931.6	1797.51	-0.11	0.0151
RABGGTB	735.63	821.67	0.16	0.0275
RAC1	2549.75	2796.12	0.13	0.000228
RACK1P1	0.28	8.56	4.46	0.00708
RAD23A	1392.07	1233.62	-0.17	0.00129
RAD51C	1663.17	1941.7	0.22	5.2e-08
RAD51D	275.99	226.4	-0.29	0.0241
RAD54B	109.48	144.66	0.38	0.0324
RAD54L	3058.98	2876.42	-0.09	0.0102
RAD54L2	2077.57	1798.95	-0.21	1.34e-07
RANBP10	494.99	424.8	-0.22	0.0194
RAP1B	961.66	1084.5	0.18	0.00199
RAP1GDS1	871.25	958.29	0.15	0.0268
RAPGEF4	918.96	1028.77	0.16	0.0154
RBFOX2	7391.34	8025.68	0.12	0.0425
RBL2	1959.24	1735.5	-0.17	3.53e-05
RBM43	15.75	39.05	1.29	0.000456
RBM5	3369.23	3052.39	-0.14	6.48e-06
RBMS1P1	5.65	18.32	1.5	0.00882
RCC2P6	47.84	25.02	-0.93	0.00804
RCE1	308.11	260.67	-0.25	0.0419
REEP1	51.77	86.1	0.75	0.000785
REEP5	306.2	362.06	0.26	0.0142
RESF1	894.49	989.27	0.14	0.0407
REV1	1500.06	1705.83	0.19	1.77e-05
RFC2	1478.15	1608.76	0.13	0.0115
RFC3	1303.88	1440.6	0.15	0.00413
RFESD	38.04	13.45	-1.48	0.000632
RFFL	37.89	56.79	0.65	0.0311
RFX5	1894.02	1705.46	-0.14	0.00121
RGS3	36.48	20.1	-0.88	0.0358
RGS7	794.98	901.85	0.17	0.0123
RHOC	231.83	186.73	-0.31	0.0329
RHOQ	651.45	801.65	0.31	1.73e-06
RIMKLA	235.06	195.8	-0.29	0.0469
RIMS3	749.05	670.56	-0.17	0.0312
RING1	636.1	512.35	-0.33	1.36e-05
RMND5A	941.09	1031.07	0.13	0.0443
RNF103	312.81	372.41	0.27	0.0098
RNF112	349.14	267.16	-0.39	0.000288
RNF115	870.6	959.32	0.15	0.0255
RNF130	984.58	1125.08	0.2	0.00044
RNF139	513.04	605.21	0.25	0.00131
RNF152	74.24	47.55	-0.64	0.0205
RNF2P1	4.86	15.88	1.72	0.00977
RNFT2	961.64	823.22	-0.22	0.000282
RNPC3	548.15	662.17	0.27	0.0446
RNPEP	1153.95	1260.05	0.13	0.0306
RNPS1	3507.57	3774.51	0.1	0.000785
RNU4-2	2.84	20.85	2.67	0.0484
ROR2	1148.58	1006.68	-0.19	0.00124
RP1L1	4.24	13.43	1.47	0.0377
RP9P	243.11	175.81	-0.46	0.000445
RPF1	560.02	629.84	0.17	0.0403
RPH3A	1350.6	1222.77	-0.15	0.00686
RPH3AL	38.28	20.14	-0.95	0.0179
RPL10P16	255.76	309.7	0.26	0.0207
RPL10P9	127.35	182.23	0.48	0.000689
RPL13AP20	4.56	15.88	1.75	0.00845
RPL13AP5	975.71	1081.23	0.14	0.0226
RPL22L1	106.87	158.32	0.58	0.000166
RPL23AP18	20.69	45.73	1.15	0.000689
RPL23AP3	10.19	1.22	-3.08	0.0344
RPL23AP74	43.71	22.56	-0.99	0.00649
RPL32P32	17.33	6.73	-1.37	0.0488
RPL3P2	4.24	14.66	1.59	0.0183
RPL4P4	212.26	269.98	0.32	0.00969
RPL5P18	95.63	54.25	-0.85	0.000133
RPL7A	15729.7	14023.1	-0.16	0.0266
RPL9	48363	46761.1	-0.05	0.0294
RPL9P3	25.31	6.72	-1.87	0.0256
RPN1	2530.19	2686.77	0.09	0.0271
RPP40	64.57	104.4	0.67	0.000689
RPS18	25138.9	21650.8	-0.21	0.0457
RPS20P14	7.6	20.81	1.32	0.00804
RPS23P8	48.55	72.21	0.58	0.0184
RPS28	2884.3	2607.33	-0.14	3.53e-05
RPS6KA6	902.81	1079.76	0.26	5.76e-05
RPS8	5442.12	5754.39	0.08	0.0379
RPSAP18	41.79	22.65	-0.86	0.023
RPSAP56	0.28	9.77	4.65	0.0108
RRAS2	483.81	567.01	0.24	0.00326
RSRP1	672.07	762.61	0.19	0.00809
RSU1	302.19	375.23	0.33	0.00122
RTKN	422.05	322.34	-0.38	6.81e-05
RTKN2	545.02	700.39	0.38	2.35e-08
RTL8A	637.99	708.92	0.16	0.0407
RTN1	4429.24	4709.36	0.09	0.00131
RTTN	1724.84	1865.22	0.12	0.00856
RUFY2	1248.05	1367.07	0.14	0.00766
RWDD3	35.07	18.31	-0.91	0.0391
RWDD4	332.71	529.35	0.68	0.00673
RYR2	751.38	630.33	-0.25	0.000445
SAC3D1	202.11	145.06	-0.5	0.000582
SAE1	1534.6	1398.91	-0.13	0.0138
SAMD9	45.44	86.07	0.9	5.1e-05
SAP18	627.3	560.37	-0.17	0.0454
SAP30BP	1985.27	1777.74	-0.16	0.000151
SAP30L	165.98	239.91	0.54	1.51e-05
SAPCD2	93.54	57.9	-0.72	0.00164
SARM1	936.7	819.03	-0.19	0.00276
SCAI	506.78	583.84	0.22	0.00854
SCAND1	44.72	67.76	0.63	0.0198
SCART1	40.39	23.19	-0.8	0.0423
SCD	3395.52	3579.43	0.08	0.0203
SCMH1	1254.34	1416.83	0.17	0.000778
SCN2A	2673.04	2955.6	0.15	4.99e-06
SCN4B	27.98	59.17	1.19	4.82e-05
SCN7A	7.15	23.83	1.79	0.000506
SCO2	241.12	196.63	-0.29	0.0462
SCPEP1	1390.4	1173.75	-0.26	1.18e-07
SCRN3	630.13	766.31	0.29	1.66e-05
SCYL1	780.67	903.13	0.21	0.00105
SDCBP2	1.15	8.53	2.78	0.0329
SEC11A	1316.35	1429.85	0.11	0.0376
SEC14L1	2228.62	2410.58	0.12	0.0018
SEC23IP	1574.19	1721.39	0.14	0.00315
SEC24B	2532.01	2719.61	0.11	0.00458
SEC61B	578.66	694.24	0.27	0.000149
SEL1L	925.83	1021.28	0.14	0.0391
SEMA4A	123.49	72.69	-0.76	8.46e-05
SEMA4C	957.75	825.87	-0.2	0.00135
SEPTIN1	3.1	10.42	1.71	0.0441
SEPTIN2	3603.36	3787.89	0.08	0.0173
SEPTIN4-AS1	0.56	6.72	3.3	0.0296
SEPTIN9	10013	9727.81	-0.04	0.0393
SERF1A	13.46	2.44	-2.46	0.0196
SERF2	1050.8	941.98	-0.15	0.0149
SERTAD3	10.5	22.63	1.07	0.0286
SESN2	81.15	40.9	-0.97	0.000146
SESN3	529.36	639.86	0.28	0.000815
SETBP1	1322.32	1202.42	-0.14	0.0106
SETD1B	722.87	599.28	-0.29	4.89e-05
SETD7	475.43	372.04	-0.34	0.000171
SETMAR	477.1	574.43	0.26	0.00103
SEZ6L2	1862.58	1999.25	0.1	0.0267
SF3A3	2832.49	3051.1	0.1	0.004
SFPQ	11240.5	10759.5	-0.07	0.000168
SFXN2	283.84	226.81	-0.34	0.00692
SH3BGRL	270.81	341.27	0.34	0.00109
SH3BP5	168.74	127.46	-0.41	0.015
SH3GLB2	817.27	707.65	-0.2	0.00581
SHC3	642.48	539.47	-0.25	0.00118
SHOC2	1695.97	1909.49	0.18	1.72e-05
SIAE	424.94	518.13	0.28	0.000804
SIAH2	99.38	142.99	0.55	0.000954
SIGLEC10-AS1	30.74	14.64	-1.06	0.0255
SIMC1	1723.88	1895.46	0.13	0.00272
SIPA1L1	2043.31	1887.47	-0.11	0.0162
SIRT2	351.84	282.69	-0.31	0.0043
SKA1	93.06	123.24	0.43	0.0296
SKA3	340.64	419.83	0.31	0.00105
SLC12A9	564.27	452.37	-0.33	4.57e-05
SLC16A2	374.11	470.6	0.32	0.000265
SLC16A9	215.48	278.28	0.37	0.0016
SLC19A2	406.74	467.22	0.2	0.0429
SLC23A2	443.49	506.16	0.19	0.0446
SLC25A14	369.87	316.04	-0.23	0.0397
SLC25A22	803.2	702.75	-0.19	0.00986
SLC25A27	376.42	283.49	-0.41	2.92e-05
SLC25A38	2308.28	2516.43	0.13	0.000758
SLC25A42	18.53	6.71	-1.5	0.0257
SLC30A7	785.19	882.39	0.18	0.00708
SLC35A2	361.55	457.34	0.35	8.17e-05
SLC35A5	514.6	589.78	0.21	0.00969
SLC35B4	1316.04	1535.74	0.23	3.63e-07
SLC35D2	155.28	214.27	0.43	0.00137
SLC35E2A	1101.61	938.62	-0.24	1.66e-05
SLC41A2	59.37	30.54	-0.96	0.00143
SLC44A2	3227.05	3461.54	0.1	0.00206
SMAD3	1171.34	1034.97	-0.2	0.00057
SMAD5	1711.7	1941.63	0.19	5.15e-06
SMCR8	703.07	826.57	0.24	0.00032
SMG1P1	437.48	335.89	-0.38	0.00665
SMG1P3	2280.55	2076.09	-0.14	0.000561
SMG5	3829.76	3507.89	-0.13	1.02e-05
SMIM12	178.99	134.89	-0.39	0.0195
SMIM30	242.3	287.66	0.27	0.0324
SMS	4183.7	3963.51	-0.07	0.0216
SNAP25	2836.04	2667.4	-0.09	0.016
SNAP29	411.1	560.1	0.45	6.72e-09
SNAP47	494.37	426.22	-0.22	0.0161
SNAP91	3159.38	3450.61	0.13	2.18e-05
SNAPC2	104.45	136.77	0.4	0.029
SNCB	41.87	23.18	-0.86	0.0255
SNORA12	86.26	116.79	0.45	0.0209
SNORA23	129.36	177.96	0.46	0.00158
SNORA33	7.49	20.14	1.56	0.0075
SNORA53	17.59	51.44	1.52	0.00207
SNORA73B	12455.1	13562.1	0.12	5.17e-06
SNRPA	652.34	804.49	0.3	3.93e-06
SNRPC	712.12	801.39	0.17	0.022
SNW1	1534.58	1691.66	0.14	0.00199
SNX19	1125.35	1232.97	0.14	0.0126
SNX3	514.97	666.73	0.37	9.88e-08
SOGA1	2180.71	1909.67	-0.2	2.21e-07
SON	11335.1	12038.4	0.09	8.95e-09
SORCS1	5166.11	4858.3	-0.09	0.000618
SORCS2	28.52	5.51	-2.43	0.00806
SOS2	2308.07	2650.23	0.2	0.00784
SPATA5L1	334.14	257.58	-0.39	0.000287
SPATA7	515.49	627.23	0.28	0.000172
SPDYE21	27.19	5.5	-2.29	0.000393
SPIN3	129.8	91.03	-0.49	0.0099
SPOCK2	27.49	14.02	-1.01	0.0441
SPSB2	27.49	12.21	-1.16	0.0239
SPTB	965.93	777.36	-0.3	1.34e-07
SPTBN1	18576.8	17861.5	-0.06	1.3e-05
SRI-AS1	26.02	46.99	0.82	0.0123
SRP14	2861.87	3303.9	0.21	0.000757
SRPK3	11.74	2.45	-2.2	0.0471
SRSF11	3518.24	3334.78	-0.08	0.0201
SRSF3	3663.95	3412.69	-0.11	0.000804
SSH3	267.69	208.69	-0.38	0.00237
SSR4	1190.73	1317.78	0.15	0.0043
SSRP1	5480.68	5709.62	0.07	0.0142
ST3GAL4	379.01	294.13	-0.37	0.00022
STAC3	117.75	48.17	-1.31	7.28e-10
STAG3	65.34	19.49	-1.78	6.33e-08
STARD3NL	1315.76	1475.12	0.17	0.000689
STARD4	80.38	123.53	0.6	0.000579
STARD9	3325.06	2968.06	-0.17	2.35e-08
STK11	318.43	256.2	-0.31	0.00798
STK11IP	1069.56	885.3	-0.26	4.71e-06
STK25	1026.9	893.9	-0.21	0.000487
STK3	199.74	251.44	0.32	0.0138
STMP1	705.04	841.04	0.25	9.39e-05
STOX2	729.56	841.37	0.21	0.00115
STPG1	101.56	136.22	0.41	0.0216
STRN	2036.19	2176.9	0.1	0.0149
STT3A	3316.74	3488.57	0.07	0.0324
SUCLG2	205.07	258.77	0.32	0.0131
SULT1C4	235.88	285.53	0.26	0.0472
SUMF2	853.24	753.01	-0.18	0.0101
SUMO1	1268.33	1375.54	0.11	0.0469
SUMO4	42.17	24.4	-0.78	0.0431
SUPT20H	2031.08	2210.35	0.12	0.0022
SUPT4H1	5.09	14.68	1.45	0.023
SURF4	1092.67	1347.12	0.3	1.81e-10
SVIP	129.03	165.96	0.34	0.049
SWAP70	666.42	562.4	-0.26	0.000763
SYAP1	878.37	1074.67	0.29	1.25e-07
SYCE1L	25.63	9.15	-1.47	0.0118
SYCP2	659.64	767.09	0.22	0.00142
SYDE1	119.15	78.65	-0.63	0.00129
SYTL4	201.24	156.02	-0.34	0.0251
TAC3	13.05	40.38	1.62	2.98e-06
TACC2	1298.14	1167.81	-0.15	0.00646
TAGLN3	434.48	328.83	-0.42	4.64e-06
TARBP2	191.87	151.97	-0.33	0.0378
TARDBP	4571.28	4272.19	-0.1	0.000251
TARS1	3111.16	3263.23	0.08	0.0379
TAS2R20	140.82	184.46	0.36	0.0168
TAS2R30	772.72	678.47	-0.18	0.0123
TAS2R43	16.2	32.98	0.95	0.0155
TATDN3	247.92	311.33	0.34	0.00285
TBC1D22A	726.05	628.87	-0.2	0.00851
TBCE	2342	2474.61	0.09	0.037
TBP	1556.43	1412.03	-0.14	0.00802
TBPL1	326.72	440.72	0.45	2.21e-07
TBRG1	617.66	721.9	0.22	0.00193
TBX3	5542.86	6299.58	0.2	3.11e-20
TBXAS1	3.14	18.34	2.58	0.000173
TCF19	80.59	110.4	0.44	0.0366
TCP11L1	1273.46	1466.06	0.2	1.52e-05
TCTA	51.15	24.37	-1.08	0.00142
TCTN1	1830.76	1687.2	-0.12	0.00822
TDRD7	746.46	933.02	0.32	0.0397
TEKT2	281.75	168.64	-0.74	1.38e-06
TESK2	53.34	32.92	-0.72	0.0296
TET1	2404.47	2618.54	0.13	0.000452
TET3	1626.38	1427.82	-0.2	1.66e-05
TFAM	1320	1560.19	0.25	3.18e-08
TFB2M	868.32	974.49	0.17	0.00896
TG	2.57	10.39	2.04	0.0249
TGFBRAP1	599.74	686.87	0.2	0.00984
TGIF2LX	792.88	924.14	0.23	0.000245
THAP5	455.81	579.22	0.36	1.86e-06
THOC1	1088.7	1211.7	0.17	0.00289
THOC2	3051.14	3458.24	0.18	0.0286
TICAM1	127.81	170.36	0.42	0.00812
TIRAP	158.86	121.42	-0.4	0.0206
TLCD3A	306.44	364.55	0.26	0.0134
TLCD4	25.69	56.79	1.11	8.48e-05
TLCD5	126.21	169.16	0.41	0.00916
TLE1	1108.57	1223.59	0.14	0.0128
TLE1P1	13.28	26.82	1.07	0.0288
TLE5	2120.35	2256.13	0.09	0.0422
TLNRD1	42.79	70.19	0.76	0.00312
TM2D1	415.49	508.14	0.29	0.000689
TMEM106C	1707.46	1571.59	-0.12	0.0185
TMEM167A	494.64	623.24	0.34	4.99e-06
TMEM169	529.43	444.94	-0.26	0.00335
TMEM185A	308.7	367.62	0.27	0.0122
TMEM205	278.92	336.55	0.28	0.0109
TMEM236	0.86	15.28	4.45	0.000866
TMEM248	900.37	1081.95	0.27	0.022
TMEM254-AS1	7.12	0	-4.92	0.0159
TMEM258	584.22	731.09	0.32	0.0227
TMEM260	365.98	451.8	0.31	0.000557
TMEM35A	66.6	90.92	0.47	0.0459
TMEM42	78.03	45.16	-0.8	0.00143
TMEM50B	151.52	197.76	0.37	0.0132
TMEM51-AS1	24.88	42.76	0.81	0.0181
TMEM80	90.48	138.03	0.6	0.000392
TMTC4	1200.58	1301.32	0.12	0.0409
TNFAIP8	23.73	52.52	1.16	0.0001
TNFRSF10B	2539.01	2867.69	0.18	1.11e-07
TNIP1	1382.54	1253.22	-0.14	0.0131
TNPO1P1	69.58	37.24	-0.89	0.0461
TOM1	380.54	313.13	-0.28	0.00922
TOMM40	562.05	485.44	-0.23	0.00954
TOMM40L	268.16	222.55	-0.29	0.0303
TOMM7	1209.51	1360.28	0.17	0.000689
TOR1AIP2	1056.28	1183.18	0.16	0.00375
TP53INP1	247.94	313.84	0.34	0.00194
TP53TG3D	42.42	64.1	0.62	0.0256
TPRKB	272.76	346.32	0.36	0.000444
TRA2B	2562.2	2405.59	-0.1	0.0129
TRAM1L1	59.89	102.06	0.78	7.21e-05
TRAPPC1	737.41	874.18	0.26	3.8e-05
TRIM37	2488.69	2703.29	0.12	0.000549
TRIM65	256.35	322.06	0.32	0.00466
TRIM68	110.33	77.43	-0.51	0.0173
TRMT2B	517.42	600.44	0.23	0.00526
TRMU	1087.96	909.23	-0.27	1.3e-06
TSHZ3	625.14	707.21	0.19	0.0147
TSN	795.13	899.47	0.17	0.009
TSPAN14	584.24	697.96	0.26	0.000282
TSPAN5	493.08	563.3	0.2	0.0245
TSPYL4	286.71	348.46	0.28	0.0101
TSPYL5	579.17	692.99	0.28	0.000107
TTC31	700.41	540.02	-0.4	1.58e-08
TTC3P1	589.06	720.93	0.28	4.44e-05
TTC9C	385.34	333.14	-0.22	0.0444
TTLL13P	1.15	6.73	2.74	0.0427
TUBB4A	1843.85	1985.61	0.1	0.0223
TUBB4B	10027.5	9214.25	-0.12	2.97e-13
TUBG2	562.4	487.16	-0.21	0.0136
TUBGCP3	1190.61	1316.05	0.15	0.00413
TYRO3P	85.07	40.29	-1.09	8.33e-06
TYW5	197.75	239.4	0.28	0.0457
UBE2D1	369.27	431.97	0.24	0.017
UBE2E2	293.51	352.4	0.27	0.0125
UBE2H	935.86	1094.52	0.23	4.07e-05
UBE2L3	449.5	525.63	0.22	0.0129
UBE2L6	578.49	687.21	0.25	0.00061
UBE2R2	1757.52	1940.56	0.15	0.000586
UBE2V2	286.86	336.26	0.24	0.0462
UBL3	199.68	255.78	0.38	0.00262
UBQLN2	2418.75	2682.19	0.15	1.96e-05
UBXN11	240.03	186.01	-0.39	0.00343
UBXN2A	333.48	402.49	0.29	0.00315
UCP3	61.23	36.02	-0.77	0.01
UNC13A	3547.85	3289.65	-0.11	0.000266
UNC45A	964.12	789.99	-0.3	4.39e-07
UPB1	216.74	153.62	-0.49	0.000274
UPF1	1878.83	1673.05	-0.18	3.29e-05
UPF2	1048.76	1145.99	0.13	0.0454
UPF3B	798.26	918.51	0.2	0.00158
USP11	7131.44	6744.9	-0.08	0.000102
USP2	34.42	56.76	0.75	0.0105
USP3	977.58	1097.62	0.17	0.00294
UTP15	324.26	383.98	0.25	0.0189
UXS1	315.74	369.04	0.23	0.0393
VAT1L	343.92	283.17	-0.29	0.0092
VAV2	1885.14	1735.12	-0.13	0.00526
VCL	2227.57	2432.83	0.12	0.00164
VEGFB	616.27	526.99	-0.24	0.00234
VGLL4	619.08	703.4	0.2	0.00837
VPS26A	708.91	804	0.19	0.00602
VPS26C	486.97	614.97	0.35	2.16e-06
VPS36	1236.83	1357.27	0.14	0.0075
VPS37D	84.62	58.59	-0.55	0.0269
VRK1	2142.6	2325.41	0.13	0.00136
VRK3	618.03	521.91	-0.25	0.00147
VSIG10	276.91	230.08	-0.28	0.0312
VWA5B2	254.1	208.1	-0.3	0.0282
VWCE	97.5	130.72	0.4	0.0304
WASF4P	1.41	7.95	2.3	0.0328
WASH2P	842.94	624.73	-0.43	1.15e-11
WASH4P	306.5	200.03	-0.64	1.24e-08
WBP11	1623.57	1780.17	0.13	0.0045
WBP1L	130.12	169.14	0.35	0.0315
WDPCP	731.74	651.48	-0.17	0.0324
WDR46	1791.66	1584.17	-0.19	2.35e-05
WDR62	2492.61	2325.13	-0.11	0.0076
WDR7	1157.46	1001.25	-0.21	0.000155
WDR75	1747.56	1880.62	0.11	0.0169
WDR82	2051.61	2312.9	0.18	1.79e-06
WDR83	154.44	117.69	-0.4	0.0278
WDSUB1	186.74	240.01	0.33	0.0108
WNT10A	1.97	9.81	2.24	0.00891
WSB1	2677.08	2532.29	-0.08	0.0378
XPO6	3313.49	3517.73	0.09	0.00522
XPOT	3937.06	4154.83	0.08	0.00881
XRCC2	383	318.6	-0.26	0.0162
YARS1	3083.13	3333.52	0.11	0.000445
YES1	453.26	516.53	0.21	0.0246
YIPF5	521.45	587.56	0.18	0.0318
YJU2B	530.56	457.98	-0.2	0.0331
YKT6	2137.19	2332.62	0.12	0.00179
YWHAB	999.98	1136.43	0.2	0.000432
YWHAE	9849.42	10168.3	0.05	0.0177
YWHAZP2	19.24	43.41	1.08	0.000704
ZBED9	448.03	561.06	0.32	4.89e-05
ZBTB11	687.02	780.75	0.19	0.00804
ZBTB33	432.88	562.73	0.38	1.01e-06
ZBTB8OS	363.41	450.3	0.32	0.000444
ZC3H18	1688.93	1390.51	-0.29	2.39e-11
ZC3H3	321.37	269.73	-0.26	0.0274
ZC3HC1	504.01	614.16	0.3	7.11e-05
ZCCHC8	1342.47	1471.88	0.13	0.0092
ZDHHC17	1502.91	1658.35	0.14	0.0029
ZDHHC8	616.42	522.4	-0.24	0.00251
ZER1	834.89	935.47	0.17	0.00809
ZFAND3	698.96	809.72	0.2	0.00342
ZFP82	352.22	406.14	0.22	0.0401
ZFYVE26	3222.7	3026.85	-0.09	0.00974
ZHX2	114.4	70.25	-0.71	0.000371
ZKSCAN4	202.31	130.06	-0.63	1.26e-05
ZMAT2	593.41	492.71	-0.27	0.00112
ZMIZ1	6239.63	6748.01	0.11	1.03e-07
ZNF106	1649.23	1807.62	0.14	0.00207
ZNF135	320.47	257.91	-0.33	0.00428
ZNF205	205.64	149.43	-0.48	0.000767
ZNF211	612.79	535.42	-0.2	0.0185
ZNF221	840.64	755.87	-0.16	0.0235
ZNF224	1023.34	826.32	-0.31	0.000769
ZNF232	285.6	217.98	-0.38	0.00161
ZNF271P	244.78	287.69	0.25	0.0464
ZNF280B	182.58	244.76	0.44	0.000444
ZNF311	35.84	18.95	-0.93	0.024
ZNF318	1494.9	1612.34	0.12	0.0186
ZNF322	812.45	922.77	0.2	0.00194
ZNF337	1031.29	882.08	-0.23	5.56e-05
ZNF354A	397.64	479.83	0.28	0.0016
ZNF358	669.05	812.01	0.28	2.49e-05
ZNF382	524.39	418.8	-0.33	8.94e-05
ZNF383	279.14	334.14	0.26	0.023
ZNF396	67.37	43.31	-0.64	0.0251
ZNF397	997.17	1191.3	0.25	1.39e-06
ZNF407	1027.18	908.04	-0.19	0.00252
ZNF445	2307.47	2489.72	0.11	0.00311
ZNF506	1619.81	1842.7	0.18	9.97e-06
ZNF528	765.46	675.31	-0.19	0.01
ZNF536	1502.19	1248.38	-0.27	4.18e-09
ZNF542P	113.16	155.65	0.47	0.00415
ZNF549	423	362.03	-0.23	0.0293
ZNF565	116.17	75.12	-0.64	0.00127
ZNF573	321.14	380.35	0.23	0.0331
ZNF586	501.04	427.96	-0.23	0.0125
ZNF587B	572.03	482.76	-0.25	0.00242
ZNF595	3100.39	3618.43	0.22	8.11e-05
ZNF596	317.97	385.79	0.28	0.00608
ZNF621	659.26	581.4	-0.18	0.0237
ZNF624	204.25	271.6	0.4	0.000808
ZNF627	755.43	899.8	0.25	4.36e-05
ZNF654	175.8	219.23	0.32	0.0231
ZNF667-AS1	104.11	133.74	0.38	0.0486
ZNF676	286.35	384.65	0.43	0.000444
ZNF678	1872.55	2088.18	0.16	8.17e-05
ZNF680	2484.71	2897.1	0.22	2.79e-12
ZNF69	1081.67	1204.51	0.16	0.00356
ZNF691	295.72	232.07	-0.35	0.00329
ZNF696	98.74	67.15	-0.58	0.00859
ZNF699	130.34	168.08	0.35	0.0299
ZNF702P	99.34	65.97	-0.59	0.0076
ZNF707	76.93	40.24	-0.97	0.000154
ZNF729	279.48	372.02	0.4	3.29e-05
ZNF789	780.89	706.76	-0.16	0.042
ZNF814	279.13	230.63	-0.29	0.025
ZNF821	234.1	188.55	-0.31	0.0298
ZNF862	540.66	465.67	-0.23	0.0098
ZNF875	1211.76	949.81	-0.35	0.0075
ZNF888	499.27	628.9	0.32	0.0384
ZNF969P	24.09	46.51	0.94	0.00673
ZNF98	307.04	358.63	0.23	0.0446
ZNHIT3	339.62	400.92	0.24	0.0185
ZSCAN2	499.27	400.3	-0.33	0.000111
ZSCAN29	518.2	428.03	-0.28	0.00127
ZXDB	431.9	503.45	0.23	0.00962
