# Supplementary material for: Cannabinerol Prevents Endoplasmic Reticulum and Mitochondria Dysfunctions in an In Vitro Model of Alzheimer’s Disease: A Network-Based Transcriptomic Analysis
Source: Cells. 2024 Jun 10;13(12):1012. doi: 10.3390/cells13121012 (PMC11201759; doi:10.3390/cells13121012)
Supplement: Supplementary file 1 [file cells-13-01012-s001.zip › Table S3.xlsx]

## Sheet: Cellular Component terms
GO cellular component complete	Homo sapiens - REFLIST (20592)	all_bAmy-CBNR20_bAmys_CBNR20-bAmys_Tables_DEGs_DEGs_names.tsv (1381)	all_bAmy-CBNR20_bAmys_CBNR20-bAmys_Tables_DEGs_DEGs_names.tsv (expected)	all_bAmy-CBNR20_bAmys_CBNR20-bAmys_Tables_DEGs_DEGs_names.tsv (over/under)	all_bAmy-CBNR20_bAmys_CBNR20-bAmys_Tables_DEGs_DEGs_names.tsv (fold Enrichment)	all_bAmy-CBNR20_bAmys_CBNR20-bAmys_Tables_DEGs_DEGs_names.tsv (raw P-value)	all_bAmy-CBNR20_bAmys_CBNR20-bAmys_Tables_DEGs_DEGs_names.tsv (FDR)
oligosaccharyltransferase III complex (GO:0035000)	1	1	0.07	+	14.91	0.122	1
eRF1 methyltransferase complex (GO:0035657)	1	1	0.07	+	14.91	0.122	1
podosome ring (GO:0061826)	1	1	0.07	+	14.91	0.122	1
basal body patch (GO:0120220)	1	1	0.07	+	14.91	0.122	1
inner dense plaque of desmosome (GO:0090637)	1	1	0.07	+	14.91	0.122	1
outer dense plaque of desmosome (GO:0090636)	1	1	0.07	+	14.91	0.122	1
serine-pyruvate aminotransferase complex (GO:0005969)	1	1	0.07	+	14.91	0.122	1
acetolactate synthase complex (GO:0005948)	1	1	0.07	+	14.91	0.122	1
cytoplasmic microtubule bundle (GO:1905720)	1	1	0.07	+	14.91	0.122	1
parallel fiber (GO:1990032)	2	2	0.13	+	14.91	0.0217	0.453
axonemal basal plate (GO:0097541)	1	1	0.07	+	14.91	0.122	1
perforant pathway to dendrate granule cell synapse (GO:0140240)	1	1	0.07	+	14.91	0.122	0.997
Grb2-Sos complex (GO:0070618)	1	1	0.07	+	14.91	0.122	0.993
Golgi-associated vesicle lumen (GO:0070931)	1	1	0.07	+	14.91	0.122	0.989
mitochondrial endopeptidase Clp complex (GO:0009841)	1	1	0.07	+	14.91	0.122	0.985
G-protein beta/gamma-subunit complex (GO:0031680)	1	1	0.07	+	14.91	0.122	0.981
BIM-BCL-2 complex (GO:0097141)	1	1	0.07	+	14.91	0.122	0.977
BIM-BCL-xl complex (GO:0097140)	1	1	0.07	+	14.91	0.122	0.974
inactive sex chromosome (GO:0098577)	1	1	0.07	+	14.91	0.122	0.97
SOSS complex (GO:0070876)	4	3	0.27	+	11.18	0.00716	0.22
Rad51B-Rad51C-Rad51D-XRCC2 complex (GO:0033063)	4	3	0.27	+	11.18	0.00716	0.217
photoreceptor distal connecting cilium (GO:0120206)	3	2	0.2	+	9.94	0.0347	0.668
Parkin-FBXW7-Cul1 ubiquitin ligase complex (GO:1990452)	3	2	0.2	+	9.94	0.0347	0.662
synaptobrevin 2-SNAP-25-syntaxin-1a-complexin II complex (GO:0070033)	3	2	0.2	+	9.94	0.0347	0.655
BLOC-2 complex (GO:0031084)	3	2	0.2	+	9.94	0.0347	0.649
Holliday junction resolvase complex (GO:0048476)	5	3	0.34	+	8.95	0.0109	0.308
endodeoxyribonuclease complex (GO:1905347)	6	3	0.4	+	7.46	0.0156	0.372
hyaluranon cable (GO:0036117)	2	1	0.13	+	7.46	0.177	1
mitochondrial proton-transporting ATP synthase, stator stalk (GO:0000274)	2	1	0.13	+	7.46	0.177	1
synaptobrevin 2-SNAP-25-syntaxin-3-complexin complex (GO:0070554)	2	1	0.13	+	7.46	0.177	1
ASAP complex (GO:0061574)	4	2	0.27	+	7.46	0.05	0.793
plasma membrane proton-transporting V-type ATPase complex (GO:0033181)	2	1	0.13	+	7.46	0.177	1
AIP1-IRE1 complex (GO:1990597)	2	1	0.13	+	7.46	0.177	1
intracellular ferritin complex (GO:0008043)	2	1	0.13	+	7.46	0.177	1
climbing fiber (GO:0044301)	2	1	0.13	+	7.46	0.177	1
methylcrotonoyl-CoA carboxylase complex (GO:1905202)	2	1	0.13	+	7.46	0.177	1
DSIF complex (GO:0032044)	2	1	0.13	+	7.46	0.177	1
cleavage body (GO:0071920)	2	1	0.13	+	7.46	0.177	1
retrograde transporter complex, Golgi to ER (GO:0061852)	2	1	0.13	+	7.46	0.177	1
dehydrodolichyl diphosphate synthase complex (GO:1904423)	2	1	0.13	+	7.46	0.177	1
PAN complex (GO:0031251)	2	1	0.13	+	7.46	0.177	1
growth cone filopodium (GO:1990812)	2	1	0.13	+	7.46	0.177	1
MutSbeta complex (GO:0032302)	2	1	0.13	+	7.46	0.177	1
transverse filament (GO:0000802)	2	1	0.13	+	7.46	0.177	1
endoplasmic reticulum Sec complex (GO:0031205)	2	1	0.13	+	7.46	0.177	1
transcription factor TFIIE complex (GO:0005673)	2	1	0.13	+	7.46	0.177	1
SUMO activating enzyme complex (GO:0031510)	2	1	0.13	+	7.46	0.177	1
mitochondrial degradosome (GO:0045025)	2	1	0.13	+	7.46	0.177	1
meiotic spindle pole (GO:0090619)	2	1	0.13	+	7.46	0.177	1
Grb2-EGFR complex (GO:0070436)	2	1	0.13	+	7.46	0.177	1
Rad51C-XRCC3 complex (GO:0033065)	2	1	0.13	+	7.46	0.177	1
endopeptidase Clp complex (GO:0009368)	2	1	0.13	+	7.46	0.177	1
chromaffin granule lumen (GO:0034466)	2	1	0.13	+	7.46	0.177	0.999
DUBm complex (GO:0071819)	2	1	0.13	+	7.46	0.177	0.996
phenylalanine-tRNA ligase complex (GO:0009328)	2	1	0.13	+	7.46	0.177	0.994
cyclin K-CDK13 complex (GO:0002945)	2	1	0.13	+	7.46	0.177	0.991
cyclin K-CDK12 complex (GO:0002944)	2	1	0.13	+	7.46	0.177	0.988
presynaptic intermediate filament cytoskeleton (GO:0099182)	2	1	0.13	+	7.46	0.177	0.985
mitochondrial ATP-gated potassium channel complex (GO:0062157)	2	1	0.13	+	7.46	0.177	0.983
insulin receptor complex (GO:0005899)	4	2	0.27	+	7.46	0.05	0.787
endothelial microparticle (GO:0072563)	2	1	0.13	+	7.46	0.177	0.98
proton-transporting ATP synthase, stator stalk (GO:0045265)	2	1	0.13	+	7.46	0.177	0.977
succinate-CoA ligase complex (GDP-forming) (GO:0045244)	2	1	0.13	+	7.46	0.177	0.974
lateral cell cortex (GO:0097575)	2	1	0.13	+	7.46	0.177	0.972
actomyosin contractile ring (GO:0005826)	4	2	0.27	+	7.46	0.05	0.781
tRNA (m7G46) methyltransferase complex (GO:0106143)	2	1	0.13	+	7.46	0.177	0.969
cytoplasmic cyclin-dependent protein kinase holoenzyme complex (GO:0000308)	2	1	0.13	+	7.46	0.177	0.966
oligosaccharyltransferase I complex (GO:0034998)	2	1	0.13	+	7.46	0.177	0.964
UBC13-MMS2 complex (GO:0031372)	2	1	0.13	+	7.46	0.177	0.961
FAR/SIN/STRIPAK complex (GO:0090443)	4	2	0.27	+	7.46	0.05	0.774
TMEM240-body (GO:0160045)	2	1	0.13	+	7.46	0.177	0.959
3-methylcrotonyl-CoA carboxylase complex, mitochondrial (GO:0002169)	2	1	0.13	+	7.46	0.177	0.956
ferritin complex (GO:0070288)	2	1	0.13	+	7.46	0.177	0.953
BAK complex (GO:0097145)	2	1	0.13	+	7.46	0.177	0.951
DNA recombinase mediator complex (GO:0033061)	7	3	0.47	+	6.39	0.0213	0.453
dense body (GO:0097433)	5	2	0.34	+	5.96	0.0671	0.838
Mon1-Ccz1 complex (GO:0035658)	5	2	0.34	+	5.96	0.0671	0.833
GPI-anchor transamidase complex (GO:0042765)	5	2	0.34	+	5.96	0.0671	0.828
transcription factor TFIIA complex (GO:0005672)	5	2	0.34	+	5.96	0.0671	0.823
DNA replication factor C complex (GO:0005663)	5	2	0.34	+	5.96	0.0671	0.818
polar microtubule (GO:0005827)	5	2	0.34	+	5.96	0.0671	0.813
GID complex (GO:0034657)	5	2	0.34	+	5.96	0.0671	0.808
Sec61 translocon complex (GO:0005784)	5	2	0.34	+	5.96	0.0671	0.803
tRNA-splicing ligase complex (GO:0072669)	8	3	0.54	+	5.59	0.0279	0.558
mitotic spindle astral microtubule (GO:0061673)	8	3	0.54	+	5.59	0.0279	0.553
astral microtubule (GO:0000235)	11	4	0.74	+	5.42	0.0121	0.332
aster (GO:0005818)	11	4	0.74	+	5.42	0.0121	0.328
core mediator complex (GO:0070847)	26	9	1.74	+	5.16	0.000237	0.0128
extrinsic component of presynaptic membrane (GO:0098888)	6	2	0.4	+	4.97	0.0858	0.922
early endosome lumen (GO:0031905)	3	1	0.2	+	4.97	0.229	1
axonal spine (GO:0044308)	3	1	0.2	+	4.97	0.229	1
GET complex (GO:0043529)	3	1	0.2	+	4.97	0.229	1
exon-exon junction subcomplex mago-y14 (GO:1990501)	3	1	0.2	+	4.97	0.229	1
ESCRT II complex (GO:0000814)	3	1	0.2	+	4.97	0.229	1
succinate-CoA ligase complex (GO:0042709)	3	1	0.2	+	4.97	0.229	1
ciliary pocket membrane (GO:0020018)	3	1	0.2	+	4.97	0.229	1
ciliary pocket (GO:0020016)	3	1	0.2	+	4.97	0.229	1
translocon complex (GO:0071256)	6	2	0.4	+	4.97	0.0858	0.918
transcription factor TFIIIB complex (GO:0000126)	3	1	0.2	+	4.97	0.229	1
THO complex part of transcription export complex (GO:0000445)	6	2	0.4	+	4.97	0.0858	0.913
supraspliceosomal complex (GO:0044530)	3	1	0.2	+	4.97	0.229	1
core TFIIH complex portion of holo TFIIH complex (GO:0000438)	3	1	0.2	+	4.97	0.229	1
BAT3 complex (GO:0071818)	3	1	0.2	+	4.97	0.229	1
ISGF3 complex (GO:0070721)	3	1	0.2	+	4.97	0.229	1
mitotic spindle astral microtubule end (GO:1905721)	3	1	0.2	+	4.97	0.229	1
ATPase inhibitor complex (GO:1903503)	3	1	0.2	+	4.97	0.229	1
collagen type IV trimer (GO:0005587)	6	2	0.4	+	4.97	0.0858	0.908
cortical microtubule (GO:0055028)	3	1	0.2	+	4.97	0.229	1
mitochondrial ribonuclease P complex (GO:0030678)	3	1	0.2	+	4.97	0.229	1
dendritic filopodium (GO:1902737)	3	1	0.2	+	4.97	0.229	1
synaptobrevin 2-SNAP-25-syntaxin-1a-complexin I complex (GO:0070032)	3	1	0.2	+	4.97	0.229	1
glutamyl-tRNA(Gln) amidotransferase complex (GO:0030956)	3	1	0.2	+	4.97	0.229	1
THO complex (GO:0000347)	6	2	0.4	+	4.97	0.0858	0.903
clathrin-sculpted acetylcholine transport vesicle membrane (GO:0060201)	3	1	0.2	+	4.97	0.229	1
clathrin-sculpted acetylcholine transport vesicle (GO:0060200)	3	1	0.2	+	4.97	0.229	1
Golgi cis cisterna membrane (GO:1990674)	3	1	0.2	+	4.97	0.229	1
Elg1 RFC-like complex (GO:0031391)	3	1	0.2	+	4.97	0.229	1
mitochondrion-derived vesicle (GO:0099073)	3	1	0.2	+	4.97	0.229	1
gamma DNA polymerase complex (GO:0005760)	3	1	0.2	+	4.97	0.229	1
spectrin-associated cytoskeleton (GO:0014731)	9	3	0.6	+	4.97	0.0355	0.652
perichromatin fibrils (GO:0005726)	6	2	0.4	+	4.97	0.0858	0.898
semaphorin receptor complex (GO:0002116)	13	4	0.87	+	4.59	0.0191	0.439
caspase complex (GO:0008303)	10	3	0.67	+	4.47	0.0441	0.741
centriolar subdistal appendage (GO:0120103)	10	3	0.67	+	4.47	0.0441	0.735
SMN complex (GO:0032797)	10	3	0.67	+	4.47	0.0441	0.728
cerebellar mossy fiber (GO:0044300)	7	2	0.47	+	4.26	0.106	0.975
Cdc73/Paf1 complex (GO:0016593)	7	2	0.47	+	4.26	0.106	0.971
tRNA methyltransferase complex (GO:0043527)	7	2	0.47	+	4.26	0.106	0.967
male pronucleus (GO:0001940)	7	2	0.47	+	4.26	0.106	0.962
PTW/PP1 phosphatase complex (GO:0072357)	7	2	0.47	+	4.26	0.106	0.958
pre-snoRNP complex (GO:0070761)	7	2	0.47	+	4.26	0.106	0.954
TOM complex (GO:0140596)	7	2	0.47	+	4.26	0.106	0.949
presynaptic cytoskeleton (GO:0099569)	11	3	0.74	+	4.07	0.0536	0.799
exon-exon junction complex (GO:0035145)	22	6	1.48	+	4.07	0.00694	0.22
mitochondrial proton-transporting ATP synthase complex (GO:0005753)	22	6	1.48	+	4.07	0.00694	0.217
proton-transporting ATP synthase complex (GO:0045259)	23	6	1.54	+	3.89	0.0083	0.244
mediator complex (GO:0016592)	36	9	2.41	+	3.73	0.00169	0.0703
juxtaparanode region of axon (GO:0044224)	12	3	0.8	+	3.73	0.0639	0.814
messenger ribonucleoprotein complex (GO:1990124)	12	3	0.8	+	3.73	0.0639	0.809
mitochondrial respiratory chain complex IV (GO:0005751)	24	6	1.61	+	3.73	0.00983	0.281
extrinsic component of presynaptic endocytic zone membrane (GO:0098894)	4	1	0.27	+	3.73	0.277	1
guanylate cyclase complex, soluble (GO:0008074)	4	1	0.27	+	3.73	0.277	1
ATF4-CREB1 transcription factor complex (GO:1990589)	4	1	0.27	+	3.73	0.277	1
lateral loop (GO:0043219)	4	1	0.27	+	3.73	0.277	1
cyclin/CDK positive transcription elongation factor complex (GO:0008024)	8	2	0.54	+	3.73	0.127	0.996
NELF complex (GO:0032021)	4	1	0.27	+	3.73	0.277	1
nuclear pore cytoplasmic filaments (GO:0044614)	4	1	0.27	+	3.73	0.277	1
CENP-A containing nucleosome (GO:0043505)	4	1	0.27	+	3.73	0.277	1
calpain complex (GO:0110158)	4	1	0.27	+	3.73	0.277	1
box H/ACA telomerase RNP complex (GO:0090661)	4	1	0.27	+	3.73	0.277	1
Rab-protein geranylgeranyltransferase complex (GO:0005968)	4	1	0.27	+	3.73	0.277	1
mitochondrial pyruvate dehydrogenase complex (GO:0005967)	8	2	0.54	+	3.73	0.127	0.992
photoreceptor inner segment membrane (GO:0060342)	4	1	0.27	+	3.73	0.277	1
PR-DUB complex (GO:0035517)	4	1	0.27	+	3.73	0.277	1
alphav-beta3 integrin-IGF-1-IGF1R complex (GO:0035867)	4	1	0.27	+	3.73	0.277	1
proteasome regulatory particle, lid subcomplex (GO:0008541)	8	2	0.54	+	3.73	0.127	0.988
postsynaptic intermediate filament cytoskeleton (GO:0099160)	4	1	0.27	+	3.73	0.277	1
collagen type XI trimer (GO:0005592)	4	1	0.27	+	3.73	0.277	1
collagen type V trimer (GO:0005588)	4	1	0.27	+	3.73	0.277	1
box H/ACA snoRNP complex (GO:0031429)	4	1	0.27	+	3.73	0.277	1
heteromeric SMAD protein complex (GO:0071144)	8	2	0.54	+	3.73	0.127	0.984
box H/ACA scaRNP complex (GO:0072589)	4	1	0.27	+	3.73	0.277	1
box H/ACA RNP complex (GO:0072588)	4	1	0.27	+	3.73	0.277	1
pyruvate dehydrogenase complex (GO:0045254)	8	2	0.54	+	3.73	0.127	0.981
eukaryotic translation elongation factor 1 complex (GO:0005853)	4	1	0.27	+	3.73	0.277	1
G protein-coupled serotonin receptor complex (GO:0098666)	4	1	0.27	+	3.73	0.277	1
basement membrane collagen trimer (GO:0098651)	8	2	0.54	+	3.73	0.127	0.977
collagen network (GO:0098645)	8	2	0.54	+	3.73	0.127	0.973
network-forming collagen trimer (GO:0098642)	8	2	0.54	+	3.73	0.127	0.969
endoplasmic reticulum-endosome membrane contact site (GO:0140284)	4	1	0.27	+	3.73	0.277	1
phosphopyruvate hydratase complex (GO:0000015)	4	1	0.27	+	3.73	0.277	1
terminal web (GO:1990357)	4	1	0.27	+	3.73	0.277	1
retromer, cargo-selective complex (GO:0030906)	4	1	0.27	+	3.73	0.277	1
FACT complex (GO:0035101)	4	1	0.27	+	3.73	0.277	1
USH2 complex (GO:1990696)	4	1	0.27	+	3.73	0.277	1
clathrin-sculpted glutamate transport vesicle membrane (GO:0060203)	4	1	0.27	+	3.73	0.277	1
internode region of axon (GO:0033269)	4	1	0.27	+	3.73	0.277	1
zeta DNA polymerase complex (GO:0016035)	4	1	0.27	+	3.73	0.277	1
CENP-A containing chromatin (GO:0061638)	4	1	0.27	+	3.73	0.277	1
Derlin-1 retrotranslocation complex (GO:0036513)	8	2	0.54	+	3.73	0.127	0.966
septin cytoskeleton (GO:0032156)	16	4	1.07	+	3.73	0.0335	0.651
Barr body (GO:0001740)	4	1	0.27	+	3.73	0.277	1
Ctf18 RFC-like complex (GO:0031390)	8	2	0.54	+	3.73	0.127	0.962
delta DNA polymerase complex (GO:0043625)	4	1	0.27	+	3.73	0.277	1
apical cortex (GO:0045179)	8	2	0.54	+	3.73	0.127	0.958
cytoskeleton of presynaptic active zone (GO:0048788)	8	2	0.54	+	3.73	0.127	0.955
clathrin-sculpted glutamate transport vesicle (GO:0060199)	4	1	0.27	+	3.73	0.277	1
smooth endoplasmic reticulum membrane (GO:0030868)	8	2	0.54	+	3.73	0.127	0.951
Fanconi anaemia nuclear complex (GO:0043240)	13	3	0.87	+	3.44	0.0751	0.858
spectrin (GO:0008091)	9	2	0.6	+	3.31	0.149	1
presynaptic active zone cytoplasmic component (GO:0098831)	18	4	1.21	+	3.31	0.0459	0.74
bleb (GO:0032059)	9	2	0.6	+	3.31	0.149	1
SMAD protein complex (GO:0071141)	9	2	0.6	+	3.31	0.149	1
ciliary transition fiber (GO:0097539)	9	2	0.6	+	3.31	0.149	1
Atg1/ULK1 kinase complex (GO:1990316)	9	2	0.6	+	3.31	0.149	1
TORC2 complex (GO:0031932)	9	2	0.6	+	3.31	0.149	1
respiratory chain complex IV (GO:0045277)	27	6	1.81	+	3.31	0.0156	0.368
septin ring (GO:0005940)	14	3	0.94	+	3.2	0.0871	0.898
oligosaccharyltransferase complex (GO:0008250)	14	3	0.94	+	3.2	0.0871	0.893
voltage-gated sodium channel complex (GO:0001518)	14	3	0.94	+	3.2	0.0871	0.889
septin complex (GO:0031105)	14	3	0.94	+	3.2	0.0871	0.884
proton-transporting ATP synthase complex, coupling factor F(o) (GO:0045263)	14	3	0.94	+	3.2	0.0871	0.88
mitotic spindle midzone (GO:1990023)	14	3	0.94	+	3.2	0.0871	0.875
protein phosphatase type 1 complex (GO:0000164)	19	4	1.27	+	3.14	0.0529	0.807
filopodium tip (GO:0032433)	19	4	1.27	+	3.14	0.0529	0.801
postsynaptic actin cytoskeleton (GO:0098871)	5	1	0.34	+	2.98	0.323	1
tubular endosome (GO:0097422)	5	1	0.34	+	2.98	0.323	1
commitment complex (GO:0000243)	5	1	0.34	+	2.98	0.323	1
postsynaptic endocytic zone (GO:0098843)	5	1	0.34	+	2.98	0.323	1
vacuolar proton-transporting V-type ATPase, V0 domain (GO:0000220)	10	2	0.67	+	2.98	0.172	1
transcription factor AP-1 complex (GO:0035976)	5	1	0.34	+	2.98	0.323	1
female pronucleus (GO:0001939)	10	2	0.67	+	2.98	0.172	1
cell trailing edge (GO:0031254)	15	3	1.01	+	2.98	0.0999	0.951
chromosome, centromeric core domain (GO:0034506)	5	1	0.34	+	2.98	0.323	1
GINS complex (GO:0000811)	5	1	0.34	+	2.98	0.323	1
postsynaptic cytoskeleton (GO:0099571)	10	2	0.67	+	2.98	0.172	1
RNA polymerase transcription factor SL1 complex (GO:0005668)	5	1	0.34	+	2.98	0.323	1
alpha DNA polymerase:primase complex (GO:0005658)	5	1	0.34	+	2.98	0.323	1
meiotic spindle (GO:0072687)	15	3	1.01	+	2.98	0.0999	0.946
annulate lamellae (GO:0005642)	5	1	0.34	+	2.98	0.323	1
neuronal ribonucleoprotein granule (GO:0071598)	5	1	0.34	+	2.98	0.323	1
lamin filament (GO:0005638)	5	1	0.34	+	2.98	0.323	1
EKC/KEOPS complex (GO:0000408)	5	1	0.34	+	2.98	0.323	1
TRAMP complex (GO:0031499)	5	1	0.34	+	2.98	0.323	1
Lsm1-7-Pat1 complex (GO:1990726)	5	1	0.34	+	2.98	0.323	1
clathrin-sculpted monoamine transport vesicle membrane (GO:0070083)	5	1	0.34	+	2.98	0.323	1
clathrin-sculpted monoamine transport vesicle (GO:0070081)	5	1	0.34	+	2.98	0.323	1
synaptobrevin 2-SNAP-25-syntaxin-1a complex (GO:0070044)	5	1	0.34	+	2.98	0.323	1
EMC complex (GO:0072546)	10	2	0.67	+	2.98	0.172	1
cortical microtubule cytoskeleton (GO:0030981)	5	1	0.34	+	2.98	0.323	1
lateral part of cell (GO:0097574)	5	1	0.34	+	2.98	0.323	1
cholinergic synapse (GO:0098981)	10	2	0.67	+	2.98	0.172	1
PAM complex, Tim23 associated import motor (GO:0001405)	5	1	0.34	+	2.98	0.323	1
BLOC complex (GO:0031082)	20	4	1.34	+	2.98	0.0604	0.833
contractile ring (GO:0070938)	10	2	0.67	+	2.98	0.172	1
Set1C/COMPASS complex (GO:0048188)	15	3	1.01	+	2.98	0.0999	0.942
super elongation complex (GO:0032783)	5	1	0.34	+	2.98	0.323	1
equatorial microtubule organizing center (GO:0000923)	5	1	0.34	+	2.98	0.323	1
neuronal dense core vesicle membrane (GO:0099012)	5	1	0.34	+	2.98	0.323	1
Bcl-2 family protein complex (GO:0097136)	10	2	0.67	+	2.98	0.172	1
interchromatin granule (GO:0035061)	5	1	0.34	+	2.98	0.323	1
cytoplasmic side of rough endoplasmic reticulum membrane (GO:0098556)	5	1	0.34	+	2.98	0.323	1
junctional sarcoplasmic reticulum membrane (GO:0014701)	10	2	0.67	+	2.98	0.172	1
cell cortex region (GO:0099738)	36	7	2.41	+	2.9	0.0168	0.391
proton-transporting two-sector ATPase complex, proton-transporting domain (GO:0033177)	26	5	1.74	+	2.87	0.0423	0.723
pore complex (GO:0046930)	26	5	1.74	+	2.87	0.0423	0.717
integrator complex (GO:0032039)	21	4	1.41	+	2.84	0.0685	0.815
telomerase holoenzyme complex (GO:0005697)	21	4	1.41	+	2.84	0.0685	0.81
rough endoplasmic reticulum (GO:0005791)	58	11	3.89	+	2.83	0.00365	0.135
proton-transporting two-sector ATPase complex (GO:0016469)	53	10	3.55	+	2.81	0.00564	0.182
chromocenter (GO:0010369)	16	3	1.07	+	2.8	0.113	0.998
M band (GO:0031430)	27	5	1.81	+	2.76	0.0477	0.762
mitochondrial proton-transporting ATP synthase complex, coupling factor F(o) (GO:0000276)	11	2	0.74	+	2.71	0.195	1
extrinsic component of synaptic vesicle membrane (GO:0098850)	11	2	0.74	+	2.71	0.195	1
iron-sulfur cluster assembly complex (GO:1990229)	11	2	0.74	+	2.71	0.195	1
melanosome membrane (GO:0033162)	22	4	1.48	+	2.71	0.0771	0.87
ESCRT III complex (GO:0000815)	11	2	0.74	+	2.71	0.195	1
mismatch repair complex (GO:0032300)	11	2	0.74	+	2.71	0.195	1
chitosome (GO:0045009)	22	4	1.48	+	2.71	0.0771	0.866
CMG complex (GO:0071162)	11	2	0.74	+	2.71	0.195	1
neurofilament (GO:0005883)	11	2	0.74	+	2.71	0.195	0.999
Gemini of coiled bodies (GO:0097504)	11	2	0.74	+	2.71	0.195	0.997
pigment granule membrane (GO:0090741)	22	4	1.48	+	2.71	0.0771	0.861
mitochondrial outer membrane translocase complex (GO:0005742)	22	4	1.48	+	2.71	0.0771	0.856
transcription elongation factor complex (GO:0008023)	51	9	3.42	+	2.63	0.0121	0.323
exocyst (GO:0000145)	17	3	1.14	+	2.63	0.127	0.94
endonuclease complex (GO:1905348)	40	7	2.68	+	2.61	0.0265	0.54
outer mitochondrial membrane protein complex (GO:0098799)	23	4	1.54	+	2.59	0.0862	0.897
mitochondrial nucleoid (GO:0042645)	47	8	3.15	+	2.54	0.0209	0.458
nucleoid (GO:0009295)	47	8	3.15	+	2.54	0.0209	0.453
spindle microtubule (GO:0005876)	83	14	5.57	+	2.52	0.00474	0.169
sorting endosome (GO:0097443)	6	1	0.4	+	2.49	0.365	1
basal dendrite (GO:0097441)	6	1	0.4	+	2.49	0.365	1
microtubule bundle (GO:0097427)	6	1	0.4	+	2.49	0.365	1
BRISC complex (GO:0070552)	6	1	0.4	+	2.49	0.365	1
Atg12-Atg5-Atg16 complex (GO:0034274)	6	1	0.4	+	2.49	0.365	1
uniplex complex (GO:1990246)	6	1	0.4	+	2.49	0.365	1
Ragulator complex (GO:0071986)	6	1	0.4	+	2.49	0.365	1
proton-transporting V-type ATPase, V0 domain (GO:0033179)	12	2	0.8	+	2.49	0.219	1
MLL3/4 complex (GO:0044666)	12	2	0.8	+	2.49	0.219	1
guanyl-nucleotide exchange factor complex (GO:0032045)	24	4	1.61	+	2.49	0.0958	0.934
nuclear pore central transport channel (GO:0044613)	6	1	0.4	+	2.49	0.365	1
Hrd1p ubiquitin ligase ERAD-L complex (GO:0000839)	6	1	0.4	+	2.49	0.365	1
SCAR complex (GO:0031209)	12	2	0.8	+	2.49	0.219	1
rod photoreceptor outer segment (GO:0120200)	6	1	0.4	+	2.49	0.365	1
TOR complex (GO:0038201)	12	2	0.8	+	2.49	0.219	1
ATP-binding cassette (ABC) transporter complex (GO:0043190)	6	1	0.4	+	2.49	0.365	1
ripoptosome (GO:0097342)	6	1	0.4	+	2.49	0.365	1
histone pre-mRNA 3'end processing complex (GO:0071204)	6	1	0.4	+	2.49	0.365	1
Weibel-Palade body (GO:0033093)	6	1	0.4	+	2.49	0.365	1
RNA polymerase I transcription regulator complex (GO:0000120)	6	1	0.4	+	2.49	0.365	1
PAR polarity complex (GO:0120157)	6	1	0.4	+	2.49	0.365	1
Cul4B-RING E3 ubiquitin ligase complex (GO:0031465)	6	1	0.4	+	2.49	0.365	1
CCR4-NOT core complex (GO:0030015)	6	1	0.4	+	2.49	0.365	1
SMN-Sm protein complex (GO:0034719)	18	3	1.21	+	2.49	0.142	1
amphisome membrane (GO:1904930)	12	2	0.8	+	2.49	0.219	1
junctional membrane complex (GO:0030314)	6	1	0.4	+	2.49	0.365	1
signal recognition particle (GO:0048500)	6	1	0.4	+	2.49	0.365	1
RPAP3/R2TP/prefoldin-like complex (GO:1990062)	12	2	0.8	+	2.49	0.219	1
tricarboxylic acid cycle enzyme complex (GO:0045239)	18	3	1.21	+	2.49	0.142	1
costamere (GO:0043034)	18	3	1.21	+	2.49	0.142	1
protein complex involved in cell-cell adhesion (GO:0098635)	6	1	0.4	+	2.49	0.365	1
nuclear RNA export factor complex (GO:0042272)	6	1	0.4	+	2.49	0.365	1
transcription export complex (GO:0000346)	12	2	0.8	+	2.49	0.219	1
paranode region of axon (GO:0033270)	12	2	0.8	+	2.49	0.219	1
glycogen granule (GO:0042587)	6	1	0.4	+	2.49	0.365	1
sex chromatin (GO:0001739)	6	1	0.4	+	2.49	0.365	1
elongator holoenzyme complex (GO:0033588)	6	1	0.4	+	2.49	0.365	1
proximal dendrite (GO:1990635)	6	1	0.4	+	2.49	0.365	1
CRD-mediated mRNA stability complex (GO:0070937)	6	1	0.4	+	2.49	0.365	1
protein phosphatase 4 complex (GO:0030289)	6	1	0.4	+	2.49	0.365	1
nuclear stress granule (GO:0097165)	6	1	0.4	+	2.49	0.365	1
signal peptidase complex (GO:0005787)	6	1	0.4	+	2.49	0.365	1
signal recognition particle, endoplasmic reticulum targeting (GO:0005786)	6	1	0.4	+	2.49	0.365	1
stereocilia ankle link complex (GO:0002142)	6	1	0.4	+	2.49	0.365	1
stereocilia ankle link (GO:0002141)	6	1	0.4	+	2.49	0.365	1
rough endoplasmic reticulum membrane (GO:0030867)	25	4	1.68	+	2.39	0.106	0.98
calyx of Held (GO:0044305)	19	3	1.27	+	2.35	0.157	1
gamma-tubulin complex (GO:0000930)	19	3	1.27	+	2.35	0.157	1
organellar small ribosomal subunit (GO:0000314)	32	5	2.15	+	2.33	0.08	0.879
mitochondrial small ribosomal subunit (GO:0005763)	32	5	2.15	+	2.33	0.08	0.874
azurophil granule membrane (GO:0035577)	58	9	3.89	+	2.31	0.0366	0.666
SUMO ligase complex (GO:0106068)	13	2	0.87	+	2.29	0.242	1
DNA replication preinitiation complex (GO:0031261)	13	2	0.87	+	2.29	0.242	1
Swr1 complex (GO:0000812)	13	2	0.87	+	2.29	0.242	1
AMPA glutamate receptor complex (GO:0032281)	26	4	1.74	+	2.29	0.116	1
ribonuclease P complex (GO:0030677)	13	2	0.87	+	2.29	0.242	1
beta-catenin-TCF complex (GO:1990907)	13	2	0.87	+	2.29	0.242	1
RNA polymerase I complex (GO:0005736)	13	2	0.87	+	2.29	0.242	1
cell division site (GO:0032153)	73	11	4.9	+	2.25	0.0201	0.451
melanosome (GO:0042470)	113	17	7.58	+	2.24	0.0053	0.176
pigment granule (GO:0048770)	113	17	7.58	+	2.24	0.0053	0.174
carboxy-terminal domain protein kinase complex (GO:0032806)	20	3	1.34	+	2.24	0.173	1
DNA polymerase complex (GO:0042575)	20	3	1.34	+	2.24	0.173	1
cortical cytoskeleton (GO:0030863)	107	16	7.18	+	2.23	0.00476	0.167
myosin II complex (GO:0016460)	27	4	1.81	+	2.21	0.127	0.943
Flemming body (GO:0090543)	34	5	2.28	+	2.19	0.0956	0.937
mitochondrial protein-containing complex (GO:0098798)	304	44	20.39	+	2.16	9.92e-06	0.000862
organellar ribosome (GO:0000313)	90	13	6.04	+	2.15	0.0136	0.349
mitochondrial ribosome (GO:0005761)	90	13	6.04	+	2.15	0.0136	0.345
microtubule minus-end (GO:0036449)	7	1	0.47	+	2.13	0.405	1
prefoldin complex (GO:0016272)	7	1	0.47	+	2.13	0.405	1
uropod (GO:0001931)	14	2	0.94	+	2.13	0.266	1
nucleolar ribonuclease P complex (GO:0005655)	7	1	0.47	+	2.13	0.405	1
eukaryotic translation initiation factor 3 complex, eIF3m (GO:0071541)	7	1	0.47	+	2.13	0.405	1
mitotic spindle microtubule (GO:1990498)	14	2	0.94	+	2.13	0.266	1
MOZ/MORF histone acetyltransferase complex (GO:0070776)	7	1	0.47	+	2.13	0.405	1
gamma-secretase complex (GO:0070765)	7	1	0.47	+	2.13	0.405	1
Lsm2-8 complex (GO:0120115)	7	1	0.47	+	2.13	0.405	1
Cul4A-RING E3 ubiquitin ligase complex (GO:0031464)	14	2	0.94	+	2.13	0.266	1
cytochrome complex (GO:0070069)	42	6	2.82	+	2.13	0.123	0.972
dendrite cytoplasm (GO:0032839)	28	4	1.88	+	2.13	0.139	1
cerebellar climbing fiber to Purkinje cell synapse (GO:0150053)	7	1	0.47	+	2.13	0.405	1
oxoglutarate dehydrogenase complex (GO:0045252)	7	1	0.47	+	2.13	0.405	1
sperm annulus (GO:0097227)	7	1	0.47	+	2.13	0.405	1
complex of collagen trimers (GO:0098644)	21	3	1.41	+	2.13	0.189	0.999
retromer complex (GO:0030904)	21	3	1.41	+	2.13	0.189	0.997
CORVET complex (GO:0033263)	7	1	0.47	+	2.13	0.405	1
organellar large ribosomal subunit (GO:0000315)	56	8	3.76	+	2.13	0.062	0.827
amphisome (GO:0044753)	14	2	0.94	+	2.13	0.266	1
dense core granule membrane (GO:0032127)	7	1	0.47	+	2.13	0.405	1
meiotic cohesin complex (GO:0030893)	7	1	0.47	+	2.13	0.405	1
mitochondrial large ribosomal subunit (GO:0005762)	56	8	3.76	+	2.13	0.062	0.821
cytoplasmic side of lysosomal membrane (GO:0098574)	14	2	0.94	+	2.13	0.266	1
mitochondrial permeability transition pore complex (GO:0005757)	7	1	0.47	+	2.13	0.405	1
intercellular canaliculus (GO:0046581)	7	1	0.47	+	2.13	0.405	1
proton-transporting V-type ATPase complex (GO:0033176)	29	4	1.94	+	2.06	0.151	1
mRNA cleavage factor complex (GO:0005849)	29	4	1.94	+	2.06	0.151	1
T-tubule (GO:0030315)	51	7	3.42	+	2.05	0.0933	0.919
cortical actin cytoskeleton (GO:0030864)	73	10	4.9	+	2.04	0.0395	0.705
proteasome regulatory particle (GO:0005838)	22	3	1.48	+	2.03	0.205	1
small-subunit processome (GO:0032040)	74	10	4.96	+	2.01	0.0418	0.726
replication fork (GO:0005657)	74	10	4.96	+	2.01	0.0418	0.72
centriolar satellite (GO:0034451)	127	17	8.52	+	2	0.0139	0.348
ESCRT complex (GO:0036452)	30	4	2.01	+	1.99	0.163	1
endoplasmic reticulum quality control compartment (GO:0044322)	15	2	1.01	+	1.99	0.29	1
female germ cell nucleus (GO:0001674)	15	2	1.01	+	1.99	0.29	1
extrinsic component of synaptic membrane (GO:0099243)	15	2	1.01	+	1.99	0.29	1
RNA polymerase II, core complex (GO:0005665)	15	2	1.01	+	1.99	0.29	1
RISC complex (GO:0016442)	15	2	1.01	+	1.99	0.29	1
muscle myosin complex (GO:0005859)	15	2	1.01	+	1.99	0.29	1
endoplasmic reticulum tubular network (GO:0071782)	30	4	2.01	+	1.99	0.163	1
asymmetric, glutamatergic, excitatory synapse (GO:0098985)	15	2	1.01	+	1.99	0.29	1
BLOC-1 complex (GO:0031083)	15	2	1.01	+	1.99	0.29	1
RNAi effector complex (GO:0031332)	15	2	1.01	+	1.99	0.29	1
spindle pole centrosome (GO:0031616)	15	2	1.01	+	1.99	0.29	1
pronucleus (GO:0045120)	15	2	1.01	+	1.99	0.29	1
catalytic step 2 spliceosome (GO:0071013)	91	12	6.1	+	1.97	0.0378	0.681
Cul4-RING E3 ubiquitin ligase complex (GO:0080008)	38	5	2.55	+	1.96	0.192	1
anaphase-promoting complex (GO:0005680)	23	3	1.54	+	1.94	0.222	1
endoplasmic reticulum exit site (GO:0070971)	31	4	2.08	+	1.92	0.278	1
smooth endoplasmic reticulum (GO:0005790)	31	4	2.08	+	1.92	0.278	1
nuclear speck (GO:0016607)	418	53	28.03	+	1.89	4.5e-05	0.00321
mitochondrial matrix (GO:0005759)	499	63	33.47	+	1.88	8.5e-06	0.000809
nuclear ubiquitin ligase complex (GO:0000152)	48	6	3.22	+	1.86	0.152	1
mRNA cleavage and polyadenylation specificity factor complex (GO:0005847)	24	3	1.61	+	1.86	0.239	1
A band (GO:0031672)	40	5	2.68	+	1.86	0.204	1
matrix side of mitochondrial inner membrane (GO:0099617)	8	1	0.54	+	1.86	0.443	1
RISC-loading complex (GO:0070578)	8	1	0.54	+	1.86	0.443	1
Lewy body (GO:0097413)	8	1	0.54	+	1.86	0.443	1
clathrin-sculpted gamma-aminobutyric acid transport vesicle membrane (GO:0061202)	8	1	0.54	+	1.86	0.443	1
clathrin-sculpted gamma-aminobutyric acid transport vesicle (GO:0061200)	8	1	0.54	+	1.86	0.443	1
BRCA1-A complex (GO:0070531)	8	1	0.54	+	1.86	0.443	1
presynaptic endocytic zone membrane (GO:0098835)	8	1	0.54	+	1.86	0.443	1
IkappaB kinase complex (GO:0008385)	8	1	0.54	+	1.86	0.443	1
cell body fiber (GO:0070852)	8	1	0.54	+	1.86	0.443	1
NuRD complex (GO:0016581)	16	2	1.07	+	1.86	0.314	1
Hrd1p ubiquitin ligase complex (GO:0000836)	8	1	0.54	+	1.86	0.443	1
X chromosome (GO:0000805)	8	1	0.54	+	1.86	0.443	1
central element (GO:0000801)	8	1	0.54	+	1.86	0.443	1
lateral element (GO:0000800)	16	2	1.07	+	1.86	0.314	1
ankyrin-1 complex (GO:0170014)	8	1	0.54	+	1.86	0.443	1
U6 snRNP (GO:0005688)	8	1	0.54	+	1.86	0.443	1
H4/H2A histone acetyltransferase complex (GO:0043189)	32	4	2.15	+	1.86	0.284	1
NuA4 histone acetyltransferase complex (GO:0035267)	32	4	2.15	+	1.86	0.284	1
H3 histone acetyltransferase complex (GO:0070775)	8	1	0.54	+	1.86	0.443	1
paranodal junction (GO:0033010)	8	1	0.54	+	1.86	0.443	1
aryl hydrocarbon receptor complex (GO:0034751)	8	1	0.54	+	1.86	0.443	1
cortical endoplasmic reticulum (GO:0032541)	8	1	0.54	+	1.86	0.443	1
B-WICH complex (GO:0110016)	8	1	0.54	+	1.86	0.443	1
fibrinogen complex (GO:0005577)	8	1	0.54	+	1.86	0.443	1
axolemma (GO:0030673)	16	2	1.07	+	1.86	0.314	1
CHD-type complex (GO:0090545)	16	2	1.07	+	1.86	0.314	1
intraciliary transport particle A (GO:0030991)	8	1	0.54	+	1.86	0.443	1
BORC complex (GO:0099078)	8	1	0.54	+	1.86	0.443	1
ubiquitin conjugating enzyme complex (GO:0031371)	8	1	0.54	+	1.86	0.443	1
cuticular plate (GO:0032437)	8	1	0.54	+	1.86	0.443	1
zona pellucida receptor complex (GO:0002199)	8	1	0.54	+	1.86	0.443	1
stereocilia coupling link (GO:0002139)	8	1	0.54	+	1.86	0.443	1
ribbon synapse (GO:0097470)	16	2	1.07	+	1.86	0.314	1
inner mitochondrial membrane protein complex (GO:0098800)	161	20	10.8	+	1.85	0.013	0.337
photoreceptor connecting cilium (GO:0032391)	41	5	2.75	+	1.82	0.211	1
nuclear inner membrane (GO:0005637)	58	7	3.89	+	1.8	0.127	0.949
myosin complex (GO:0016459)	58	7	3.89	+	1.8	0.127	0.945
cytoplasmic microtubule (GO:0005881)	108	13	7.24	+	1.79	0.0567	0.81
sodium channel complex (GO:0034706)	25	3	1.68	+	1.79	0.256	1
intraciliary transport particle (GO:0030990)	25	3	1.68	+	1.79	0.256	1
proteasome accessory complex (GO:0022624)	25	3	1.68	+	1.79	0.256	1
SCF ubiquitin ligase complex (GO:0019005)	67	8	4.49	+	1.78	0.144	1
ionotropic glutamate receptor complex (GO:0008328)	42	5	2.82	+	1.78	0.218	1
actomyosin (GO:0042641)	93	11	6.24	+	1.76	0.0993	0.959
cell cortex (GO:0005938)	313	37	20.99	+	1.76	0.00178	0.0728
apical dendrite (GO:0097440)	17	2	1.14	+	1.75	0.337	1
endoribonuclease complex (GO:1902555)	34	4	2.28	+	1.75	0.299	1
WASH complex (GO:0071203)	17	2	1.14	+	1.75	0.337	1
platelet alpha granule membrane (GO:0031092)	17	2	1.14	+	1.75	0.337	1
nuclear cyclin-dependent protein kinase holoenzyme complex (GO:0019908)	17	2	1.14	+	1.75	0.337	1
nuclear matrix (GO:0016363)	128	15	8.58	+	1.75	0.0538	0.791
preribosome (GO:0030684)	111	13	7.44	+	1.75	0.0618	0.829
Cajal body (GO:0015030)	60	7	4.02	+	1.74	0.197	1
vacuolar proton-transporting V-type ATPase complex (GO:0016471)	26	3	1.74	+	1.72	0.426	1
neuronal dense core vesicle (GO:0098992)	26	3	1.74	+	1.72	0.426	1
spliceosomal complex (GO:0005681)	209	24	14.02	+	1.71	0.0197	0.448
mitochondrial respirasome (GO:0005746)	96	11	6.44	+	1.71	0.105	0.982
tight junction (GO:0070160)	131	15	8.79	+	1.71	0.0574	0.808
aggresome (GO:0016235)	35	4	2.35	+	1.7	0.307	1
ATPase complex (GO:1904949)	151	17	10.13	+	1.68	0.0529	0.795
macropinosome (GO:0044354)	9	1	0.6	+	1.66	0.478	1
pinosome (GO:0044352)	9	1	0.6	+	1.66	0.478	1
presynaptic endocytic zone (GO:0098833)	9	1	0.6	+	1.66	0.478	1
eukaryotic 43S preinitiation complex (GO:0016282)	18	2	1.21	+	1.66	0.361	1
ER ubiquitin ligase complex (GO:0000835)	9	1	0.6	+	1.66	0.478	1
origin recognition complex (GO:0000808)	9	1	0.6	+	1.66	0.478	1
nuclear origin of replication recognition complex (GO:0005664)	9	1	0.6	+	1.66	0.478	1
RNA N6-methyladenosine methyltransferase complex (GO:0036396)	9	1	0.6	+	1.66	0.478	1
ribonuclease MRP complex (GO:0000172)	9	1	0.6	+	1.66	0.478	1
phosphatidylinositol 3-kinase complex, class IA (GO:0005943)	9	1	0.6	+	1.66	0.478	1
phosphatidylinositol 3-kinase complex, class I (GO:0097651)	9	1	0.6	+	1.66	0.478	1
fascia adherens (GO:0005916)	9	1	0.6	+	1.66	0.478	1
zonula adherens (GO:0005915)	9	1	0.6	+	1.66	0.478	1
paraspeckles (GO:0042382)	9	1	0.6	+	1.66	0.478	1
unconventional myosin complex (GO:0016461)	9	1	0.6	+	1.66	0.478	1
host cellular component (GO:0018995)	9	1	0.6	+	1.66	0.478	1
MHC class I protein complex (GO:0042612)	9	1	0.6	+	1.66	0.478	1
RNA polymerase III transcription regulator complex (GO:0090576)	9	1	0.6	+	1.66	0.478	1
COPI-coated vesicle membrane (GO:0030663)	18	2	1.21	+	1.66	0.361	1
intraciliary transport particle B (GO:0030992)	18	2	1.21	+	1.66	0.361	1
Smc5-Smc6 complex (GO:0030915)	9	1	0.6	+	1.66	0.478	1
PRC1 complex (GO:0035102)	18	2	1.21	+	1.66	0.361	1
platelet dense tubular network membrane (GO:0031095)	9	1	0.6	+	1.66	0.478	1
chromaffin granule membrane (GO:0042584)	9	1	0.6	+	1.66	0.478	1
host cell (GO:0043657)	9	1	0.6	+	1.66	0.478	1
prespliceosome (GO:0071010)	18	2	1.21	+	1.66	0.361	1
U2-type prespliceosome (GO:0071004)	18	2	1.21	+	1.66	0.361	1
INO80-type complex (GO:0097346)	27	3	1.81	+	1.66	0.434	1
cleavage furrow (GO:0032154)	54	6	3.62	+	1.66	0.276	1
H4 histone acetyltransferase complex (GO:1902562)	45	5	3.02	+	1.66	0.243	1
organelle inner membrane (GO:0019866)	559	62	37.49	+	1.65	0.000291	0.0153
ribonucleoprotein complex (GO:1990904)	714	79	47.88	+	1.65	5.1e-05	0.00351
endoplasmic reticulum protein-containing complex (GO:0140534)	127	14	8.52	+	1.64	0.0803	0.868
methyltransferase complex (GO:0034708)	100	11	6.71	+	1.64	0.116	1
specific granule membrane (GO:0035579)	91	10	6.1	+	1.64	0.145	1
mitochondrial inner membrane (GO:0005743)	501	55	33.6	+	1.64	0.000974	0.0432
small ribosomal subunit (GO:0015935)	82	9	5.5	+	1.64	0.187	0.993
spindle midzone (GO:0051233)	37	4	2.48	+	1.61	0.325	1
respiratory chain complex (GO:0098803)	93	10	6.24	+	1.6	0.152	1
RNA polymerase II, holoenzyme (GO:0016591)	84	9	5.63	+	1.6	0.193	1
neurotransmitter receptor complex (GO:0098878)	47	5	3.15	+	1.59	0.38	1
ubiquitin ligase complex (GO:0000151)	320	34	21.46	+	1.58	0.0145	0.353
apical junction complex (GO:0043296)	151	16	10.13	+	1.58	0.106	0.946
respirasome (GO:0070469)	104	11	6.97	+	1.58	0.172	1
nuclear body (GO:0016604)	845	89	56.67	+	1.57	8.03e-05	0.00502
U2-type spliceosomal complex (GO:0005684)	95	10	6.37	+	1.57	0.159	1
U1 snRNP (GO:0005685)	19	2	1.27	+	1.57	0.384	1
translation preinitiation complex (GO:0070993)	19	2	1.27	+	1.57	0.384	1
catalytic complex (GO:1902494)	1756	184	117.77	+	1.56	1.1e-08	1.47e-06
Sm-like protein family complex (GO:0120114)	86	9	5.77	+	1.56	0.2	1
contractile actin filament bundle (GO:0097517)	86	9	5.77	+	1.56	0.2	1
stress fiber (GO:0001725)	86	9	5.77	+	1.56	0.2	1
nuclear periphery (GO:0034399)	153	16	10.26	+	1.56	0.108	0.96
mitochondrial envelope (GO:0005740)	823	86	55.19	+	1.56	0.000152	0.00866
endoplasmic reticulum-Golgi intermediate compartment (GO:0005793)	134	14	8.99	+	1.56	0.123	0.975
intracellular protein-containing complex (GO:0140535)	930	97	62.37	+	1.56	5.47e-05	0.00364
ciliary tip (GO:0097542)	48	5	3.22	+	1.55	0.384	1
transferase complex (GO:1990234)	874	91	58.61	+	1.55	0.000103	0.00622
multivesicular body membrane (GO:0032585)	29	3	1.94	+	1.54	0.451	1
mitochondrial membrane (GO:0031966)	775	80	51.98	+	1.54	0.0004	0.0205
bicellular tight junction (GO:0005923)	126	13	8.45	+	1.54	0.156	1
mitochondrial outer membrane (GO:0005741)	223	23	14.96	+	1.54	0.0623	0.804
neuron spine (GO:0044309)	175	18	11.74	+	1.53	0.0984	0.955
RNA polymerase II transcription regulator complex (GO:0090575)	253	26	16.97	+	1.53	0.0456	0.741
dense core granule (GO:0031045)	39	4	2.62	+	1.53	0.345	1
midbody (GO:0030496)	206	21	13.82	+	1.52	0.0726	0.839
nuclear DNA-directed RNA polymerase complex (GO:0055029)	108	11	7.24	+	1.52	0.182	0.974
nuclear protein-containing complex (GO:0140513)	1278	130	85.71	+	1.52	8.71e-06	0.000791
nucleolus (GO:0005730)	1019	103	68.34	+	1.51	0.000109	0.00643
main axon (GO:0044304)	70	7	4.69	+	1.49	0.339	1
FNIP-folliculin RagC/D GAP (GO:1990877)	10	1	0.67	+	1.49	0.51	1
sex chromosome (GO:0000803)	30	3	2.01	+	1.49	0.461	1
SNARE complex (GO:0031201)	50	5	3.35	+	1.49	0.394	1
nuclear envelope lumen (GO:0005641)	10	1	0.67	+	1.49	0.51	1
bBAF complex (GO:0140092)	10	1	0.67	+	1.49	0.51	1
cohesin complex (GO:0008278)	10	1	0.67	+	1.49	0.51	1
GATOR2 complex (GO:0061700)	10	1	0.67	+	1.49	0.51	1
Cul5-RING ubiquitin ligase complex (GO:0031466)	10	1	0.67	+	1.49	0.51	1
multimeric ribonuclease P complex (GO:0030681)	10	1	0.67	+	1.49	0.51	1
NMDA selective glutamate receptor complex (GO:0017146)	10	1	0.67	+	1.49	0.51	1
Golgi transport complex (GO:0017119)	10	1	0.67	+	1.49	0.51	1
nuclear pore outer ring (GO:0031080)	10	1	0.67	+	1.49	0.51	1
NLS-dependent protein nuclear import complex (GO:0042564)	10	1	0.67	+	1.49	0.51	1
outer kinetochore (GO:0000940)	20	2	1.34	+	1.49	0.646	1
tetraspanin-enriched microdomain (GO:0097197)	10	1	0.67	+	1.49	0.51	1
manchette (GO:0002177)	20	2	1.34	+	1.49	0.646	1
presynaptic active zone (GO:0048786)	80	8	5.37	+	1.49	0.267	1
histone methyltransferase complex (GO:0035097)	70	7	4.69	+	1.49	0.339	1
U2-type precatalytic spliceosome (GO:0071005)	50	5	3.35	+	1.49	0.394	1
mitochondrion (GO:0005739)	1689	168	113.27	+	1.48	1.14e-06	0.000127
site of polarized growth (GO:0030427)	171	17	11.47	+	1.48	0.129	0.946
organelle outer membrane (GO:0031968)	252	25	16.9	+	1.48	0.0618	0.834
DNA-directed RNA polymerase complex (GO:0000428)	111	11	7.44	+	1.48	0.192	1
dendritic spine (GO:0043197)	172	17	11.54	+	1.47	0.13	0.954
centriole (GO:0005814)	162	16	10.86	+	1.47	0.159	1
outer membrane (GO:0019867)	254	25	17.03	+	1.47	0.0803	0.872
nuclear replication fork (GO:0043596)	41	4	2.75	+	1.45	0.529	1
synaptonemal complex (GO:0000795)	41	4	2.75	+	1.45	0.529	1
synaptonemal structure (GO:0099086)	41	4	2.75	+	1.45	0.529	1
postsynaptic density (GO:0014069)	318	31	21.33	+	1.45	0.0574	0.813
perikaryon (GO:0043204)	154	15	10.33	+	1.45	0.153	1
azurophil granule (GO:0042582)	154	15	10.33	+	1.45	0.153	1
primary lysosome (GO:0005766)	154	15	10.33	+	1.45	0.153	1
ribosomal subunit (GO:0044391)	196	19	13.14	+	1.45	0.12	1
Golgi cis cisterna (GO:0000137)	31	3	2.08	+	1.44	0.471	1
ribosome (GO:0005840)	248	24	16.63	+	1.44	0.1	0.94
MLL1 complex (GO:0071339)	31	3	2.08	+	1.44	0.471	1
filamentous actin (GO:0031941)	31	3	2.08	+	1.44	0.471	1
RNA polymerase complex (GO:0030880)	114	11	7.65	+	1.44	0.263	1
growth cone (GO:0030426)	166	16	11.13	+	1.44	0.166	1
cullin-RING ubiquitin ligase complex (GO:0031461)	187	18	12.54	+	1.44	0.146	1
microbody lumen (GO:0031907)	52	5	3.49	+	1.43	0.406	1
peroxisomal matrix (GO:0005782)	52	5	3.49	+	1.43	0.406	1
ciliary transition zone (GO:0035869)	73	7	4.9	+	1.43	0.351	1
asymmetric synapse (GO:0032279)	334	32	22.4	+	1.43	0.0635	0.814
histone acetyltransferase complex (GO:0000123)	94	9	6.3	+	1.43	0.304	1
parallel fiber to Purkinje cell synapse (GO:0098688)	21	2	1.41	+	1.42	0.653	1
kinetochore microtubule (GO:0005828)	21	2	1.41	+	1.42	0.653	1
stereocilium tip (GO:0032426)	21	2	1.41	+	1.42	0.653	1
ribonucleoprotein granule (GO:0035770)	273	26	18.31	+	1.42	0.0918	0.909
microtubule (GO:0005874)	473	45	31.72	+	1.42	0.0275	0.555
actin filament bundle (GO:0032432)	95	9	6.37	+	1.41	0.308	1
precatalytic spliceosome (GO:0071011)	53	5	3.55	+	1.41	0.413	1
endoplasmic reticulum subcompartment (GO:0098827)	1212	114	81.28	+	1.4	0.000563	0.0268
MLL1/2 complex (GO:0044665)	32	3	2.15	+	1.4	0.482	1
nuclear pore (GO:0005643)	96	9	6.44	+	1.4	0.311	1
envelope (GO:0031975)	1292	121	86.65	+	1.4	0.000527	0.0263
organelle envelope (GO:0031967)	1292	121	86.65	+	1.4	0.000527	0.0257
fibrillar center (GO:0001650)	150	14	10.06	+	1.39	0.255	1
chromosome, telomeric region (GO:0000781)	161	15	10.8	+	1.39	0.211	1
nucleoplasm (GO:0005654)	4156	387	278.72	+	1.39	1.87e-11	3.39e-09
neuron to neuron synapse (GO:0098984)	366	34	24.55	+	1.39	0.076	0.863
endoplasmic reticulum membrane (GO:0005789)	1206	112	80.88	+	1.38	0.00102	0.0443
Golgi-associated vesicle (GO:0005798)	97	9	6.51	+	1.38	0.315	1
nuclear outer membrane-endoplasmic reticulum membrane network (GO:0042175)	1229	114	82.42	+	1.38	0.000924	0.042
intercalated disc (GO:0014704)	54	5	3.62	+	1.38	0.42	1
postsynaptic specialization (GO:0099572)	346	32	23.2	+	1.38	0.0862	0.893
microbody membrane (GO:0031903)	65	6	4.36	+	1.38	0.456	1
Z disc (GO:0030018)	130	12	8.72	+	1.38	0.294	1
peroxisomal membrane (GO:0005778)	65	6	4.36	+	1.38	0.456	1
sarcolemma (GO:0042383)	141	13	9.46	+	1.37	0.245	1
spindle (GO:0005819)	434	40	29.11	+	1.37	0.0554	0.796
sarcoplasmic reticulum (GO:0016529)	76	7	5.1	+	1.37	0.365	1
cell-cell contact zone (GO:0044291)	76	7	5.1	+	1.37	0.365	1
Schaffer collateral - CA1 synapse (GO:0098685)	98	9	6.57	+	1.37	0.32	1
brush border (GO:0005903)	109	10	7.31	+	1.37	0.34	1
exocytic vesicle (GO:0070382)	240	22	16.1	+	1.37	0.158	1
contractile fiber (GO:0043292)	251	23	16.83	+	1.37	0.166	1
nuclear lumen (GO:0031981)	4524	414	303.4	+	1.36	2.37e-11	3.95e-09
myofibril (GO:0030016)	241	22	16.16	+	1.36	0.159	1
transport vesicle (GO:0030133)	439	40	29.44	+	1.36	0.0696	0.813
synaptic vesicle (GO:0008021)	220	20	14.75	+	1.36	0.181	0.971
protein serine/threonine phosphatase complex (GO:0008287)	55	5	3.69	+	1.36	0.427	1
phosphatase complex (GO:1903293)	55	5	3.69	+	1.36	0.427	1
spliceosomal snRNP complex (GO:0097525)	66	6	4.43	+	1.36	0.46	1
dynein complex (GO:0030286)	55	5	3.69	+	1.36	0.427	1
podosome (GO:0002102)	33	3	2.21	+	1.36	0.493	1
early endosome membrane (GO:0031901)	198	18	13.28	+	1.36	0.204	1
pericentriolar material (GO:0000242)	22	2	1.48	+	1.36	0.661	1
Schmidt-Lanterman incisure (GO:0043220)	11	1	0.74	+	1.36	0.541	1
CD40 receptor complex (GO:0035631)	11	1	0.74	+	1.36	0.541	1
nucleotide-activated protein kinase complex (GO:0031588)	11	1	0.74	+	1.36	0.541	1
clathrin coat of endocytic vesicle (GO:0030128)	11	1	0.74	+	1.36	0.541	1
AP-2 adaptor complex (GO:0030122)	11	1	0.74	+	1.36	0.541	1
mitochondria-associated endoplasmic reticulum membrane (GO:0044233)	22	2	1.48	+	1.36	0.661	1
NSL complex (GO:0044545)	11	1	0.74	+	1.36	0.541	1
transcription factor TFIIH core complex (GO:0000439)	11	1	0.74	+	1.36	0.541	1
sarcoplasmic reticulum membrane (GO:0033017)	44	4	2.95	+	1.36	0.543	1
symmetric synapse (GO:0032280)	11	1	0.74	+	1.36	0.541	1
mitochondrial tricarboxylic acid cycle enzyme complex (GO:0030062)	11	1	0.74	+	1.36	0.541	1
GTPase activator complex (GO:1902773)	11	1	0.74	+	1.36	0.541	1
actin cytoskeleton (GO:0015629)	517	47	34.67	+	1.36	0.0524	0.805
dihydrolipoyl dehydrogenase complex (GO:0045240)	11	1	0.74	+	1.36	0.541	1
chaperonin-containing T-complex (GO:0005832)	11	1	0.74	+	1.36	0.541	1
endopeptidase complex (GO:1905369)	88	8	5.9	+	1.36	0.395	1
platelet dense tubular network (GO:0031094)	11	1	0.74	+	1.36	0.541	1
aminoacyl-tRNA synthetase multienzyme complex (GO:0017101)	11	1	0.74	+	1.36	0.541	1
endoplasmic reticulum chaperone complex (GO:0034663)	11	1	0.74	+	1.36	0.541	1
MCM complex (GO:0042555)	11	1	0.74	+	1.36	0.541	1
nuclear replisome (GO:0043601)	22	2	1.48	+	1.36	0.661	1
palmitoyltransferase complex (GO:0002178)	11	1	0.74	+	1.36	0.541	1
post-mRNA release spliceosomal complex (GO:0071014)	11	1	0.74	+	1.36	0.541	1
outer dynein arm (GO:0036157)	11	1	0.74	+	1.36	0.541	1
organelle lumen (GO:0043233)	5655	514	379.25	+	1.36	2.84e-14	8.12e-12
intracellular organelle lumen (GO:0070013)	5655	514	379.25	+	1.36	2.84e-14	7.11e-12
membrane-enclosed lumen (GO:0031974)	5655	514	379.25	+	1.36	2.84e-14	6.32e-12
neuronal cell body (GO:0043025)	497	45	33.33	+	1.35	0.0591	0.826
postsynapse (GO:0098794)	653	59	43.79	+	1.35	0.0335	0.657
excitatory synapse (GO:0060076)	67	6	4.49	+	1.34	0.464	1
platelet alpha granule lumen (GO:0031093)	67	6	4.49	+	1.34	0.464	1
vesicle tethering complex (GO:0099023)	67	6	4.49	+	1.34	0.464	1
cytoplasmic region (GO:0099568)	302	27	20.25	+	1.33	0.168	1
male germ cell nucleus (GO:0001673)	56	5	3.76	+	1.33	0.434	1
glutamatergic synapse (GO:0098978)	427	38	28.64	+	1.33	0.0997	0.958
peptidase complex (GO:1905368)	124	11	8.32	+	1.32	0.37	1
Golgi membrane (GO:0000139)	679	60	45.54	+	1.32	0.0445	0.729
dendrite (GO:0030425)	625	55	41.92	+	1.31	0.0538	0.796
cytosol (GO:0005829)	5536	487	371.27	+	1.31	4.32e-11	6.65e-09
platelet alpha granule (GO:0031091)	91	8	6.1	+	1.31	0.407	1
organelle subcompartment (GO:0031984)	1536	135	103.01	+	1.31	0.00232	0.0928
autophagosome membrane (GO:0000421)	57	5	3.82	+	1.31	0.594	1
dendritic tree (GO:0097447)	627	55	42.05	+	1.31	0.0544	0.794
focal adhesion (GO:0005925)	423	37	28.37	+	1.3	0.12	1
mitotic spindle (GO:0072686)	184	16	12.34	+	1.3	0.304	1
synaptic cleft (GO:0043083)	23	2	1.54	+	1.3	0.669	1
cytoplasmic dynein complex (GO:0005868)	23	2	1.54	+	1.3	0.669	1
organelle envelope lumen (GO:0031970)	92	8	6.17	+	1.3	0.411	1
sno(s)RNA-containing ribonucleoprotein complex (GO:0005732)	23	2	1.54	+	1.3	0.669	1
protein acetyltransferase complex (GO:0031248)	104	9	6.97	+	1.29	0.435	1
endoplasmic reticulum-Golgi intermediate compartment membrane (GO:0033116)	81	7	5.43	+	1.29	0.505	1
Golgi-associated vesicle membrane (GO:0030660)	58	5	3.89	+	1.29	0.597	1
cytoplasmic ribonucleoprotein granule (GO:0036464)	256	22	17.17	+	1.28	0.262	1
lytic vacuole membrane (GO:0098852)	443	38	29.71	+	1.28	0.153	1
lysosomal membrane (GO:0005765)	443	38	29.71	+	1.28	0.153	1
U4/U6 x U5 tri-snRNP complex (GO:0046540)	35	3	2.35	+	1.28	0.515	1
acetyltransferase complex (GO:1902493)	105	9	7.04	+	1.28	0.438	1
germ cell nucleus (GO:0043073)	70	6	4.69	+	1.28	0.479	1
neuron projection (GO:0043005)	1343	115	90.07	+	1.28	0.0118	0.328
Golgi stack (GO:0005795)	152	13	10.19	+	1.28	0.418	1
cell-substrate junction (GO:0030055)	433	37	29.04	+	1.27	0.15	1
organelle membrane (GO:0031090)	3780	323	253.51	+	1.27	5.76e-06	0.000576
mitochondrial intermembrane space (GO:0005758)	82	7	5.5	+	1.27	0.508	1
Golgi cisterna membrane (GO:0032580)	94	8	6.3	+	1.27	0.535	1
cytoplasmic stress granule (GO:0010494)	94	8	6.3	+	1.27	0.535	1
cytosolic small ribosomal subunit (GO:0022627)	47	4	3.15	+	1.27	0.561	1
nuclear membrane (GO:0031965)	318	27	21.33	+	1.27	0.22	1
filopodium (GO:0030175)	106	9	7.11	+	1.27	0.441	1
cell-cell junction (GO:0005911)	519	44	34.81	+	1.26	0.134	0.976
large ribosomal subunit (GO:0015934)	118	10	7.91	+	1.26	0.462	1
endoplasmic reticulum (GO:0005783)	2065	175	138.49	+	1.26	0.0024	0.0939
somatodendritic compartment (GO:0036477)	851	72	57.07	+	1.26	0.0609	0.834
nucleus (GO:0005634)	7672	648	514.52	+	1.26	1.57e-12	3.13e-10
secretory granule membrane (GO:0030667)	320	27	21.46	+	1.26	0.263	1
heterochromatin (GO:0000792)	83	7	5.57	+	1.26	0.512	1
sarcoplasm (GO:0016528)	95	8	6.37	+	1.26	0.538	1
vacuolar membrane (GO:0005774)	487	41	32.66	+	1.26	0.172	1
axon (GO:0030424)	655	55	43.93	+	1.25	0.115	1
centrosome (GO:0005813)	739	62	49.56	+	1.25	0.0878	0.878
presynaptic membrane (GO:0042734)	168	14	11.27	+	1.24	0.441	1
GABA-ergic synapse (GO:0098982)	84	7	5.63	+	1.24	0.516	1
proton-transporting V-type ATPase, V1 domain (GO:0033180)	12	1	0.8	+	1.24	0.57	1
vacuolar proton-transporting V-type ATPase, V1 domain (GO:0000221)	12	1	0.8	+	1.24	0.57	1
nuclear inclusion body (GO:0042405)	12	1	0.8	+	1.24	0.57	1
transcription factor TFIIH holo complex (GO:0005675)	12	1	0.8	+	1.24	0.57	1
cell body (GO:0044297)	564	47	37.82	+	1.24	0.15	1
exosome (RNase complex) (GO:0000178)	24	2	1.61	+	1.24	0.677	1
cytoplasmic ubiquitin ligase complex (GO:0000153)	12	1	0.8	+	1.24	0.57	1
L-type voltage-gated calcium channel complex (GO:1990454)	12	1	0.8	+	1.24	0.57	1
proteasome regulatory particle, base subcomplex (GO:0008540)	12	1	0.8	+	1.24	0.57	1
fibrillar collagen trimer (GO:0005583)	12	1	0.8	+	1.24	0.57	1
sodium:potassium-exchanging ATPase complex (GO:0005890)	12	1	0.8	+	1.24	0.57	1
TRAPPIII protein complex (GO:1990072)	12	1	0.8	+	1.24	0.57	1
TRAPPII protein complex (GO:1990071)	12	1	0.8	+	1.24	0.57	1
banded collagen fibril (GO:0098643)	12	1	0.8	+	1.24	0.57	1
spliceosomal tri-snRNP complex (GO:0097526)	36	3	2.41	+	1.24	0.735	1
COP9 signalosome (GO:0008180)	36	3	2.41	+	1.24	0.735	1
nucleocytoplasmic transport complex (GO:0031074)	12	1	0.8	+	1.24	0.57	1
apicolateral plasma membrane (GO:0016327)	24	2	1.61	+	1.24	0.677	1
extrinsic component of organelle membrane (GO:0031312)	24	2	1.61	+	1.24	0.677	1
catalytic step 1 spliceosome (GO:0071012)	12	1	0.8	+	1.24	0.57	1
U2-type catalytic step 1 spliceosome (GO:0071006)	12	1	0.8	+	1.24	0.57	1
replisome (GO:0030894)	24	2	1.61	+	1.24	0.677	1
clathrin-sculpted vesicle (GO:0060198)	12	1	0.8	+	1.24	0.57	1
distal axon (GO:0150034)	276	23	18.51	+	1.24	0.335	1
I band (GO:0031674)	145	12	9.72	+	1.23	0.506	1
presynapse (GO:0098793)	568	47	38.09	+	1.23	0.177	1
autophagosome (GO:0005776)	121	10	8.11	+	1.23	0.47	1
cell junction (GO:0030054)	2241	185	150.29	+	1.23	0.00515	0.175
intracellular membrane-bounded organelle (GO:0043231)	12185	1003	817.19	+	1.23	5.67e-24	2.84e-21
tertiary granule membrane (GO:0070821)	73	6	4.9	+	1.23	0.638	1
inclusion body (GO:0016234)	73	6	4.9	+	1.23	0.638	1
sarcomere (GO:0030017)	219	18	14.69	+	1.23	0.417	1
postsynaptic specialization membrane (GO:0099634)	122	10	8.18	+	1.22	0.474	1
chromosomal region (GO:0098687)	391	32	26.22	+	1.22	0.266	1
bounding membrane of organelle (GO:0098588)	2212	181	148.35	+	1.22	0.0074	0.221
anchoring junction (GO:0070161)	905	74	60.69	+	1.22	0.105	0.98
PcG protein complex (GO:0031519)	49	4	3.29	+	1.22	0.575	1
microbody (GO:0042579)	147	12	9.86	+	1.22	0.509	1
peroxisome (GO:0005777)	147	12	9.86	+	1.22	0.509	1
intracellular organelle (GO:0043229)	13320	1085	893.3	+	1.21	1.64e-27	1.64e-24
perinuclear region of cytoplasm (GO:0048471)	749	61	50.23	+	1.21	0.14	1
specific granule (GO:0042581)	160	13	10.73	+	1.21	0.527	1
transferase complex, transferring phosphorus-containing groups (GO:0061695)	309	25	20.72	+	1.21	0.362	1
intracellular non-membrane-bounded organelle (GO:0043232)	5347	432	358.6	+	1.2	1.99e-05	0.00165
non-membrane-bounded organelle (GO:0043228)	5348	432	358.66	+	1.2	1.99e-05	0.00159
ficolin-1-rich granule lumen (GO:1904813)	124	10	8.32	+	1.2	0.589	1
microtubule organizing center (GO:0005815)	882	71	59.15	+	1.2	0.133	0.971
protein-containing complex (GO:0032991)	6525	525	437.6	+	1.2	1.59e-06	0.000167
cytoplasmic side of plasma membrane (GO:0009898)	162	13	10.86	+	1.2	0.529	1
intracellular anatomical structure (GO:0005622)	14968	1200	1003.83	+	1.2	4.34e-35	8.68e-32
small nuclear ribonucleoprotein complex (GO:0030532)	75	6	5.03	+	1.19	0.643	1
extrinsic component of cytoplasmic side of plasma membrane (GO:0031234)	50	4	3.35	+	1.19	0.582	1
COPI-coated vesicle (GO:0030137)	25	2	1.68	+	1.19	0.686	1
SAGA complex (GO:0000124)	25	2	1.68	+	1.19	0.686	1
potassium channel complex (GO:0034705)	100	8	6.71	+	1.19	0.552	1
exoribonuclease complex (GO:1905354)	25	2	1.68	+	1.19	0.686	1
P-body (GO:0000932)	100	8	6.71	+	1.19	0.552	1
membrane-bounded organelle (GO:0043227)	13258	1060	889.15	+	1.19	6.77e-22	2.71e-19
endoplasmic reticulum lumen (GO:0005788)	314	25	21.06	+	1.19	0.368	1
organelle (GO:0043226)	14116	1123	946.69	+	1.19	3.12e-25	2.08e-22
synapse (GO:0045202)	1484	118	99.52	+	1.19	0.0689	0.81
cytoplasm (GO:0005737)	12184	968	817.12	+	1.18	4.04e-16	1.34e-13
ER to Golgi transport vesicle membrane (GO:0012507)	63	5	4.23	+	1.18	0.617	1
adherens junction (GO:0005912)	189	15	12.68	+	1.18	0.47	1
postsynaptic density membrane (GO:0098839)	101	8	6.77	+	1.18	0.556	1
synaptic membrane (GO:0097060)	404	32	27.09	+	1.18	0.369	1
cytoplasmic side of membrane (GO:0098562)	202	16	13.55	+	1.18	0.483	1
axoneme (GO:0005930)	177	14	11.87	+	1.18	0.547	1
mitotic spindle pole (GO:0097431)	38	3	2.55	+	1.18	0.742	1
glial cell projection (GO:0097386)	38	3	2.55	+	1.18	0.742	1
early endosome (GO:0005769)	431	34	28.9	+	1.18	0.335	1
supramolecular polymer (GO:0099081)	1066	84	71.49	+	1.17	0.151	1
voltage-gated potassium channel complex (GO:0008076)	89	7	5.97	+	1.17	0.67	1
ciliary plasm (GO:0097014)	178	14	11.94	+	1.17	0.549	1
coated vesicle membrane (GO:0030662)	204	16	13.68	+	1.17	0.487	1
respiratory chain complex I (GO:0045271)	51	4	3.42	+	1.17	0.777	1
NADH dehydrogenase complex (GO:0030964)	51	4	3.42	+	1.17	0.777	1
mitochondrial respiratory chain complex I (GO:0005747)	51	4	3.42	+	1.17	0.777	1
protein kinase complex (GO:1902911)	153	12	10.26	+	1.17	0.522	1
proteasome complex (GO:0000502)	64	5	4.29	+	1.16	0.622	1
supramolecular complex (GO:0099080)	1434	112	96.17	+	1.16	0.115	1
Golgi apparatus (GO:0005794)	1639	128	109.92	+	1.16	0.0914	0.909
cation channel complex (GO:0034703)	205	16	13.75	+	1.16	0.576	1
microtubule cytoskeleton (GO:0015630)	1415	110	94.9	+	1.16	0.126	0.988
cytoskeleton (GO:0005856)	2448	190	164.17	+	1.16	0.0401	0.71
extracellular vesicle (GO:1903561)	2126	165	142.58	+	1.16	0.062	0.816
extracellular organelle (GO:0043230)	2127	165	142.65	+	1.16	0.0621	0.811
extracellular membrane-bounded organelle (GO:0065010)	2127	165	142.65	+	1.16	0.0621	0.806
extracellular exosome (GO:0070062)	2102	163	140.97	+	1.16	0.0609	0.828
supramolecular fiber (GO:0099512)	1058	82	70.95	+	1.16	0.188	0.999
cluster of actin-based cell projections (GO:0098862)	168	13	11.27	+	1.15	0.541	1
ATPase dependent transmembrane transport complex (GO:0098533)	26	2	1.74	+	1.15	0.695	1
microtubule plus-end (GO:0035371)	26	2	1.74	+	1.15	0.695	1
neuron projection terminus (GO:0044306)	130	10	8.72	+	1.15	0.601	1
early phagosome (GO:0032009)	13	1	0.87	+	1.15	0.597	1
ESCRT I complex (GO:0000813)	13	1	0.87	+	1.15	0.597	1
COPI vesicle coat (GO:0030126)	13	1	0.87	+	1.15	0.597	1
U2 snRNP (GO:0005686)	26	2	1.74	+	1.15	0.695	1
chromatin silencing complex (GO:0005677)	13	1	0.87	+	1.15	0.597	1
nuclear lamina (GO:0005652)	13	1	0.87	+	1.15	0.597	1
MKS complex (GO:0036038)	13	1	0.87	+	1.15	0.597	1
ciliary rootlet (GO:0035253)	13	1	0.87	+	1.15	0.597	1
histone deacetylase complex (GO:0000118)	78	6	5.23	+	1.15	0.653	1
chromatoid body (GO:0033391)	13	1	0.87	+	1.15	0.597	1
transcription preinitiation complex (GO:0097550)	13	1	0.87	+	1.15	0.597	1
MIB complex (GO:0140275)	13	1	0.87	+	1.15	0.597	1
SAM complex (GO:0001401)	13	1	0.87	+	1.15	0.597	1
extrinsic component of plasma membrane (GO:0019897)	105	8	7.04	+	1.14	0.696	1
nuclear envelope (GO:0005635)	500	38	33.53	+	1.13	0.419	1
9+0 non-motile cilium (GO:0097731)	132	10	8.85	+	1.13	0.727	1
transcription regulator complex (GO:0005667)	515	39	34.54	+	1.13	0.426	1
Golgi cisterna (GO:0031985)	119	9	7.98	+	1.13	0.713	1
nuclear chromosome (GO:0000228)	225	17	15.09	+	1.13	0.594	1
COPII-coated ER to Golgi transport vesicle (GO:0030134)	93	7	6.24	+	1.12	0.68	1
plasma membrane bounded cell projection cytoplasm (GO:0032838)	266	20	17.84	+	1.12	0.623	1
photoreceptor cell cilium (GO:0097733)	120	9	8.05	+	1.12	0.714	1
trans-Golgi network transport vesicle (GO:0030140)	40	3	2.68	+	1.12	0.751	1
endomembrane system (GO:0012505)	4801	360	321.98	+	1.12	0.0217	0.456
vacuole (GO:0005773)	855	64	57.34	+	1.12	0.367	1
SWI/SNF superfamily-type complex (GO:0070603)	94	7	6.3	+	1.11	0.683	1
transport vesicle membrane (GO:0030658)	242	18	16.23	+	1.11	0.608	1
lytic vacuole (GO:0000323)	758	56	50.84	+	1.1	0.462	1
lysosome (GO:0005764)	758	56	50.84	+	1.1	0.462	1
polymeric cytoskeletal fiber (GO:0099513)	814	60	54.59	+	1.1	0.477	1
cytoplasmic vesicle lumen (GO:0060205)	326	24	21.86	+	1.1	0.656	1
chromosome, centromeric region (GO:0000775)	245	18	16.43	+	1.1	0.7	1
vesicle lumen (GO:0031983)	327	24	21.93	+	1.09	0.657	1
vesicle (GO:0031982)	4008	294	268.8	+	1.09	0.0997	0.954
plasma membrane bounded cell projection (GO:0120025)	2295	168	153.91	+	1.09	0.252	1
site of DNA damage (GO:0090734)	123	9	8.25	+	1.09	0.719	1
cell projection (GO:0042995)	2409	176	161.56	+	1.09	0.244	1
spindle pole (GO:0000922)	178	13	11.94	+	1.09	0.763	1
cytoplasmic vesicle (GO:0031410)	2535	185	170.01	+	1.09	0.237	1
intracellular vesicle (GO:0097708)	2541	185	170.41	+	1.09	0.255	1
recycling endosome membrane (GO:0055038)	110	8	7.38	+	1.08	0.706	1
phagocytic vesicle membrane (GO:0030670)	83	6	5.57	+	1.08	0.825	1
recycling endosome (GO:0055037)	208	15	13.95	+	1.08	0.781	1
serine/threonine protein kinase complex (GO:1902554)	139	10	9.32	+	1.07	0.736	1
cytoplasmic vesicle membrane (GO:0030659)	1241	89	83.23	+	1.07	0.521	1
vesicle membrane (GO:0012506)	1255	90	84.17	+	1.07	0.523	1
coated vesicle (GO:0030135)	321	23	21.53	+	1.07	0.737	1
secretory granule lumen (GO:0034774)	321	23	21.53	+	1.07	0.737	1
compact myelin (GO:0043218)	14	1	0.94	+	1.07	1	1
phospholipid-translocating ATPase complex (GO:1990531)	14	1	0.94	+	1.07	1	1
ER membrane insertion complex (GO:0072379)	14	1	0.94	+	1.07	1	1
dendrite terminus (GO:0044292)	14	1	0.94	+	1.07	1	1
npBAF complex (GO:0071564)	14	1	0.94	+	1.07	1	1
Seh1-associated complex (GO:0035859)	14	1	0.94	+	1.07	1	1
desmosome (GO:0030057)	28	2	1.88	+	1.07	0.713	1
dopaminergic synapse (GO:0098691)	14	1	0.94	+	1.07	1	1
GBAF complex (GO:0140288)	14	1	0.94	+	1.07	1	1
platelet dense granule lumen (GO:0031089)	14	1	0.94	+	1.07	1	1
postsynaptic density, intracellular component (GO:0099092)	14	1	0.94	+	1.07	1	1
brahma complex (GO:0035060)	14	1	0.94	+	1.07	1	1
postsynaptic membrane (GO:0045211)	281	20	18.85	+	1.06	0.81	1
chromosome (GO:0005694)	1940	137	130.11	+	1.05	0.537	1
kinetochore (GO:0000776)	170	12	11.4	+	1.05	0.877	1
calcium channel complex (GO:0034704)	71	5	4.76	+	1.05	0.813	1
ficolin-1-rich granule (GO:0101002)	185	13	12.41	+	1.05	0.883	1
cellular anatomical entity (GO:0110165)	18778	1318	1259.34	+	1.05	4.89e-09	6.98e-07
axon terminus (GO:0043679)	114	8	7.65	+	1.05	0.851	1
endosome (GO:0005768)	1072	75	71.89	+	1.04	0.708	1
phagocytic vesicle (GO:0045335)	143	10	9.59	+	1.04	0.867	1
cellular_component (GO:0005575)	18923	1323	1269.07	+	1.04	2.08e-08	2.6e-06
transcription factor TFIID complex (GO:0005669)	43	3	2.88	+	1.04	0.765	1
axonemal microtubule (GO:0005879)	43	3	2.88	+	1.04	0.765	1
hippocampal mossy fiber to CA3 synapse (GO:0098686)	43	3	2.88	+	1.04	0.765	1
transporter complex (GO:1990351)	475	33	31.86	+	1.04	0.853	1
nucleosome (GO:0000786)	101	7	6.77	+	1.03	0.843	1
transmembrane transporter complex (GO:1902495)	448	31	30.05	+	1.03	0.849	1
secretory vesicle (GO:0099503)	1084	75	72.7	+	1.03	0.756	1
monoatomic ion channel complex (GO:0034702)	347	24	23.27	+	1.03	0.829	1
axonal growth cone (GO:0044295)	29	2	1.94	+	1.03	1	1
neuronal cell body membrane (GO:0032809)	29	2	1.94	+	1.03	1	1
lateral plasma membrane (GO:0016328)	87	6	5.83	+	1.03	0.831	1
oxidoreductase complex (GO:1990204)	131	9	8.79	+	1.02	0.861	1
exocytic vesicle membrane (GO:0099501)	132	9	8.85	+	1.02	0.862	1
collagen trimer (GO:0005581)	88	6	5.9	+	1.02	0.833	1
synaptic vesicle membrane (GO:0030672)	132	9	8.85	+	1.02	0.862	1
membrane (GO:0016020)	9970	679	668.64	+	1.02	0.597	1
cyclin-dependent protein kinase holoenzyme complex (GO:0000307)	59	4	3.96	+	1.01	1	1
membrane protein complex (GO:0098796)	1429	96	95.84	+	1	0.956	1
tertiary granule (GO:0070820)	164	11	11	+	1	1	1
Golgi apparatus subcompartment (GO:0098791)	390	26	26.16	-	0.99	1	1
RNA polymerase II transcription repressor complex (GO:0090571)	15	1	1.01	-	0.99	1	1
chromaffin granule (GO:0042583)	15	1	1.01	-	0.99	1	1
autolysosome (GO:0044754)	15	1	1.01	-	0.99	1	1
U2-type catalytic step 2 spliceosome (GO:0071007)	30	2	2.01	-	0.99	1	1
azurophil granule lumen (GO:0035578)	90	6	6.04	-	0.99	1	1
neuron projection cytoplasm (GO:0120111)	90	6	6.04	-	0.99	1	1
voltage-gated calcium channel complex (GO:0005891)	45	3	3.02	-	0.99	1	1
secretory granule (GO:0030141)	905	60	60.69	-	0.99	1	1
condensed chromosome, centromeric region (GO:0000779)	181	12	12.14	-	0.99	1	1
late endosome (GO:0005770)	318	21	21.33	-	0.98	1	1
brush border membrane (GO:0031526)	61	4	4.09	-	0.98	1	1
euchromatin (GO:0000791)	61	4	4.09	-	0.98	1	1
non-motile cilium (GO:0097730)	168	11	11.27	-	0.98	1	1
terminal bouton (GO:0043195)	46	3	3.08	-	0.97	1	1
site of double-strand break (GO:0035861)	92	6	6.17	-	0.97	1	1
clathrin-coated vesicle membrane (GO:0030665)	138	9	9.25	-	0.97	1	1
actin filament (GO:0005884)	123	8	8.25	-	0.97	1	1
transcription repressor complex (GO:0017053)	77	5	5.16	-	0.97	1	1
basement membrane (GO:0005604)	93	6	6.24	-	0.96	1	1
nuclear outer membrane (GO:0005640)	31	2	2.08	-	0.96	1	1
catenin complex (GO:0016342)	31	2	2.08	-	0.96	1	1
cytosolic ribosome (GO:0022626)	124	8	8.32	-	0.96	1	1
endosome membrane (GO:0010008)	577	37	38.7	-	0.96	0.866	1
condensed chromosome (GO:0000793)	282	18	18.91	-	0.95	1	1
ciliary base (GO:0097546)	47	3	3.15	-	0.95	1	1
cilium (GO:0005929)	770	49	51.64	-	0.95	0.769	1
vesicle coat (GO:0030120)	63	4	4.23	-	0.95	1	1
photoreceptor outer segment (GO:0001750)	95	6	6.37	-	0.94	1	1
clathrin-coated vesicle (GO:0030136)	223	14	14.96	-	0.94	1	1
RSC-type complex (GO:0016586)	16	1	1.07	-	0.93	1	1
COPII vesicle coat (GO:0030127)	16	1	1.07	-	0.93	1	1
cell body membrane (GO:0044298)	32	2	2.15	-	0.93	1	1
nBAF complex (GO:0071565)	16	1	1.07	-	0.93	1	1
cytoplasmic exosome (RNase complex) (GO:0000177)	16	1	1.07	-	0.93	1	1
photoreceptor outer segment membrane (GO:0042622)	16	1	1.07	-	0.93	1	1
CCR4-NOT complex (GO:0030014)	16	1	1.07	-	0.93	1	1
preribosome, small subunit precursor (GO:0030688)	16	1	1.07	-	0.93	1	1
mRNA editing complex (GO:0045293)	16	1	1.07	-	0.93	1	1
eukaryotic translation initiation factor 3 complex (GO:0005852)	16	1	1.07	-	0.93	1	1
enzyme activator complex (GO:0150005)	16	1	1.07	-	0.93	1	1
node of Ranvier (GO:0033268)	16	1	1.07	-	0.93	1	1
Ino80 complex (GO:0031011)	16	1	1.07	-	0.93	1	1
ESC/E(Z) complex (GO:0035098)	16	1	1.07	-	0.93	1	1
TIM23 mitochondrial import inner membrane translocase complex (GO:0005744)	16	1	1.07	-	0.93	1	1
extracellular space (GO:0005615)	3330	208	223.33	-	0.93	0.29	1
chromatin (GO:0000785)	1350	84	90.54	-	0.93	0.536	1
protein-DNA complex (GO:0032993)	1420	88	95.23	-	0.92	0.509	1
actin-based cell projection (GO:0098858)	226	14	15.16	-	0.92	0.894	1
extrinsic component of membrane (GO:0019898)	181	11	12.14	-	0.91	0.881	1
trans-Golgi network (GO:0005802)	267	16	17.91	-	0.89	0.805	1
TRAPP complex (GO:0030008)	17	1	1.14	-	0.88	1	1
eukaryotic 48S preinitiation complex (GO:0033290)	17	1	1.14	-	0.88	1	1
lamellar body (GO:0042599)	17	1	1.14	-	0.88	1	1
postsynaptic specialization, intracellular component (GO:0099091)	17	1	1.14	-	0.88	1	1
lamellipodium (GO:0030027)	205	12	13.75	-	0.87	0.778	1
membrane raft (GO:0045121)	291	17	19.52	-	0.87	0.722	1
membrane microdomain (GO:0098857)	292	17	19.58	-	0.87	0.638	1
multivesicular body (GO:0005771)	69	4	4.63	-	0.86	1	1
organelle membrane contact site (GO:0044232)	52	3	3.49	-	0.86	1	1
plasma membrane region (GO:0098590)	1284	74	86.11	-	0.86	0.204	1
ciliary basal body (GO:0036064)	174	10	11.67	-	0.86	0.76	1
clathrin vesicle coat (GO:0030125)	35	2	2.35	-	0.85	1	1
heterotrimeric G-protein complex (GO:0005834)	35	2	2.35	-	0.85	1	1
microtubule associated complex (GO:0005875)	158	9	10.6	-	0.85	0.75	1
extracellular region (GO:0005576)	4303	245	288.58	-	0.85	0.00488	0.168
lipid droplet (GO:0005811)	106	6	7.11	-	0.84	0.846	1
plasma membrane (GO:0005886)	5961	336	399.77	-	0.84	0.000223	0.0124
blood microparticle (GO:0072562)	143	8	9.59	-	0.83	0.737	1
cell periphery (GO:0071944)	6446	360	432.3	-	0.83	3.78e-05	0.0028
RNA polymerase III complex (GO:0005666)	18	1	1.21	-	0.83	1	1
inhibitory synapse (GO:0060077)	18	1	1.21	-	0.83	1	1
microtubule end (GO:1990752)	36	2	2.41	-	0.83	1	1
pseudopodium (GO:0031143)	18	1	1.21	-	0.83	1	1
NADPH oxidase complex (GO:0043020)	18	1	1.21	-	0.83	1	1
transcription factor TFTC complex (GO:0033276)	18	1	1.21	-	0.83	1	1
cytoplasmic side of endoplasmic reticulum membrane (GO:0098554)	18	1	1.21	-	0.83	1	1
PML body (GO:0016605)	108	6	7.24	-	0.83	0.846	1
apical part of cell (GO:0045177)	472	26	31.65	-	0.82	0.351	1
endocytic vesicle (GO:0030139)	351	19	23.54	-	0.81	0.448	1
endocytic vesicle membrane (GO:0030666)	205	11	13.75	-	0.8	0.573	1
stereocilium (GO:0032420)	56	3	3.76	-	0.8	1	1
cis-Golgi network (GO:0005801)	75	4	5.03	-	0.8	0.818	1
cell leading edge (GO:0031252)	433	23	29.04	-	0.79	0.328	1
intercellular bridge (GO:0045171)	95	5	6.37	-	0.78	0.835	1
clathrin coat of coated pit (GO:0030132)	19	1	1.27	-	0.78	1	1
clathrin coat of trans-Golgi network vesicle (GO:0030130)	19	1	1.27	-	0.78	1	1
phagophore assembly site (GO:0000407)	38	2	2.55	-	0.78	1	1
preribosome, large subunit precursor (GO:0030687)	19	1	1.27	-	0.78	1	1
clathrin-coated pit (GO:0005905)	77	4	5.16	-	0.77	0.819	1
dendritic shaft (GO:0043198)	39	2	2.62	-	0.76	1	1
SAGA-type complex (GO:0070461)	39	2	2.62	-	0.76	1	1
ciliary membrane (GO:0060170)	78	4	5.23	-	0.76	0.819	1
neuromuscular junction (GO:0031594)	79	4	5.3	-	0.75	0.82	1
vacuolar lumen (GO:0005775)	178	9	11.94	-	0.75	0.543	1
cell projection membrane (GO:0031253)	359	18	24.08	-	0.75	0.283	1
proton-transporting two-sector ATPase complex, catalytic domain (GO:0033178)	20	1	1.34	-	0.75	1	1
dynein axonemal particle (GO:0120293)	20	1	1.34	-	0.75	1	1
ruffle membrane (GO:0032587)	100	5	6.71	-	0.75	0.686	1
cation-transporting ATPase complex (GO:0090533)	20	1	1.34	-	0.75	1	1
leading edge membrane (GO:0031256)	182	9	12.21	-	0.74	0.454	1
apical plasma membrane (GO:0016324)	406	20	27.23	-	0.73	0.19	1
ficolin-1-rich granule membrane (GO:0101003)	61	3	4.09	-	0.73	0.798	1
condensed nuclear chromosome (GO:0000794)	82	4	5.5	-	0.73	0.822	1
GTPase complex (GO:1905360)	41	2	2.75	-	0.73	1	1
lumenal side of membrane (GO:0098576)	41	2	2.75	-	0.73	1	1
specific granule lumen (GO:0035580)	62	3	4.16	-	0.72	0.798	1
neuron projection membrane (GO:0032589)	62	3	4.16	-	0.72	0.798	1
trans-Golgi network transport vesicle membrane (GO:0012510)	21	1	1.41	-	0.71	1	1
protein folding chaperone complex (GO:0101031)	42	2	2.82	-	0.71	1	1
phagophore assembly site membrane (GO:0034045)	21	1	1.41	-	0.71	1	1
platelet dense granule (GO:0042827)	21	1	1.41	-	0.71	1	1
stereocilium bundle (GO:0032421)	65	3	4.36	-	0.69	0.8	1
late endosome membrane (GO:0031902)	174	8	11.67	-	0.69	0.358	1
plasma membrane protein complex (GO:0098797)	744	34	49.9	-	0.68	0.0238	0.491
trans-Golgi network membrane (GO:0032588)	110	5	7.38	-	0.68	0.561	1
DNA repair complex (GO:1990391)	22	1	1.48	-	0.68	1	1
secondary lysosome (GO:0005767)	22	1	1.48	-	0.68	1	1
lamellipodium membrane (GO:0031258)	23	1	1.54	-	0.65	1	1
axonemal dynein complex (GO:0005858)	23	1	1.54	-	0.65	1	1
side of membrane (GO:0098552)	739	32	49.56	-	0.65	0.0124	0.326
photoreceptor inner segment (GO:0001917)	70	3	4.69	-	0.64	0.628	1
myelin sheath (GO:0043209)	47	2	3.15	-	0.63	0.769	1
myosin filament (GO:0032982)	24	1	1.61	-	0.62	1	1
photoreceptor disc membrane (GO:0097381)	24	1	1.61	-	0.62	1	1
kinesin complex (GO:0005871)	48	2	3.22	-	0.62	0.77	1
membrane coat (GO:0030117)	98	4	6.57	-	0.61	0.416	1
coated membrane (GO:0048475)	98	4	6.57	-	0.61	0.416	1
lysosomal lumen (GO:0043202)	99	4	6.64	-	0.6	0.416	1
clathrin-coated endocytic vesicle membrane (GO:0030669)	75	3	5.03	-	0.6	0.488	1
receptor complex (GO:0043235)	550	22	36.89	-	0.6	0.0141	0.348
Cul2-RING ubiquitin ligase complex (GO:0031462)	25	1	1.68	-	0.6	1	1
MHC protein complex (GO:0042611)	25	1	1.68	-	0.6	1	1
clathrin coat (GO:0030118)	51	2	3.42	-	0.58	0.773	1
ruffle (GO:0001726)	183	7	12.27	-	0.57	0.174	1
basal plasma membrane (GO:0009925)	288	11	19.31	-	0.57	0.0704	0.819
intermediate filament cytoskeleton (GO:0045111)	263	10	17.64	-	0.57	0.078	0.862
clathrin adaptor complex (GO:0030131)	27	1	1.81	-	0.55	1	1
P granule (GO:0043186)	27	1	1.81	-	0.55	1	1
germ plasm (GO:0060293)	27	1	1.81	-	0.55	1	1
pole plasm (GO:0045495)	27	1	1.81	-	0.55	1	1
tertiary granule lumen (GO:1904724)	55	2	3.69	-	0.54	0.584	1
basal part of cell (GO:0045178)	307	11	20.59	-	0.53	0.0354	0.656
caveola (GO:0005901)	84	3	5.63	-	0.53	0.376	1
chloride channel complex (GO:0034707)	56	2	3.76	-	0.53	0.585	1
extracellular matrix (GO:0031012)	562	20	37.69	-	0.53	0.00308	0.116
external encapsulating structure (GO:0030312)	563	20	37.76	-	0.53	0.00242	0.0929
collagen-containing extracellular matrix (GO:0062023)	428	15	28.7	-	0.52	0.0097	0.281
basolateral plasma membrane (GO:0016323)	257	9	17.24	-	0.52	0.0551	0.797
plasma membrane raft (GO:0044853)	115	4	7.71	-	0.52	0.253	1
Unclassified (UNCLASSIFIED)	1669	58	111.93	-	0.52	2.08e-08	2.45e-06
U12-type spliceosomal complex (GO:0005689)	29	1	1.94	-	0.51	1	1
lumenal side of endoplasmic reticulum membrane (GO:0098553)	29	1	1.94	-	0.51	1	1
cell surface (GO:0009986)	921	31	61.77	-	0.5	2.81e-05	0.00216
SWI/SNF complex (GO:0016514)	30	1	2.01	-	0.5	0.72	1
phosphatidylinositol 3-kinase complex (GO:0005942)	30	1	2.01	-	0.5	0.72	1
cornified envelope (GO:0001533)	60	2	4.02	-	0.5	0.437	1
cytosolic large ribosomal subunit (GO:0022625)	60	2	4.02	-	0.5	0.437	1
clathrin-coated endocytic vesicle (GO:0045334)	93	3	6.24	-	0.48	0.288	1
presynaptic active zone membrane (GO:0048787)	31	1	2.08	-	0.48	0.72	1
pericentric heterochromatin (GO:0005721)	31	1	2.08	-	0.48	0.72	1
motile cilium (GO:0031514)	282	9	18.91	-	0.48	0.0203	0.452
9+2 motile cilium (GO:0097729)	190	6	12.74	-	0.47	0.0736	0.846
axon cytoplasm (GO:1904115)	64	2	4.29	-	0.47	0.441	1
acrosomal membrane (GO:0002080)	32	1	2.15	-	0.47	0.721	1
gap junction (GO:0005921)	32	1	2.15	-	0.47	0.721	1
microvillus (GO:0005902)	97	3	6.51	-	0.46	0.216	1
intermediate filament (GO:0005882)	227	7	15.22	-	0.46	0.0405	0.71
microvillus membrane (GO:0031528)	33	1	2.21	-	0.45	0.722	1
sperm flagellum (GO:0036126)	169	5	11.33	-	0.44	0.06	0.833
acrosomal vesicle (GO:0001669)	148	4	9.93	-	0.4	0.064	0.804
external side of plasma membrane (GO:0009897)	411	11	27.56	-	0.4	0.000754	0.0351
endosome lumen (GO:0031904)	38	1	2.55	-	0.39	0.515	1
Cul3-RING ubiquitin ligase complex (GO:0031463)	39	1	2.62	-	0.38	0.516	1
dendrite membrane (GO:0032590)	41	1	2.75	-	0.36	0.519	1
plasma membrane signaling receptor complex (GO:0098802)	332	8	22.27	-	0.36	0.00143	0.0609
AP-type membrane coat adaptor complex (GO:0030119)	42	1	2.82	-	0.36	0.522	1
immunological synapse (GO:0001772)	46	1	3.08	-	0.32	0.367	1
sperm midpiece (GO:0097225)	56	1	3.76	-	0.27	0.266	1
protein complex involved in cell adhesion (GO:0098636)	58	1	3.89	-	0.26	0.183	0.975
immunoglobulin complex (GO:0019814)	188	3	12.61	-	0.24	0.00384	0.14
keratin filament (GO:0045095)	97	1	6.51	-	0.15	0.0212	0.456
Golgi lumen (GO:0005796)	104	1	6.97	-	0.14	0.0147	0.355
apoptosome (GO:0043293)	3	0	0.2	-	< 0.01	1	1
cytoplasmic side of transport vesicle membrane (GO:0098539)	1	0	0.07	-	< 0.01	1	1
RAVE complex (GO:0043291)	3	0	0.2	-	< 0.01	1	1
deuterosome (GO:0098536)	6	0	0.4	-	< 0.01	1	1
dense core granule lumen (GO:0098898)	2	0	0.13	-	< 0.01	1	1
mitochondrial processing peptidase complex (GO:0017087)	2	0	0.13	-	< 0.01	1	1
postsynaptic early endosome membrane (GO:0098896)	1	0	0.07	-	< 0.01	1	1
postsynaptic endosome membrane (GO:0098895)	5	0	0.34	-	< 0.01	1	1
CatSper complex (GO:0036128)	14	0	0.94	-	< 0.01	1	1
extrinsic component of postsynaptic specialization membrane (GO:0098892)	5	0	0.34	-	< 0.01	1	1
CHOP-C/EBP complex (GO:0036488)	3	0	0.2	-	< 0.01	1	1
astrocyte projection (GO:0097449)	20	0	1.34	-	< 0.01	0.634	1
extrinsic component of postsynaptic membrane (GO:0098890)	9	0	0.6	-	< 0.01	1	1
fatty acid beta-oxidation multienzyme complex (GO:0036125)	3	0	0.2	-	< 0.01	1	1
spine apparatus (GO:0097444)	3	0	0.2	-	< 0.01	1	1
CA3 pyramidal cell dendrite (GO:0097442)	2	0	0.13	-	< 0.01	1	1
late recombination nodule (GO:0005715)	1	0	0.07	-	< 0.01	1	1
nuclear membrane protein complex (GO:0106083)	11	0	0.74	-	< 0.01	1	1
recombination nodule (GO:0005713)	2	0	0.13	-	< 0.01	1	1
serine-type peptidase complex (GO:1905286)	13	0	0.87	-	< 0.01	1	1
chiasma (GO:0005712)	2	0	0.13	-	< 0.01	1	1
phosphatidylinositol 3-kinase complex, class III (GO:0035032)	8	0	0.54	-	< 0.01	1	1
gamma-catenin-TCF7L2 complex (GO:0071665)	1	0	0.07	-	< 0.01	1	1
catenin-TCF7L2 complex (GO:0071664)	4	0	0.27	-	< 0.01	1	1
intracellular cyclic nucleotide activated cation channel complex (GO:0017071)	6	0	0.4	-	< 0.01	1	1
Rpd3L-Expanded complex (GO:0070210)	2	0	0.13	-	< 0.01	1	1
mitochondrial proton-transporting ATP synthase complex, catalytic sector F(1) (GO:0000275)	6	0	0.4	-	< 0.01	1	1
polytene chromosome (GO:0005700)	1	0	0.07	-	< 0.01	1	1
epididymosome (GO:0098875)	1	0	0.07	-	< 0.01	1	1
platelet-derived growth factor complex (GO:1990265)	2	0	0.13	-	< 0.01	1	1
late endosome lumen (GO:0031906)	9	0	0.6	-	< 0.01	1	1
ribonuclease III complex (GO:1903095)	3	0	0.2	-	< 0.01	1	1
UBC13-UEV1A complex (GO:0035370)	2	0	0.13	-	< 0.01	1	1
serine C-palmitoyltransferase complex (GO:0017059)	8	0	0.54	-	< 0.01	1	1
laminin-11 complex (GO:0043260)	3	0	0.2	-	< 0.01	1	1
negative cofactor 2 complex (GO:0017054)	2	0	0.13	-	< 0.01	1	1
PCNA-p21 complex (GO:0070557)	2	0	0.13	-	< 0.01	1	1
keratohyalin granule (GO:0036457)	4	0	0.27	-	< 0.01	1	1
neurofibrillary tangle (GO:0097418)	5	0	0.34	-	< 0.01	1	1
growth factor complex (GO:0036454)	8	0	0.54	-	< 0.01	1	1
classical Lewy body (GO:0097414)	1	0	0.07	-	< 0.01	1	1
subapical complex (GO:0035003)	3	0	0.2	-	< 0.01	1	1
laminin-10 complex (GO:0043259)	3	0	0.2	-	< 0.01	1	1
histone locus body (GO:0035363)	4	0	0.27	-	< 0.01	1	1
laminin-8 complex (GO:0043257)	1	0	0.07	-	< 0.01	1	1
laminin complex (GO:0043256)	9	0	0.6	-	< 0.01	1	1
HCN channel complex (GO:0098855)	4	0	0.27	-	< 0.01	1	1
phosphatidylinositol 3-kinase complex, class III, type II (GO:0034272)	4	0	0.27	-	< 0.01	1	1
phosphatidylinositol 3-kinase complex, class III, type I (GO:0034271)	4	0	0.27	-	< 0.01	1	1
PeBoW complex (GO:0070545)	3	0	0.2	-	< 0.01	1	1
glial cytoplasmic inclusion (GO:0097409)	1	0	0.07	-	< 0.01	1	1
CAF-1 complex (GO:0033186)	3	0	0.2	-	< 0.01	1	1
dolichol-phosphate-mannose synthase complex (GO:0033185)	3	0	0.2	-	< 0.01	1	1
Toll-like receptor 2-Toll-like receptor 6 protein complex (GO:0035355)	2	0	0.13	-	< 0.01	1	1
Toll-like receptor 1-Toll-like receptor 2 protein complex (GO:0035354)	2	0	0.13	-	< 0.01	1	1
cortical granule (GO:0060473)	6	0	0.4	-	< 0.01	1	1
podocyte foot (GO:0098846)	1	0	0.07	-	< 0.01	1	1
postsynaptic endosome (GO:0098845)	14	0	0.94	-	< 0.01	1	1
postsynaptic endocytic zone membrane (GO:0098844)	1	0	0.07	-	< 0.01	1	1
postsynaptic early endosome (GO:0098842)	3	0	0.2	-	< 0.01	1	1
STING complex (GO:1990231)	1	0	0.07	-	< 0.01	1	1
BRCA1-C complex (GO:0070533)	6	0	0.4	-	< 0.01	1	1
BRCA1-B complex (GO:0070532)	4	0	0.27	-	< 0.01	1	1
ATF1-ATF4 transcription factor complex (GO:1990590)	2	0	0.13	-	< 0.01	1	1
dendritic spine head (GO:0044327)	7	0	0.47	-	< 0.01	1	1
dendritic spine neck (GO:0044326)	1	0	0.07	-	< 0.01	1	1
migrasome (GO:0140494)	5	0	0.34	-	< 0.01	1	1
postsynaptic recycling endosome (GO:0098837)	8	0	0.54	-	< 0.01	1	1
presynaptic endosome (GO:0098830)	3	0	0.2	-	< 0.01	1	1
cardiac Troponin complex (GO:1990584)	3	0	0.2	-	< 0.01	1	1
L-cysteine desulfurase complex (GO:1990221)	2	0	0.13	-	< 0.01	1	1
ERCC4-ERCC1 complex (GO:0070522)	4	0	0.27	-	< 0.01	1	1
interphotoreceptor matrix (GO:0033165)	6	0	0.4	-	< 0.01	1	1
cone cell pedicle (GO:0044316)	2	0	0.13	-	< 0.01	1	1
SPOTS complex (GO:0035339)	4	0	0.27	-	< 0.01	1	1
NOS2-CD74 complex (GO:0035693)	1	0	0.07	-	< 0.01	1	1
macrophage migration inhibitory factor receptor complex (GO:0035692)	2	0	0.13	-	< 0.01	1	1
endoplasmic reticulum tubular network membrane (GO:0098826)	5	0	0.34	-	< 0.01	1	1
mitochondrial DNA-directed RNA polymerase complex (GO:0034245)	1	0	0.07	-	< 0.01	1	1
perinuclear endoplasmic reticulum membrane (GO:1990578)	4	0	0.27	-	< 0.01	1	1
CAK-ERCC2 complex (GO:0070516)	4	0	0.27	-	< 0.01	1	1
microprocessor complex (GO:0070877)	3	0	0.2	-	< 0.01	1	1
TERT-RMRP complex (GO:1990572)	1	0	0.07	-	< 0.01	1	1
tRNA-intron endonuclease complex (GO:0000214)	4	0	0.27	-	< 0.01	1	1
dendritic branch (GO:0044307)	3	0	0.2	-	< 0.01	1	1
9+2 non-motile cilium (GO:0097732)	11	0	0.74	-	< 0.01	1	1
dentate gyrus mossy fiber (GO:0044302)	1	0	0.07	-	< 0.01	1	1
cytoskeletal calyx (GO:0033150)	3	0	0.2	-	< 0.01	1	1
eukaryotic translation initiation factor 4F complex (GO:0016281)	13	0	0.87	-	< 0.01	1	1
sperm fibrous sheath (GO:0035686)	7	0	0.47	-	< 0.01	1	1
elastic fiber (GO:0071953)	5	0	0.34	-	< 0.01	1	1
granular component (GO:0001652)	7	0	0.47	-	< 0.01	1	1
dense fibrillar component (GO:0001651)	1	0	0.07	-	< 0.01	1	1
HSP90-CDC37 chaperone complex (GO:1990565)	2	0	0.13	-	< 0.01	1	1
synaptic vesicle lumen (GO:0034592)	1	0	0.07	-	< 0.01	1	1
histone H3-K14 acetyltransferase complex (GO:0036409)	2	0	0.13	-	< 0.01	1	1
9+0 motile cilium (GO:0097728)	5	0	0.34	-	< 0.01	1	1
RNA polymerase I core factor complex (GO:0070860)	1	0	0.07	-	< 0.01	1	1
amyloid-beta complex (GO:0106003)	2	0	0.13	-	< 0.01	1	1
mCRD-mediated mRNA stability complex (GO:0106002)	5	0	0.34	-	< 0.01	1	1
translation release factor complex (GO:0018444)	3	0	0.2	-	< 0.01	1	1
axon hillock (GO:0043203)	7	0	0.47	-	< 0.01	1	1
Ku70:Ku80 complex (GO:0043564)	3	0	0.2	-	< 0.01	1	1
Myc-Max complex (GO:0071943)	2	0	0.13	-	< 0.01	1	1
XPC complex (GO:0071942)	3	0	0.2	-	< 0.01	1	1
gamma-delta T cell receptor complex (GO:0042106)	6	0	0.4	-	< 0.01	1	1
alpha-beta T cell receptor complex (GO:0042105)	12	0	0.8	-	< 0.01	1	1
T cell receptor complex (GO:0042101)	153	0	10.26	-	< 0.01	7.72e-05	0.00498
chromosome, telomeric repeat region (GO:0140445)	16	0	1.07	-	< 0.01	0.62	1
MHC class Ib protein complex (GO:0032398)	2	0	0.13	-	< 0.01	1	1
UDP-N-acetylglucosamine transferase complex (GO:0043541)	4	0	0.27	-	< 0.01	1	1
6-phosphofructo-2-kinase/fructose-2,6-biphosphatase complex (GO:0043540)	1	0	0.07	-	< 0.01	1	1
Dom34-Hbs1 complex (GO:1990533)	2	0	0.13	-	< 0.01	1	1
katanin complex (GO:0008352)	5	0	0.34	-	< 0.01	1	1
subcortical maternal complex (GO:0106333)	4	0	0.27	-	< 0.01	1	1
leading edge of lamellipodium (GO:0061851)	3	0	0.2	-	< 0.01	1	1
growth cone leading edge (GO:0061850)	1	0	0.07	-	< 0.01	1	1
MutLalpha complex (GO:0032389)	3	0	0.2	-	< 0.01	1	1
prominosome (GO:0071914)	2	0	0.13	-	< 0.01	1	1
glycosylphosphatidylinositol-mannosyltransferase I complex (GO:1990529)	1	0	0.07	-	< 0.01	1	1
replication fork protection complex (GO:0031298)	3	0	0.2	-	< 0.01	1	1
paraferritin complex (GO:0070826)	1	0	0.07	-	< 0.01	1	1
Sin3-type complex (GO:0070822)	13	0	0.87	-	< 0.01	1	1
cis-Golgi network membrane (GO:0033106)	11	0	0.74	-	< 0.01	1	1
dendritic spine cytoplasm (GO:0061846)	1	0	0.07	-	< 0.01	1	1
neuron projection branch point (GO:0061845)	1	0	0.07	-	< 0.01	1	1
nuclear pore nuclear basket (GO:0044615)	12	0	0.8	-	< 0.01	1	1
nuclear pore inner ring (GO:0044611)	3	0	0.2	-	< 0.01	1	1
ACF complex (GO:0016590)	2	0	0.13	-	< 0.01	1	1
mitochondrial prohibitin complex (GO:0035632)	2	0	0.13	-	< 0.01	1	1
phagolysosome (GO:0032010)	7	0	0.47	-	< 0.01	1	1
CST complex (GO:1990879)	5	0	0.34	-	< 0.01	1	1
cytoplasmic side of nuclear pore (GO:1990876)	1	0	0.07	-	< 0.01	1	1
CLOCK-BMAL transcription complex (GO:1990513)	5	0	0.34	-	< 0.01	1	1
Cry-Per complex (GO:1990512)	1	0	0.07	-	< 0.01	1	1
omegasome membrane (GO:1903349)	4	0	0.27	-	< 0.01	1	1
DBIRD complex (GO:0044609)	2	0	0.13	-	< 0.01	1	1
NURF complex (GO:0016589)	7	0	0.47	-	< 0.01	1	1
basal ectoplasmic specialization (GO:0061832)	1	0	0.07	-	< 0.01	1	1
procollagen-proline 4-dioxygenase complex (GO:0016222)	2	0	0.13	-	< 0.01	1	1
autolysosome lumen (GO:0120282)	1	0	0.07	-	< 0.01	1	1
autolysosome membrane (GO:0120281)	4	0	0.27	-	< 0.01	1	1
senescence-associated heterochromatin focus (GO:0035985)	3	0	0.2	-	< 0.01	1	1
interleukin-28 receptor complex (GO:0032002)	3	0	0.2	-	< 0.01	1	1
interleukin-12 complex (GO:0043514)	2	0	0.13	-	< 0.01	1	1
inhibin B complex (GO:0043513)	1	0	0.07	-	< 0.01	1	1
inhibin A complex (GO:0043512)	2	0	0.13	-	< 0.01	1	1
inhibin complex (GO:0043511)	2	0	0.13	-	< 0.01	1	1
CKM complex (GO:1990508)	5	0	0.34	-	< 0.01	1	1
glycosylphosphatidylinositol-N-acetylglucosaminyltransferase (GPI-GnT) complex (GO:0000506)	7	0	0.47	-	< 0.01	1	1
basal tubulobulbar complex (GO:0061829)	1	0	0.07	-	< 0.01	1	1
apical tubulobulbar complex (GO:0061828)	1	0	0.07	-	< 0.01	1	1
sperm head (GO:0061827)	18	0	1.21	-	< 0.01	0.625	1
activin A complex (GO:0043509)	1	0	0.07	-	< 0.01	1	1
CD95 death-inducing signaling complex (GO:0031265)	6	0	0.4	-	< 0.01	1	1
death-inducing signaling complex (GO:0031264)	9	0	0.6	-	< 0.01	1	1
Ndc80 complex (GO:0031262)	4	0	0.27	-	< 0.01	1	1
pseudopodium membrane (GO:0031260)	1	0	0.07	-	< 0.01	1	1
Wnt-Frizzled-LRP5/6 complex (GO:1990851)	4	0	0.27	-	< 0.01	1	1
RNA cap binding complex (GO:0034518)	17	0	1.14	-	< 0.01	0.622	1
uropod membrane (GO:0031259)	1	0	0.07	-	< 0.01	1	1
cell trailing edge membrane (GO:0031257)	1	0	0.07	-	< 0.01	1	1
proteasome storage granule (GO:0034515)	2	0	0.13	-	< 0.01	1	1
extrinsic component of endoplasmic reticulum membrane (GO:0042406)	1	0	0.07	-	< 0.01	1	1
integrin complex (GO:0008305)	31	0	2.08	-	< 0.01	0.261	1
7SK snRNP (GO:0120259)	3	0	0.2	-	< 0.01	1	1
B cell receptor complex (GO:0019815)	7	0	0.47	-	< 0.01	1	1
NLRP6 inflammasome complex (GO:0140738)	2	0	0.13	-	< 0.01	1	1
lateral wall of outer hair cell (GO:0120249)	1	0	0.07	-	< 0.01	1	1
cytosolic proteasome complex (GO:0031597)	4	0	0.27	-	< 0.01	1	1
nuclear proteasome complex (GO:0031595)	1	0	0.07	-	< 0.01	1	1
extrinsic component of external side of plasma membrane (GO:0031232)	3	0	0.2	-	< 0.01	1	1
centrosomal corona (GO:0031592)	1	0	0.07	-	< 0.01	1	1
protein kinase 5 complex (GO:0016533)	3	0	0.2	-	< 0.01	1	1
stereocilium coat (GO:0120234)	1	0	0.07	-	< 0.01	1	1
COPI-coated Golgi to ER transport vesicle (GO:0030142)	1	0	0.07	-	< 0.01	1	1
DNA recombinase auxiliary factor complex (GO:0120231)	1	0	0.07	-	< 0.01	1	1
angiogenin-PRI complex (GO:0032311)	2	0	0.13	-	< 0.01	1	1
GMP reductase complex (GO:1902560)	2	0	0.13	-	< 0.01	1	1
MWP complex (GO:1990811)	1	0	0.07	-	< 0.01	1	1
outer dynein arm docking complex (GO:0120228)	3	0	0.2	-	< 0.01	1	1
MutSalpha complex (GO:0032301)	2	0	0.13	-	< 0.01	1	1
reelin complex (GO:0110157)	1	0	0.07	-	< 0.01	1	1
RSF complex (GO:0031213)	2	0	0.13	-	< 0.01	1	1
endoplasmic reticulum palmitoyltransferase complex (GO:0031211)	8	0	0.54	-	< 0.01	1	1
Y chromosome (GO:0000806)	2	0	0.13	-	< 0.01	1	1
TIM22 mitochondrial import inner membrane insertion complex (GO:0042721)	7	0	0.47	-	< 0.01	1	1
subapical part of cell (GO:0120219)	2	0	0.13	-	< 0.01	1	1
mitochondrial inner membrane peptidase complex (GO:0042720)	2	0	0.13	-	< 0.01	1	1
CHRAC (GO:0008623)	4	0	0.27	-	< 0.01	1	1
epsilon DNA polymerase complex (GO:0008622)	5	0	0.34	-	< 0.01	1	1
matrilin complex (GO:0120216)	4	0	0.27	-	< 0.01	1	1
AP-4 adaptor complex (GO:0030124)	4	0	0.27	-	< 0.01	1	1
AP-3 adaptor complex (GO:0030123)	12	0	0.8	-	< 0.01	1	1
smooth muscle contractile fiber (GO:0030485)	3	0	0.2	-	< 0.01	1	1
core-binding factor complex (GO:0016513)	3	0	0.2	-	< 0.01	1	1
AP-1 adaptor complex (GO:0030121)	13	0	0.87	-	< 0.01	1	1
sperm head-tail coupling apparatus (GO:0120212)	1	0	0.07	-	< 0.01	1	1
Sec62/Sec63 complex (GO:0031207)	1	0	0.07	-	< 0.01	1	1
mitochondrial intermembrane space protein transporter complex (GO:0042719)	6	0	0.4	-	< 0.01	1	1
ubiquinone biosynthesis complex (GO:0110142)	6	0	0.4	-	< 0.01	1	1
mitochondrial fatty acid beta-oxidation multienzyme complex (GO:0016507)	3	0	0.2	-	< 0.01	1	1
actin cap (GO:0030478)	4	0	0.27	-	< 0.01	1	1
polkadots (GO:0002096)	2	0	0.13	-	< 0.01	1	1
caveolar macromolecular signaling complex (GO:0002095)	2	0	0.13	-	< 0.01	1	1
glycocalyx (GO:0030112)	1	0	0.07	-	< 0.01	1	1
rod photoreceptor disc membrane (GO:0120202)	1	0	0.07	-	< 0.01	1	1
type III intermediate filament (GO:0045098)	3	0	0.2	-	< 0.01	1	1
interleukin-18 receptor complex (GO:0045092)	2	0	0.13	-	< 0.01	1	1
TRC complex (GO:0072380)	2	0	0.13	-	< 0.01	1	1
outer acrosomal membrane (GO:0002081)	4	0	0.27	-	< 0.01	1	1
Fc-epsilon receptor I complex (GO:0032998)	3	0	0.2	-	< 0.01	1	1
Fc receptor complex (GO:0032997)	5	0	0.34	-	< 0.01	1	1
Bcl3-Bcl10 complex (GO:0032996)	1	0	0.07	-	< 0.01	1	1
protein-lipid complex (GO:0032994)	41	0	2.75	-	< 0.01	0.111	0.984
Scc2-Scc4 cohesin loading complex (GO:0090694)	2	0	0.13	-	< 0.01	1	1
inner acrosomal membrane (GO:0002079)	5	0	0.34	-	< 0.01	1	1
U6atac snRNP (GO:0005691)	1	0	0.07	-	< 0.01	1	1
U4atac snRNP (GO:0005690)	2	0	0.13	-	< 0.01	1	1
kainate selective glutamate receptor complex (GO:0032983)	5	0	0.34	-	< 0.01	1	1
growth hormone receptor complex (GO:0070195)	2	0	0.13	-	< 0.01	1	1
CNTFR-CLCF1 complex (GO:0097059)	2	0	0.13	-	< 0.01	1	1
CRLF-CLCF1 complex (GO:0097058)	2	0	0.13	-	< 0.01	1	1
TRAF2-GSTP1 complex (GO:0097057)	2	0	0.13	-	< 0.01	1	1
mRNA capping enzyme complex (GO:0031533)	3	0	0.2	-	< 0.01	1	1
nitric-oxide synthase complex (GO:1903958)	3	0	0.2	-	< 0.01	1	1
U4 snRNP (GO:0005687)	11	0	0.74	-	< 0.01	1	1
U7 snRNP (GO:0005683)	7	0	0.47	-	< 0.01	1	1
U5 snRNP (GO:0005682)	20	0	1.34	-	< 0.01	0.634	1
lysosomal HOPS complex (GO:1902501)	2	0	0.13	-	< 0.01	1	1
vacuolar HOPS complex (GO:1902500)	2	0	0.13	-	< 0.01	1	1
shelterin complex (GO:0070187)	7	0	0.47	-	< 0.01	1	1
filopodium membrane (GO:0031527)	18	0	1.21	-	< 0.01	0.625	1
Myb complex (GO:0031523)	3	0	0.2	-	< 0.01	1	1
transcription factor TFIIF complex (GO:0005674)	2	0	0.13	-	< 0.01	1	1
striated muscle dense body (GO:0055120)	1	0	0.07	-	< 0.01	1	1
Ssh1 translocon complex (GO:0071261)	1	0	0.07	-	< 0.01	1	1
glycoprotein complex (GO:0090665)	23	0	1.54	-	< 0.01	0.397	1
DRM complex (GO:0070176)	1	0	0.07	-	< 0.01	1	1
perinuclear endoplasmic reticulum (GO:0097038)	22	0	1.48	-	< 0.01	0.397	1
tRNA (m1A) methyltransferase complex (GO:0031515)	3	0	0.2	-	< 0.01	1	1
Mis6-Sim4 complex (GO:0031511)	1	0	0.07	-	< 0.01	1	1
DNA replication factor A complex (GO:0005662)	13	0	0.87	-	< 0.01	1	1
cytoplasmic U snRNP body (GO:0071254)	1	0	0.07	-	< 0.01	1	1
cone matrix sheath (GO:0090658)	1	0	0.07	-	< 0.01	1	1
apical cytoplasm (GO:0090651)	3	0	0.2	-	< 0.01	1	1
MPP7-DLG1-LIN7 complex (GO:0097025)	5	0	0.34	-	< 0.01	1	1
mannosyltransferase complex (GO:0031501)	5	0	0.34	-	< 0.01	1	1
nuclear pre-replicative complex (GO:0005656)	2	0	0.13	-	< 0.01	1	1
kinocilium (GO:0060091)	11	0	0.74	-	< 0.01	1	1
slit diaphragm (GO:0036057)	8	0	0.54	-	< 0.01	1	1
filtration diaphragm (GO:0036056)	8	0	0.54	-	< 0.01	1	1
glomerular endothelium fenestra (GO:0036053)	1	0	0.07	-	< 0.01	1	1
snRNA-activating protein complex (GO:0019185)	3	0	0.2	-	< 0.01	1	1
phagocytic vesicle lumen (GO:0097013)	5	0	0.34	-	< 0.01	1	1
perisynaptic space (GO:0099544)	2	0	0.13	-	< 0.01	1	1
Nem1-Spo7 phosphatase complex (GO:0071595)	2	0	0.13	-	< 0.01	1	1
SREBP-SCAP-Insig complex (GO:0032937)	3	0	0.2	-	< 0.01	1	1
SREBP-SCAP complex (GO:0032936)	1	0	0.07	-	< 0.01	1	1
C-fiber (GO:0044299)	1	0	0.07	-	< 0.01	1	1
MCM8-MCM9 complex (GO:0097362)	2	0	0.13	-	< 0.01	1	1
CIA complex (GO:0097361)	5	0	0.34	-	< 0.01	1	1
dendritic growth cone (GO:0044294)	9	0	0.6	-	< 0.01	1	1
synapse-associated extracellular matrix (GO:0099535)	12	0	0.8	-	< 0.01	1	1
haptoglobin-hemoglobin complex (GO:0031838)	10	0	0.67	-	< 0.01	1	1
TCR signalosome (GO:0036398)	2	0	0.13	-	< 0.01	1	1
perinucleolar compartment (GO:0097356)	5	0	0.34	-	< 0.01	1	1
protein C inhibitor-plasma kallikrein complex (GO:0036030)	1	0	0.07	-	< 0.01	1	1
mitochondrial crista junction (GO:0044284)	7	0	0.47	-	< 0.01	1	1
postsynaptic cytosol (GO:0099524)	12	0	0.8	-	< 0.01	1	1
presynaptic cytosol (GO:0099523)	12	0	0.8	-	< 0.01	1	1
cytosolic region (GO:0099522)	19	0	1.27	-	< 0.01	0.629	1
varicosity (GO:0043196)	9	0	0.6	-	< 0.01	1	1
axon initial segment (GO:0043194)	22	0	1.48	-	< 0.01	0.397	1
protein C inhibitor-KLK3 complex (GO:0036029)	1	0	0.07	-	< 0.01	1	1
protein C inhibitor-thrombin complex (GO:0036028)	1	0	0.07	-	< 0.01	1	1
amino acid transport complex (GO:1990184)	2	0	0.13	-	< 0.01	1	1
protein C inhibitor-PLAU complex (GO:0036027)	1	0	0.07	-	< 0.01	1	1
protein C inhibitor-PLAT complex (GO:0036026)	1	0	0.07	-	< 0.01	1	1
protein C inhibitor-TMPRSS11E complex (GO:0036025)	1	0	0.07	-	< 0.01	1	1
pre-replicative complex (GO:0036387)	2	0	0.13	-	< 0.01	1	1
protein C inhibitor-TMPRSS7 complex (GO:0036024)	1	0	0.07	-	< 0.01	1	1
endolysosome lumen (GO:0036021)	5	0	0.34	-	< 0.01	1	1
endolysosome membrane (GO:0036020)	20	0	1.34	-	< 0.01	0.634	1
interstitial matrix (GO:0005614)	12	0	0.8	-	< 0.01	1	1
laminin-5 complex (GO:0005610)	3	0	0.2	-	< 0.01	1	1
ribonucleoside-diphosphate reductase complex (GO:0005971)	3	0	0.2	-	< 0.01	1	1
neurofilament cytoskeleton (GO:0060053)	2	0	0.13	-	< 0.01	1	1
nucleus-vacuole junction (GO:0071561)	1	0	0.07	-	< 0.01	1	1
endolysosome (GO:0036019)	29	0	1.94	-	< 0.01	0.258	1
peptidase inhibitor complex (GO:1904090)	11	0	0.74	-	< 0.01	1	1
myofilament (GO:0036379)	27	0	1.81	-	< 0.01	0.412	1
ciliary neurotrophic factor receptor complex (GO:0070110)	3	0	0.2	-	< 0.01	1	1
nuclear exosome (RNase complex) (GO:0000176)	16	0	1.07	-	< 0.01	0.62	1
laminin-3 complex (GO:0005608)	3	0	0.2	-	< 0.01	1	1
laminin-2 complex (GO:0005607)	2	0	0.13	-	< 0.01	1	1
laminin-1 complex (GO:0005606)	3	0	0.2	-	< 0.01	1	1
protein farnesyltransferase complex (GO:0005965)	2	0	0.13	-	< 0.01	1	1
complement component C1 complex (GO:0005602)	3	0	0.2	-	< 0.01	1	1
phosphorylase kinase complex (GO:0005964)	5	0	0.34	-	< 0.01	1	1
collagen type XIII trimer (GO:0005600)	1	0	0.07	-	< 0.01	1	1
mitochondrial isocitrate dehydrogenase complex (NAD+) (GO:0005962)	3	0	0.2	-	< 0.01	1	1
glycine cleavage complex (GO:0005960)	2	0	0.13	-	< 0.01	1	1
DNA-dependent protein kinase-DNA ligase 4 complex (GO:0005958)	7	0	0.47	-	< 0.01	1	1
protein kinase CK2 complex (GO:0005956)	5	0	0.34	-	< 0.01	1	1
calcineurin complex (GO:0005955)	6	0	0.4	-	< 0.01	1	1
calcium- and calmodulin-dependent protein kinase complex (GO:0005954)	5	0	0.34	-	< 0.01	1	1
CAAX-protein geranylgeranyltransferase complex (GO:0005953)	2	0	0.13	-	< 0.01	1	1
cAMP-dependent protein kinase complex (GO:0005952)	9	0	0.6	-	< 0.01	1	1
piP-body (GO:0071547)	5	0	0.34	-	< 0.01	1	1
pi-body (GO:0071546)	10	0	0.67	-	< 0.01	1	1
acrosomal lumen (GO:0043160)	1	0	0.07	-	< 0.01	1	1
eukaryotic translation initiation factor 3 complex, eIF3e (GO:0071540)	2	0	0.13	-	< 0.01	1	1
protein phosphatase type 2A complex (GO:0000159)	18	0	1.21	-	< 0.01	0.625	1
VEGF-A complex (GO:1990150)	1	0	0.07	-	< 0.01	1	1
phagolysosome membrane (GO:0061474)	2	0	0.13	-	< 0.01	1	1
mitochondrial alpha-ketoglutarate dehydrogenase complex (GO:0005947)	6	0	0.4	-	< 0.01	1	1
6-phosphofructokinase complex (GO:0005945)	3	0	0.2	-	< 0.01	1	1
phosphatidylinositol 3-kinase complex, class IB (GO:0005944)	4	0	0.27	-	< 0.01	1	1
acrosomal matrix (GO:0043159)	4	0	0.27	-	< 0.01	1	1
elongin complex (GO:0070449)	5	0	0.34	-	< 0.01	1	1
Mad-Max complex (GO:0070443)	2	0	0.13	-	< 0.01	1	1
integrin alphaIIb-beta3 complex (GO:0070442)	1	0	0.07	-	< 0.01	1	1
AP-5 adaptor complex (GO:0044599)	4	0	0.27	-	< 0.01	1	1
Shc-EGFR complex (GO:0070435)	2	0	0.13	-	< 0.01	1	1
Golgi trans cisterna (GO:0000138)	10	0	0.67	-	< 0.01	1	1
Gtr1-Gtr2 GTPase complex (GO:1990131)	4	0	0.27	-	< 0.01	1	1
GATOR1 complex (GO:1990130)	5	0	0.34	-	< 0.01	1	1
apical pole of neuron (GO:0044225)	1	0	0.07	-	< 0.01	1	1
muscle tendon junction (GO:0005927)	4	0	0.27	-	< 0.01	1	1
connexin complex (GO:0005922)	21	0	1.41	-	< 0.01	0.64	1
phosphopantothenoylcysteine decarboxylase complex (GO:0071513)	1	0	0.07	-	< 0.01	1	1
transcription factor TFIIIC complex (GO:0000127)	6	0	0.4	-	< 0.01	1	1
A axonemal microtubule (GO:0097649)	1	0	0.07	-	< 0.01	1	1
DNA ligase III-XRCC1 complex (GO:0070421)	1	0	0.07	-	< 0.01	1	1
G protein-coupled receptor complex (GO:0097648)	11	0	0.74	-	< 0.01	1	1
other organism cell membrane (GO:0044218)	1	0	0.07	-	< 0.01	1	1
other organism part (GO:0044217)	5	0	0.34	-	< 0.01	1	1
spot adherens junction (GO:0005914)	1	0	0.07	-	< 0.01	1	1
nonhomologous end joining complex (GO:0070419)	9	0	0.6	-	< 0.01	1	1
DNA-dependent protein kinase complex (GO:0070418)	5	0	0.34	-	< 0.01	1	1
skeletal muscle myofibril (GO:0098723)	1	0	0.07	-	< 0.01	1	1
RQC complex (GO:1990112)	3	0	0.2	-	< 0.01	1	1
spermatoproteasome complex (GO:1990111)	5	0	0.34	-	< 0.01	1	1
PAS complex (GO:0070772)	1	0	0.07	-	< 0.01	1	1
translation initiation ternary complex (GO:0044207)	1	0	0.07	-	< 0.01	1	1
nucleotide-excision repair factor 3 complex (GO:0000112)	1	0	0.07	-	< 0.01	1	1
nucleotide-excision repair factor 2 complex (GO:0000111)	1	0	0.07	-	< 0.01	1	1
nucleotide-excision repair factor 1 complex (GO:0000110)	3	0	0.2	-	< 0.01	1	1
extrinsic component of phagophore assembly site membrane (GO:0097632)	1	0	0.07	-	< 0.01	1	1
F-actin capping protein complex (GO:0008290)	8	0	0.54	-	< 0.01	1	1
chromatin lock complex (GO:0061793)	3	0	0.2	-	< 0.01	1	1
oncostatin-M receptor complex (GO:0005900)	2	0	0.13	-	< 0.01	1	1
nucleotide-excision repair complex (GO:0000109)	12	0	0.8	-	< 0.01	1	1
interleukin-12 receptor complex (GO:0042022)	3	0	0.2	-	< 0.01	1	1
extrinsic component of omegasome membrane (GO:0097629)	2	0	0.13	-	< 0.01	1	1
KICSTOR complex (GO:0140007)	4	0	0.27	-	< 0.01	1	1
omegasome (GO:1990462)	5	0	0.34	-	< 0.01	1	1
nuclear pore transmembrane ring (GO:0070762)	1	0	0.07	-	< 0.01	1	1
inward rectifying potassium channel (GO:0008282)	4	0	0.27	-	< 0.01	1	1
succinate-CoA ligase complex (ADP-forming) (GO:0009361)	2	0	0.13	-	< 0.01	1	1
DNA polymerase III complex (GO:0009360)	1	0	0.07	-	< 0.01	1	1
gamma-tubulin small complex (GO:0008275)	1	0	0.07	-	< 0.01	1	1
Tapasin-ERp57 complex (GO:0061779)	2	0	0.13	-	< 0.01	1	1
eNoSc complex (GO:0061773)	3	0	0.2	-	< 0.01	1	1
radial spoke stalk (GO:0001536)	3	0	0.2	-	< 0.01	1	1
radial spoke head (GO:0001535)	5	0	0.34	-	< 0.01	1	1
radial spoke (GO:0001534)	15	0	1.01	-	< 0.01	0.62	1
mitochondrial oxoglutarate dehydrogenase complex (GO:0009353)	1	0	0.07	-	< 0.01	1	1
phagocytic cup (GO:0001891)	28	0	1.88	-	< 0.01	0.419	1
interleukin-23 complex (GO:0070743)	2	0	0.13	-	< 0.01	1	1
MIS12/MIND type complex (GO:0000444)	4	0	0.27	-	< 0.01	1	1
proteasome core complex, beta-subunit complex (GO:0019774)	11	0	0.74	-	< 0.01	1	1
proteasome core complex, alpha-subunit complex (GO:0019773)	8	0	0.54	-	< 0.01	1	1
ribonuclease H2 complex (GO:0032299)	3	0	0.2	-	< 0.01	1	1
microfibril (GO:0001527)	13	0	0.87	-	< 0.01	1	1
FANCM-MHF complex (GO:0071821)	4	0	0.27	-	< 0.01	1	1
BBSome (GO:0034464)	8	0	0.54	-	< 0.01	1	1
outer dense fiber (GO:0001520)	6	0	0.4	-	< 0.01	1	1
upper tip-link density (GO:1990435)	1	0	0.07	-	< 0.01	1	1
sarcoplasmic reticulum lumen (GO:0033018)	10	0	0.67	-	< 0.01	1	1
basolateral part of cell (GO:1990794)	2	0	0.13	-	< 0.01	1	1
U2AF complex (GO:0089701)	7	0	0.47	-	< 0.01	1	1
condensin complex (GO:0000796)	8	0	0.54	-	< 0.01	1	1
perinuclear theca (GO:0033011)	5	0	0.34	-	< 0.01	1	1
MMXD complex (GO:0071817)	5	0	0.34	-	< 0.01	1	1
Mpp10 complex (GO:0034457)	3	0	0.2	-	< 0.01	1	1
UTP-C complex (GO:0034456)	3	0	0.2	-	< 0.01	1	1
peroxisomal importomer complex (GO:1990429)	3	0	0.2	-	< 0.01	1	1
t-UTP complex (GO:0034455)	3	0	0.2	-	< 0.01	1	1
glycerol-3-phosphate dehydrogenase complex (GO:0009331)	3	0	0.2	-	< 0.01	1	1
stereocilia tip-link density (GO:1990427)	2	0	0.13	-	< 0.01	1	1
DNA topoisomerase type II (double strand cut, ATP-hydrolyzing) complex (GO:0009330)	1	0	0.07	-	< 0.01	1	1
GLI-SUFU complex (GO:1990788)	4	0	0.27	-	< 0.01	1	1
ryanodine receptor complex (GO:1990425)	2	0	0.13	-	< 0.01	1	1
RZZ complex (GO:1990423)	3	0	0.2	-	< 0.01	1	1
1-alkyl-2-acetylglycerophosphocholine esterase complex (GO:0008247)	3	0	0.2	-	< 0.01	1	1
BMP receptor complex (GO:0070724)	4	0	0.27	-	< 0.01	1	1
cytoplasmic side of dendritic spine plasma membrane (GO:1990780)	1	0	0.07	-	< 0.01	1	1
cone photoreceptor outer segment (GO:0120199)	8	0	0.54	-	< 0.01	1	1
Fc-gamma receptor III complex (GO:0033001)	3	0	0.2	-	< 0.01	1	1
nuclear telomere cap complex (GO:0000783)	15	0	1.01	-	< 0.01	0.62	1
telomere cap complex (GO:0000782)	15	0	1.01	-	< 0.01	0.62	1
chaperone-mediated autophagy translocation complex (GO:0061742)	1	0	0.07	-	< 0.01	1	1
glycoprotein Ib-IX-V complex (GO:1990779)	5	0	0.34	-	< 0.01	1	1
lipoprotein particle (GO:1990777)	38	0	2.55	-	< 0.01	0.172	1
HIR complex (GO:0000417)	1	0	0.07	-	< 0.01	1	1
ATAC complex (GO:0140672)	14	0	0.94	-	< 0.01	1	1
tumor necrosis factor receptor superfamily complex (GO:0002947)	4	0	0.27	-	< 0.01	1	1
NF-kappaB p50/p65 complex (GO:0035525)	2	0	0.13	-	< 0.01	1	1
acetyl-CoA carboxylase complex (GO:0009317)	1	0	0.07	-	< 0.01	1	1
proximal neuron projection (GO:1990769)	4	0	0.27	-	< 0.01	1	1
CGRP receptor complex (GO:1990406)	2	0	0.13	-	< 0.01	1	1
outer mucus layer (GO:0070703)	1	0	0.07	-	< 0.01	1	1
inner mucus layer (GO:0070702)	1	0	0.07	-	< 0.01	1	1
mucus layer (GO:0070701)	3	0	0.2	-	< 0.01	1	1
autophagosome lumen (GO:0034423)	1	0	0.07	-	< 0.01	1	1
alphav-beta3 integrin-HMGB1 complex (GO:0035868)	3	0	0.2	-	< 0.01	1	1
alphav-beta3 integrin-PKCalpha complex (GO:0035866)	3	0	0.2	-	< 0.01	1	1
lipid tube (GO:0060987)	1	0	0.07	-	< 0.01	1	1
recycling endosome lumen (GO:0034777)	1	0	0.07	-	< 0.01	1	1
EARP complex (GO:1990745)	5	0	0.34	-	< 0.01	1	1
microvesicle (GO:1990742)	4	0	0.27	-	< 0.01	1	1
canonical inflammasome complex (GO:0061702)	18	0	1.21	-	< 0.01	0.625	1
mitochondrial crista (GO:0030061)	8	0	0.54	-	< 0.01	1	1
insulin-responsive compartment (GO:0032593)	7	0	0.47	-	< 0.01	1	1
dendritic spine membrane (GO:0032591)	15	0	1.01	-	< 0.01	0.62	1
VCP-NSFL1C complex (GO:1990730)	2	0	0.13	-	< 0.01	1	1
hemidesmosome (GO:0030056)	7	0	0.47	-	< 0.01	1	1
CARD8 inflammasome complex (GO:0140634)	1	0	0.07	-	< 0.01	1	1
cerebellar Golgi cell to granule cell synapse (GO:0099192)	2	0	0.13	-	< 0.01	1	1
Knl1/Spc105 complex (GO:0180019)	2	0	0.13	-	< 0.01	1	1
growth cone membrane (GO:0032584)	8	0	0.54	-	< 0.01	1	1
new growing cell tip (GO:0035841)	1	0	0.07	-	< 0.01	1	1
TTT Hsp90 cochaperone complex (GO:0110078)	3	0	0.2	-	< 0.01	1	1
mitotic spindle assembly checkpoint MAD1-MAD2 complex (GO:1990728)	2	0	0.13	-	< 0.01	1	1
nuclear aryl hydrocarbon receptor complex (GO:0034753)	2	0	0.13	-	< 0.01	1	1
cytosolic aryl hydrocarbon receptor complex (GO:0034752)	1	0	0.07	-	< 0.01	1	1
galectin complex (GO:1990724)	2	0	0.13	-	< 0.01	1	1
Scrib-APC-beta-catenin complex (GO:0034750)	2	0	0.13	-	< 0.01	1	1
cytoplasmic periphery of the nuclear pore complex (GO:1990723)	2	0	0.13	-	< 0.01	1	1
cellularization cleavage furrow (GO:0110070)	1	0	0.07	-	< 0.01	1	1
DAPK1-calmodulin complex (GO:1990722)	1	0	0.07	-	< 0.01	1	1
postsynaptic spectrin-associated cytoskeleton (GO:0099189)	1	0	0.07	-	< 0.01	1	1
distal portion of axoneme (GO:0120135)	1	0	0.07	-	< 0.01	1	1
proximal portion of axoneme (GO:0120134)	1	0	0.07	-	< 0.01	1	1
growing cell tip (GO:0035838)	2	0	0.13	-	< 0.01	1	1
axonemal central pair projection (GO:1990718)	1	0	0.07	-	< 0.01	1	1
axonemal central apparatus (GO:1990716)	4	0	0.27	-	< 0.01	1	1
survivin complex (GO:1990713)	1	0	0.07	-	< 0.01	1	1
proteasome activator complex (GO:0008537)	3	0	0.2	-	< 0.01	1	1
HFE-transferrin receptor complex (GO:1990712)	8	0	0.54	-	< 0.01	1	1
Ski complex (GO:0055087)	3	0	0.2	-	< 0.01	1	1
beta-catenin-ICAT complex (GO:1990711)	2	0	0.13	-	< 0.01	1	1
myosin VII complex (GO:0031477)	1	0	0.07	-	< 0.01	1	1
mast cell granule (GO:0042629)	3	0	0.2	-	< 0.01	1	1
myosin V complex (GO:0031475)	1	0	0.07	-	< 0.01	1	1
chylomicron (GO:0042627)	13	0	0.87	-	< 0.01	1	1
MAD1 complex (GO:1990706)	1	0	0.07	-	< 0.01	1	1
methionine adenosyltransferase complex (GO:0048269)	3	0	0.2	-	< 0.01	1	1
Cul7-RING ubiquitin ligase complex (GO:0031467)	4	0	0.27	-	< 0.01	1	1
heparanase complex (GO:1904974)	1	0	0.07	-	< 0.01	1	1
MHC class II protein complex (GO:0042613)	17	0	1.14	-	< 0.01	0.622	1
serotonergic synapse (GO:0099154)	2	0	0.13	-	< 0.01	1	1
egg coat (GO:0035805)	5	0	0.34	-	< 0.01	1	1
CURI complex (GO:0032545)	3	0	0.2	-	< 0.01	1	1
SMN-Gemin2 complex (GO:0034718)	1	0	0.07	-	< 0.01	1	1
pICln-Sm protein complex (GO:0034715)	6	0	0.4	-	< 0.01	1	1
serotonin-activated cation-selective channel complex (GO:1904602)	5	0	0.34	-	< 0.01	1	1
extrinsic component of postsynaptic density membrane (GO:0099147)	5	0	0.34	-	< 0.01	1	1
Kv4.2-KChIP2 channel complex (GO:0071193)	2	0	0.13	-	< 0.01	1	1
methylosome (GO:0034709)	13	0	0.87	-	< 0.01	1	1
collagen type X trimer (GO:0005599)	1	0	0.07	-	< 0.01	1	1
short-chain collagen trimer (GO:0005598)	2	0	0.13	-	< 0.01	1	1
collagen type XVI trimer (GO:0005597)	1	0	0.07	-	< 0.01	1	1
collagen type XIV trimer (GO:0005596)	1	0	0.07	-	< 0.01	1	1
collagen type XII trimer (GO:0005595)	1	0	0.07	-	< 0.01	1	1
collagen type IX trimer (GO:0005594)	4	0	0.27	-	< 0.01	1	1
FACIT collagen trimer (GO:0005593)	6	0	0.4	-	< 0.01	1	1
collagen type VIII trimer (GO:0005591)	1	0	0.07	-	< 0.01	1	1
collagen type VII trimer (GO:0005590)	1	0	0.07	-	< 0.01	1	1
rough endoplasmic reticulum lumen (GO:0048237)	3	0	0.2	-	< 0.01	1	1
BRCA1-BARD1 complex (GO:0031436)	2	0	0.13	-	< 0.01	1	1
Dbf4-dependent protein kinase complex (GO:0031431)	2	0	0.13	-	< 0.01	1	1
collagen type VI trimer (GO:0005589)	2	0	0.13	-	< 0.01	1	1
mitochondrial iron-sulfur cluster assembly complex (GO:0099128)	4	0	0.27	-	< 0.01	1	1
collagen type III trimer (GO:0005586)	1	0	0.07	-	< 0.01	1	1
collagen type II trimer (GO:0005585)	1	0	0.07	-	< 0.01	1	1
collagen type I trimer (GO:0005584)	2	0	0.13	-	< 0.01	1	1
collagen type XV trimer (GO:0005582)	1	0	0.07	-	< 0.01	1	1
box C/D RNP complex (GO:0031428)	6	0	0.4	-	< 0.01	1	1
fatty acid elongase complex (GO:0009923)	2	0	0.13	-	< 0.01	1	1
RecQ family helicase-topoisomerase III complex (GO:0031422)	4	0	0.27	-	< 0.01	1	1
membrane attack complex (GO:0005579)	7	0	0.47	-	< 0.01	1	1
chromosome, subtelomeric region (GO:0099115)	2	0	0.13	-	< 0.01	1	1
Noc4p-Nop14p complex (GO:0030692)	2	0	0.13	-	< 0.01	1	1
Noc2p-Noc3p complex (GO:0030691)	1	0	0.07	-	< 0.01	1	1
Noc1p-Noc2p complex (GO:0030690)	1	0	0.07	-	< 0.01	1	1
NatC complex (GO:0031417)	3	0	0.2	-	< 0.01	1	1
NatB complex (GO:0031416)	2	0	0.13	-	< 0.01	1	1
NatA complex (GO:0031415)	5	0	0.34	-	< 0.01	1	1
nucleolar exosome (RNase complex) (GO:0101019)	10	0	0.67	-	< 0.01	1	1
N-terminal protein acetyltransferase complex (GO:0031414)	10	0	0.67	-	< 0.01	1	1
Noc complex (GO:0030689)	3	0	0.2	-	< 0.01	1	1
90S preribosome (GO:0030686)	29	0	1.94	-	< 0.01	0.258	1
ERBB3:ERBB2 complex (GO:0038143)	2	0	0.13	-	< 0.01	1	1
NF-kappaB complex (GO:0071159)	5	0	0.34	-	< 0.01	1	1
cytolytic granule membrane (GO:0101004)	4	0	0.27	-	< 0.01	1	1
homomeric SMAD protein complex (GO:0071142)	2	0	0.13	-	< 0.01	1	1
complement component C1q complex (GO:0062167)	3	0	0.2	-	< 0.01	1	1
tubulin complex (GO:0045298)	1	0	0.07	-	< 0.01	1	1
alpha9-beta1 integrin-ADAM8 complex (GO:0071133)	2	0	0.13	-	< 0.01	1	1
CERF complex (GO:0090537)	2	0	0.13	-	< 0.01	1	1
NoRC complex (GO:0090536)	2	0	0.13	-	< 0.01	1	1
WICH complex (GO:0090535)	2	0	0.13	-	< 0.01	1	1
calcium ion-transporting ATPase complex (GO:0090534)	2	0	0.13	-	< 0.01	1	1
catalase complex (GO:0062151)	1	0	0.07	-	< 0.01	1	1
fumarate reductase complex (GO:0045283)	4	0	0.27	-	< 0.01	1	1
succinate dehydrogenase complex (GO:0045281)	4	0	0.27	-	< 0.01	1	1
cytoophidium (GO:0097268)	3	0	0.2	-	< 0.01	1	1
nucleoplasmic reticulum (GO:0044195)	1	0	0.07	-	< 0.01	1	1
cytolytic granule (GO:0044194)	14	0	0.94	-	< 0.01	1	1
interleukin-13 receptor complex (GO:0005898)	1	0	0.07	-	< 0.01	1	1
interleukin-6 receptor complex (GO:0005896)	3	0	0.2	-	< 0.01	1	1
interleukin-5 receptor complex (GO:0005895)	1	0	0.07	-	< 0.01	1	1
interleukin-2 receptor complex (GO:0005893)	2	0	0.13	-	< 0.01	1	1
acetylcholine-gated channel complex (GO:0005892)	18	0	1.21	-	< 0.01	0.625	1
G protein-coupled GABA receptor complex (GO:1902712)	2	0	0.13	-	< 0.01	1	1
GABA-A receptor complex (GO:1902711)	19	0	1.27	-	< 0.01	0.629	1
GABA receptor complex (GO:1902710)	21	0	1.41	-	< 0.01	0.64	1
respiratory chain complex III (GO:0045275)	15	0	1.01	-	< 0.01	0.62	1
respiratory chain complex II (GO:0045273)	4	0	0.27	-	< 0.01	1	1
transcription export complex 2 (GO:0070390)	5	0	0.34	-	< 0.01	1	1
R2TP complex (GO:0097255)	5	0	0.34	-	< 0.01	1	1
potassium:proton exchanging ATPase complex (GO:0005889)	3	0	0.2	-	< 0.01	1	1
Arp2/3 protein complex (GO:0005885)	9	0	0.6	-	< 0.01	1	1
amylin receptor complex 3 (GO:0150058)	2	0	0.13	-	< 0.01	1	1
amylin receptor complex 2 (GO:0150057)	1	0	0.07	-	< 0.01	1	1
amylin receptor complex 1 (GO:0150056)	1	0	0.07	-	< 0.01	1	1
nuclear microtubule (GO:0005880)	1	0	0.07	-	< 0.01	1	1
postsynaptic Golgi apparatus (GO:0150051)	1	0	0.07	-	< 0.01	1	1
proton-transporting ATP synthase, catalytic core (GO:0045267)	2	0	0.13	-	< 0.01	1	1
proton-transporting ATP synthase complex, catalytic core F(1) (GO:0045261)	7	0	0.47	-	< 0.01	1	1
glycinergic synapse (GO:0098690)	7	0	0.47	-	< 0.01	1	1
transforming growth factor beta ligand-receptor complex (GO:0070021)	3	0	0.2	-	< 0.01	1	1
endosome to plasma membrane transport vesicle (GO:0070381)	3	0	0.2	-	< 0.01	1	1
tubulobulbar complex (GO:0036284)	2	0	0.13	-	< 0.01	1	1
NLRP3 inflammasome complex (GO:0072559)	8	0	0.54	-	< 0.01	1	1
NLRP1 inflammasome complex (GO:0072558)	6	0	0.4	-	< 0.01	1	1
IPAF inflammasome complex (GO:0072557)	4	0	0.27	-	< 0.01	1	1
cerebellar granule cell to Purkinje cell synapse (GO:0150048)	3	0	0.2	-	< 0.01	1	1
plus-end kinesin complex (GO:0005873)	3	0	0.2	-	< 0.01	1	1
DNA ligase IV complex (GO:0032807)	3	0	0.2	-	< 0.01	1	1
succinate dehydrogenase complex (ubiquinone) (GO:0045257)	4	0	0.27	-	< 0.01	1	1
photoreceptor ribbon synapse (GO:0098684)	9	0	0.6	-	< 0.01	1	1
periciliary membrane compartment (GO:1990075)	6	0	0.4	-	< 0.01	1	1
cochlear hair cell ribbon synapse (GO:0098683)	2	0	0.13	-	< 0.01	1	1
pyruvate dehydrogenase (lipoamide) phosphatase complex (GO:0045253)	2	0	0.13	-	< 0.01	1	1
electron transfer flavoprotein complex (GO:0045251)	2	0	0.13	-	< 0.01	1	1
TRAPPI protein complex (GO:1990070)	1	0	0.07	-	< 0.01	1	1
sperm cytoplasmic droplet (GO:0097598)	3	0	0.2	-	< 0.01	1	1
epidermal lamellar body membrane (GO:0097234)	1	0	0.07	-	< 0.01	1	1
alveolar lamellar body membrane (GO:0097233)	2	0	0.13	-	< 0.01	1	1
lamellar body membrane (GO:0097232)	3	0	0.2	-	< 0.01	1	1
dynactin complex (GO:0005869)	8	0	0.54	-	< 0.01	1	1
Rb-E2F complex (GO:0035189)	4	0	0.27	-	< 0.01	1	1
striated muscle thin filament (GO:0005865)	23	0	1.54	-	< 0.01	0.397	1
striated muscle myosin thick filament (GO:0005863)	3	0	0.2	-	< 0.01	1	1
muscle thin filament tropomyosin (GO:0005862)	4	0	0.27	-	< 0.01	1	1
troponin complex (GO:0005861)	9	0	0.6	-	< 0.01	1	1
megasporocyte nucleus (GO:0043076)	2	0	0.13	-	< 0.01	1	1
lipopolysaccharide receptor complex (GO:0046696)	5	0	0.34	-	< 0.01	1	1
SLIK (SAGA-like) complex (GO:0046695)	3	0	0.2	-	< 0.01	1	1
caveola neck (GO:0099400)	1	0	0.07	-	< 0.01	1	1
VCP-NPL4-UFD1 AAA ATPase complex (GO:0034098)	8	0	0.54	-	< 0.01	1	1
intracellular canaliculus (GO:0046691)	3	0	0.2	-	< 0.01	1	1
beta-catenin-TCF7L2 complex (GO:0070369)	3	0	0.2	-	< 0.01	1	1
extrinsic component of neuronal dense core vesicle membrane (GO:0098674)	1	0	0.07	-	< 0.01	1	1
isocitrate dehydrogenase complex (NAD+) (GO:0045242)	3	0	0.2	-	< 0.01	1	1
sperm end piece (GO:0097229)	2	0	0.13	-	< 0.01	1	1
sperm principal piece (GO:0097228)	32	0	2.15	-	< 0.01	0.264	1
sperm mitochondrial sheath (GO:0097226)	5	0	0.34	-	< 0.01	1	1
sperm connecting piece (GO:0097224)	11	0	0.74	-	< 0.01	1	1
interleukin-23 receptor complex (GO:0072536)	4	0	0.27	-	< 0.01	1	1
perineuronal net (GO:0072534)	10	0	0.67	-	< 0.01	1	1
nascent polypeptide-associated complex (GO:0005854)	5	0	0.34	-	< 0.01	1	1
eukaryotic translation initiation factor 2B complex (GO:0005851)	5	0	0.34	-	< 0.01	1	1
eukaryotic translation initiation factor 2 complex (GO:0005850)	5	0	0.34	-	< 0.01	1	1
serotonin receptor complex (GO:0098665)	5	0	0.34	-	< 0.01	1	1
mRNA cleavage stimulating factor complex (GO:0005848)	2	0	0.13	-	< 0.01	1	1
nuclear cap binding complex (GO:0005846)	4	0	0.27	-	< 0.01	1	1
clathrin complex (GO:0071439)	8	0	0.54	-	< 0.01	1	1
apical distal dendrite (GO:0150014)	1	0	0.07	-	< 0.01	1	1
LUBAC complex (GO:0071797)	4	0	0.27	-	< 0.01	1	1
spindle matrix (GO:1990047)	1	0	0.07	-	< 0.01	1	1
collagen type VII anchoring fibril (GO:0098652)	1	0	0.07	-	< 0.01	1	1
epidermal lamellar body (GO:0097209)	4	0	0.27	-	< 0.01	1	1
alveolar lamellar body (GO:0097208)	7	0	0.47	-	< 0.01	1	1
proteasome core complex (GO:0005839)	20	0	1.34	-	< 0.01	0.634	1
hemoglobin complex (GO:0005833)	11	0	0.74	-	< 0.01	1	1
distal dendrite (GO:0150002)	2	0	0.13	-	< 0.01	1	1
primary dendrite (GO:0150001)	2	0	0.13	-	< 0.01	1	1
collagen anchoring fibril (GO:0098648)	1	0	0.07	-	< 0.01	1	1
collagen beaded filament (GO:0098647)	2	0	0.13	-	< 0.01	1	1
Ric1-Rgp1 guanyl-nucleotide exchange factor complex (GO:0034066)	2	0	0.13	-	< 0.01	1	1
collagen sheet (GO:0098646)	2	0	0.13	-	< 0.01	1	1
Lewy body corona (GO:1990038)	1	0	0.07	-	< 0.01	1	1
Lewy body core (GO:1990037)	3	0	0.2	-	< 0.01	1	1
3M complex (GO:1990393)	5	0	0.34	-	< 0.01	1	1
FHF complex (GO:0070695)	5	0	0.34	-	< 0.01	1	1
pinceau fiber (GO:1990031)	1	0	0.07	-	< 0.01	1	1
molybdopterin synthase complex (GO:0019008)	2	0	0.13	-	< 0.01	1	1
pericellular basket (GO:1990030)	2	0	0.13	-	< 0.01	1	1
P-TEFb complex (GO:0070691)	2	0	0.13	-	< 0.01	1	1
terminal cisterna lumen (GO:0014804)	1	0	0.07	-	< 0.01	1	1
terminal cisterna (GO:0014802)	4	0	0.27	-	< 0.01	1	1
longitudinal sarcoplasmic reticulum (GO:0014801)	2	0	0.13	-	< 0.01	1	1
isoamylase complex (GO:0043033)	1	0	0.07	-	< 0.01	1	1
cell tip (GO:0051286)	5	0	0.34	-	< 0.01	1	1
protein complex involved in cell-matrix adhesion (GO:0098637)	17	0	1.14	-	< 0.01	0.622	1
extrinsic component of postsynaptic endosome membrane (GO:0098999)	1	0	0.07	-	< 0.01	1	1
extrinsic component of postsynaptic early endosome membrane (GO:0098998)	1	0	0.07	-	< 0.01	1	1
hippocampal mossy fiber expansion (GO:1990026)	2	0	0.13	-	< 0.01	1	1
meiotic spindle midzone (GO:1990385)	1	0	0.07	-	< 0.01	1	1
macropinocytic cup (GO:0070685)	1	0	0.07	-	< 0.01	1	1
axonemal outer doublet (GO:0097545)	3	0	0.2	-	< 0.01	1	1
ciliary inversin compartment (GO:0097543)	4	0	0.27	-	< 0.01	1	1
transmembrane collagen trimer (GO:0030936)	1	0	0.07	-	< 0.01	1	1
sheet-forming collagen trimer (GO:0030935)	2	0	0.13	-	< 0.01	1	1
anchoring collagen complex (GO:0030934)	3	0	0.2	-	< 0.01	1	1
Golgi to plasma membrane transport vesicle (GO:0070319)	2	0	0.13	-	< 0.01	1	1
glucosidase II complex (GO:0017177)	2	0	0.13	-	< 0.01	1	1
exomer complex (GO:0034044)	1	0	0.07	-	< 0.01	1	1
ensheathing process (GO:1990015)	1	0	0.07	-	< 0.01	1	1
symmetric, GABA-ergic, inhibitory synapse (GO:0098983)	4	0	0.27	-	< 0.01	1	1
ATR-ATRIP complex (GO:0070310)	2	0	0.13	-	< 0.01	1	1
pituitary gonadotropin complex (GO:0061696)	4	0	0.27	-	< 0.01	1	1
beta-N-acetylhexosaminidase complex (GO:1905379)	2	0	0.13	-	< 0.01	1	1
hexameric IgM immunoglobulin complex (GO:0071757)	1	0	0.07	-	< 0.01	1	1
serine-type endopeptidase complex (GO:1905370)	11	0	0.74	-	< 0.01	1	1
pentameric IgM immunoglobulin complex (GO:0071756)	3	0	0.2	-	< 0.01	1	1
IgM B cell receptor complex (GO:0071755)	3	0	0.2	-	< 0.01	1	1
IgM immunoglobulin complex, circulating (GO:0071754)	3	0	0.2	-	< 0.01	1	1
IgM immunoglobulin complex (GO:0071753)	10	0	0.67	-	< 0.01	1	1
secretory dimeric IgA immunoglobulin complex (GO:0071752)	3	0	0.2	-	< 0.01	1	1
secretory IgA immunoglobulin complex (GO:0071751)	5	0	0.34	-	< 0.01	1	1
dimeric IgA immunoglobulin complex (GO:0071750)	3	0	0.2	-	< 0.01	1	1
granular vesicle (GO:1990005)	1	0	0.07	-	< 0.01	1	1
endoplasmic reticulum-plasma membrane contact site (GO:0140268)	12	0	0.8	-	< 0.01	1	1
tricellular tight junction (GO:0061689)	4	0	0.27	-	< 0.01	1	1
sperm plasma membrane (GO:0097524)	14	0	0.94	-	< 0.01	1	1
BCOR complex (GO:0140261)	1	0	0.07	-	< 0.01	1	1
polymeric IgA immunoglobulin complex (GO:0071749)	5	0	0.34	-	< 0.01	1	1
monomeric IgA immunoglobulin complex (GO:0071748)	4	0	0.27	-	< 0.01	1	1
IgA immunoglobulin complex, circulating (GO:0071746)	5	0	0.34	-	< 0.01	1	1
IgA immunoglobulin complex (GO:0071745)	10	0	0.67	-	< 0.01	1	1
IgE B cell receptor complex (GO:0071744)	1	0	0.07	-	< 0.01	1	1
Pwp2p-containing subcomplex of 90S preribosome (GO:0034388)	6	0	0.4	-	< 0.01	1	1
IgE immunoglobulin complex (GO:0071742)	6	0	0.4	-	< 0.01	1	1
perisynaptic extracellular matrix (GO:0098966)	11	0	0.74	-	< 0.01	1	1
triglyceride-rich plasma lipoprotein particle (GO:0034385)	21	0	1.41	-	< 0.01	0.64	1
extracellular matrix of synaptic cleft (GO:0098965)	1	0	0.07	-	< 0.01	1	1
DNA recombinase complex (GO:0097519)	2	0	0.13	-	< 0.01	1	1
HAUS complex (GO:0070652)	8	0	0.54	-	< 0.01	1	1
glucose transporter complex (GO:1990350)	1	0	0.07	-	< 0.01	1	1
myosin II filament (GO:0097513)	3	0	0.2	-	< 0.01	1	1
cardiac myofibril (GO:0097512)	6	0	0.4	-	< 0.01	1	1
eukaryotic 80S initiation complex (GO:0033291)	1	0	0.07	-	< 0.01	1	1
retromer, tubulation complex (GO:0030905)	4	0	0.27	-	< 0.01	1	1
IgD immunoglobulin complex (GO:0071738)	6	0	0.4	-	< 0.01	1	1
IgG immunoglobulin complex (GO:0071735)	13	0	0.87	-	< 0.01	1	1
lysosomal proton-transporting V-type ATPase complex (GO:0046611)	1	0	0.07	-	< 0.01	1	1
Rad6-Rad18 complex (GO:0097505)	1	0	0.07	-	< 0.01	1	1
DNA polymerase processivity factor complex (GO:0044796)	1	0	0.07	-	< 0.01	1	1
spherical high-density lipoprotein particle (GO:0034366)	8	0	0.54	-	< 0.01	1	1
discoidal high-density lipoprotein particle (GO:0034365)	2	0	0.13	-	< 0.01	1	1
high-density lipoprotein particle (GO:0034364)	27	0	1.81	-	< 0.01	0.412	1
intermediate-density lipoprotein particle (GO:0034363)	5	0	0.34	-	< 0.01	1	1
postsynaptic recycling endosome membrane (GO:0098944)	4	0	0.27	-	< 0.01	1	1
low-density lipoprotein particle (GO:0034362)	17	0	1.14	-	< 0.01	0.622	1
very-low-density lipoprotein particle (GO:0034361)	21	0	1.41	-	< 0.01	0.64	1
chylomicron remnant (GO:0034360)	2	0	0.13	-	< 0.01	1	1
Ire1 complex (GO:1990332)	1	0	0.07	-	< 0.01	1	1
symbiont cell surface (GO:0106139)	4	0	0.27	-	< 0.01	1	1
translation initiation complex (GO:0070992)	1	0	0.07	-	< 0.01	1	1
telomerase catalytic core complex (GO:0000333)	1	0	0.07	-	< 0.01	1	1
mature chylomicron (GO:0034359)	1	0	0.07	-	< 0.01	1	1
plasma lipoprotein particle (GO:0034358)	38	0	2.55	-	< 0.01	0.172	1
protein N-acetylglucosaminyltransferase complex (GO:0017122)	1	0	0.07	-	< 0.01	1	1
transcription factor TFIIK complex (GO:0070985)	3	0	0.2	-	< 0.01	1	1
CSF1-CSF1R complex (GO:1990682)	2	0	0.13	-	< 0.01	1	1
UDP-N-acetylglucosamine-lysosomal-enzyme N-acetylglucosaminephosphotransferase complex (GO:0070622)	1	0	0.07	-	< 0.01	1	1
DNA topoisomerase III-beta-TDRD3 complex (GO:0140225)	2	0	0.13	-	< 0.01	1	1
procentriole replication complex (GO:0120099)	6	0	0.4	-	< 0.01	1	1
storage vacuole (GO:0000322)	3	0	0.2	-	< 0.01	1	1
procentriole (GO:0120098)	3	0	0.2	-	< 0.01	1	1
vacuole-isolation membrane contact site (GO:0120095)	1	0	0.07	-	< 0.01	1	1
septin collar (GO:0032173)	1	0	0.07	-	< 0.01	1	1
platelet dense granule membrane (GO:0031088)	6	0	0.4	-	< 0.01	1	1
BLOC-3 complex (GO:0031085)	2	0	0.13	-	< 0.01	1	1
extrinsic component of dense core granule membrane (GO:0098922)	1	0	0.07	-	< 0.01	1	1
Golgi trans cisterna membrane (GO:1990676)	1	0	0.07	-	< 0.01	1	1
Golgi medial cisterna membrane (GO:1990675)	1	0	0.07	-	< 0.01	1	1
Bcl3/NF-kappaB2 complex (GO:0033257)	2	0	0.13	-	< 0.01	1	1
I-kappaB/NF-kappaB complex (GO:0033256)	4	0	0.27	-	< 0.01	1	1
adrenomedullin receptor complex (GO:1903143)	3	0	0.2	-	< 0.01	1	1
glutamate-cysteine ligase complex (GO:0017109)	2	0	0.13	-	< 0.01	1	1
zymogen granule membrane (GO:0042589)	19	0	1.27	-	< 0.01	0.629	1
zymogen granule (GO:0042588)	21	0	1.41	-	< 0.01	0.64	1
PCSK9-AnxA2 complex (GO:1990667)	2	0	0.13	-	< 0.01	1	1
PCSK9-LDLR complex (GO:1990666)	2	0	0.13	-	< 0.01	1	1
U11/U12 snRNP (GO:0034693)	1	0	0.07	-	< 0.01	1	1
AnxA2-p11 complex (GO:1990665)	2	0	0.13	-	< 0.01	1	1
germinal vesicle (GO:0042585)	4	0	0.27	-	< 0.01	1	1
Nkx-2.5 complex (GO:1990664)	1	0	0.07	-	< 0.01	1	1
S100A9 complex (GO:1990662)	1	0	0.07	-	< 0.01	1	1
calprotectin complex (GO:1990660)	2	0	0.13	-	< 0.01	1	1
Derlin-1-VIMP complex (GO:0036502)	2	0	0.13	-	< 0.01	1	1
UFD1-NPL4 complex (GO:0036501)	2	0	0.13	-	< 0.01	1	1
syntrophin complex (GO:0016013)	4	0	0.27	-	< 0.01	1	1
sarcoglycan complex (GO:0016012)	6	0	0.4	-	< 0.01	1	1
dystroglycan complex (GO:0016011)	7	0	0.47	-	< 0.01	1	1
dystrophin-associated glycoprotein complex (GO:0016010)	18	0	1.21	-	< 0.01	0.625	1
integrin alphaX-beta2 complex (GO:0034689)	2	0	0.13	-	< 0.01	1	1
integrin alphaM-beta2 complex (GO:0034688)	2	0	0.13	-	< 0.01	1	1
integrin alphaL-beta2 complex (GO:0034687)	2	0	0.13	-	< 0.01	1	1
integrin alphav-beta8 complex (GO:0034686)	2	0	0.13	-	< 0.01	1	1
integrin alphav-beta6 complex (GO:0034685)	2	0	0.13	-	< 0.01	1	1
integrin alphav-beta5 complex (GO:0034684)	2	0	0.13	-	< 0.01	1	1
XY body (GO:0001741)	15	0	1.01	-	< 0.01	0.62	1
integrin alphav-beta3 complex (GO:0034683)	3	0	0.2	-	< 0.01	1	1
integrin alphav-beta1 complex (GO:0034682)	2	0	0.13	-	< 0.01	1	1
integrin alpha11-beta1 complex (GO:0034681)	2	0	0.13	-	< 0.01	1	1
integrin alpha10-beta1 complex (GO:0034680)	2	0	0.13	-	< 0.01	1	1
immunoglobulin complex, circulating (GO:0042571)	12	0	0.8	-	< 0.01	1	1
MICOS complex (GO:0061617)	9	0	0.6	-	< 0.01	1	1
mitotic checkpoint complex (GO:0033597)	4	0	0.27	-	< 0.01	1	1
TSC1-TSC2 complex (GO:0033596)	3	0	0.2	-	< 0.01	1	1
BRCA2-MAGE-D1 complex (GO:0033593)	1	0	0.07	-	< 0.01	1	1
TEAD-YAP complex (GO:0140552)	3	0	0.2	-	< 0.01	1	1
4-aminobutyrate transaminase complex (GO:0032144)	1	0	0.07	-	< 0.01	1	1
integrin alpha9-beta1 complex (GO:0034679)	2	0	0.13	-	< 0.01	1	1
integrin alpha8-beta1 complex (GO:0034678)	2	0	0.13	-	< 0.01	1	1
integrin alpha7-beta1 complex (GO:0034677)	1	0	0.07	-	< 0.01	1	1
integrin alpha6-beta4 complex (GO:0034676)	1	0	0.07	-	< 0.01	1	1
integrin alpha5-beta1 complex (GO:0034674)	2	0	0.13	-	< 0.01	1	1
C/EBP complex (GO:1990647)	2	0	0.13	-	< 0.01	1	1
insulin-like growth factor binary complex (GO:0042568)	1	0	0.07	-	< 0.01	1	1
insulin-like growth factor ternary complex (GO:0042567)	4	0	0.27	-	< 0.01	1	1
inhibin-betaglycan-ActRII complex (GO:0034673)	3	0	0.2	-	< 0.01	1	1
RNA nuclear export complex (GO:0042565)	2	0	0.13	-	< 0.01	1	1
chromosome passenger complex (GO:0032133)	6	0	0.4	-	< 0.01	1	1
integrin alpha4-beta7 complex (GO:0034669)	2	0	0.13	-	< 0.01	1	1
integrin alpha4-beta1 complex (GO:0034668)	3	0	0.2	-	< 0.01	1	1
integrin alpha3-beta1 complex (GO:0034667)	2	0	0.13	-	< 0.01	1	1
integrin alpha2-beta1 complex (GO:0034666)	3	0	0.2	-	< 0.01	1	1
integrin alpha1-beta1 complex (GO:0034665)	2	0	0.13	-	< 0.01	1	1
Dsl1/NZR complex (GO:0070939)	3	0	0.2	-	< 0.01	1	1
IRE1-RACK1-PP2A complex (GO:1990630)	2	0	0.13	-	< 0.01	1	1
stereocilium base (GO:0120044)	5	0	0.34	-	< 0.01	1	1
stereocilium shaft (GO:0120043)	2	0	0.13	-	< 0.01	1	1
myelin sheath adaxonal region (GO:0035749)	6	0	0.4	-	< 0.01	1	1
myelin sheath abaxonal region (GO:0035748)	6	0	0.4	-	< 0.01	1	1
CHOP-ATF3 complex (GO:1990622)	2	0	0.13	-	< 0.01	1	1
ANPR-A receptor complex (GO:1990620)	1	0	0.07	-	< 0.01	1	1
ESCRT-0 complex (GO:0033565)	3	0	0.2	-	< 0.01	1	1
SMC loading complex (GO:0032116)	2	0	0.13	-	< 0.01	1	1
PCNA complex (GO:0043626)	1	0	0.07	-	< 0.01	1	1
cytoplasmic side of mitochondrial outer membrane (GO:0032473)	2	0	0.13	-	< 0.01	1	1
Rad17 RFC-like complex (GO:0031389)	1	0	0.07	-	< 0.01	1	1
activin complex (GO:0048180)	1	0	0.07	-	< 0.01	1	1
CHOP-ATF4 complex (GO:1990617)	2	0	0.13	-	< 0.01	1	1
interphase microtubule organizing center (GO:0031021)	5	0	0.34	-	< 0.01	1	1
nuclear RNA-directed RNA polymerase complex (GO:0031380)	2	0	0.13	-	< 0.01	1	1
multimerin complex (GO:1990972)	2	0	0.13	-	< 0.01	1	1
Slx1-Slx4 complex (GO:0033557)	2	0	0.13	-	< 0.01	1	1
EMILIN complex (GO:1990971)	2	0	0.13	-	< 0.01	1	1
Prp19 complex (GO:0000974)	14	0	0.94	-	< 0.01	1	1
rDNA heterochromatin (GO:0033553)	5	0	0.34	-	< 0.01	1	1
amylin receptor complex (GO:1903440)	2	0	0.13	-	< 0.01	1	1
activin receptor complex (GO:0048179)	6	0	0.4	-	< 0.01	1	1
multi-eIF complex (GO:0043614)	3	0	0.2	-	< 0.01	1	1
RNA-directed RNA polymerase complex (GO:0031379)	3	0	0.2	-	< 0.01	1	1
meiotic nuclear membrane microtubule tethering complex (GO:0034993)	11	0	0.74	-	< 0.01	1	1
IRE1-TRAF2-ASK1 complex (GO:1990604)	4	0	0.27	-	< 0.01	1	1
microtubule organizing center attachment site (GO:0034992)	11	0	0.74	-	< 0.01	1	1
ISWI-type complex (GO:0031010)	14	0	0.94	-	< 0.01	1	1
calcitonin family receptor complex (GO:1903439)	5	0	0.34	-	< 0.01	1	1
potassium ion-transporting ATPase complex (GO:0031004)	3	0	0.2	-	< 0.01	1	1
cytoplasmic microtubule plus-end (GO:1904511)	2	0	0.13	-	< 0.01	1	1
hinge region between urothelial plaques of apical plasma membrane (GO:0120003)	1	0	0.07	-	< 0.01	1	1
activating signal cointegrator 1 complex (GO:0099053)	3	0	0.2	-	< 0.01	1	1
apical plasma membrane urothelial plaque (GO:0120001)	3	0	0.2	-	< 0.01	1	1
CBM complex (GO:0032449)	5	0	0.34	-	< 0.01	1	1
activin responsive factor complex (GO:0032444)	3	0	0.2	-	< 0.01	1	1
Swi5-Swi2 complex (GO:0034974)	1	0	0.07	-	< 0.01	1	1
phagophore (GO:0061908)	3	0	0.2	-	< 0.01	1	1
Swi5-Sfr1 complex (GO:0032798)	2	0	0.13	-	< 0.01	1	1
Set3 complex (GO:0034967)	2	0	0.13	-	< 0.01	1	1
cytolytic granule lumen (GO:1904856)	2	0	0.13	-	< 0.01	1	1
inner kinetochore (GO:0000939)	17	0	1.14	-	< 0.01	0.622	1
GARP complex (GO:0000938)	5	0	0.34	-	< 0.01	1	1
taste receptor complex (GO:1903768)	2	0	0.13	-	< 0.01	1	1
sweet taste receptor complex (GO:1903767)	2	0	0.13	-	< 0.01	1	1
cyclin-dependent protein kinase activating kinase holoenzyme complex (GO:0019907)	3	0	0.2	-	< 0.01	1	1
gamma-tubulin ring complex (GO:0000931)	9	0	0.6	-	< 0.01	1	1
dendritic microtubule (GO:1901588)	3	0	0.2	-	< 0.01	1	1
PET complex (GO:1990923)	3	0	0.2	-	< 0.01	1	1
radial spoke head 3 (GO:0120338)	3	0	0.2	-	< 0.01	1	1
cortical microtubule plus-end (GO:1903754)	2	0	0.13	-	< 0.01	1	1
HULC complex (GO:0033503)	4	0	0.27	-	< 0.01	1	1
radial spoke head 2 (GO:0120337)	1	0	0.07	-	< 0.01	1	1
radial spoke head 1 (GO:0120336)	3	0	0.2	-	< 0.01	1	1
radial spoke 3 (GO:0120335)	3	0	0.2	-	< 0.01	1	1
radial spoke 2 (GO:0120334)	1	0	0.07	-	< 0.01	1	1
radial spoke 1 (GO:0120333)	3	0	0.2	-	< 0.01	1	1
perinuclear endoplasmic reticulum lumen (GO:0099020)	1	0	0.07	-	< 0.01	1	1
rixosome complex (GO:0120330)	1	0	0.07	-	< 0.01	1	1
piccolo histone acetyltransferase complex (GO:0032777)	4	0	0.27	-	< 0.01	1	1
non-canonical inflammasome complex (GO:0160074)	1	0	0.07	-	< 0.01	1	1
ooplasm (GO:1990917)	2	0	0.13	-	< 0.01	1	1
sperm head plasma membrane (GO:1990913)	6	0	0.4	-	< 0.01	1	1
neuronal dense core vesicle lumen (GO:0099013)	2	0	0.13	-	< 0.01	1	1
alpha9-beta1 integrin-vascular cell adhesion molecule-1 complex (GO:0071065)	1	0	0.07	-	< 0.01	1	1
alphav-beta3 integrin-vitronectin complex (GO:0071062)	3	0	0.2	-	< 0.01	1	1
Wnt signalosome (GO:1990909)	13	0	0.87	-	< 0.01	1	1
multi-pass translocon complex (GO:0160064)	9	0	0.6	-	< 0.01	1	1
extrinsic component of mitochondrial inner membrane (GO:0031314)	6	0	0.4	-	< 0.01	1	1
extrinsic component of endosome membrane (GO:0031313)	2	0	0.13	-	< 0.01	1	1
Shu complex (GO:0097196)	2	0	0.13	-	< 0.01	1	1
TAP complex (GO:0042825)	3	0	0.2	-	< 0.01	1	1
H zone (GO:0031673)	2	0	0.13	-	< 0.01	1	1
MHC class I peptide loading complex (GO:0042824)	9	0	0.6	-	< 0.01	1	1
histone mRNA stem-loop binding complex (GO:0062073)	2	0	0.13	-	< 0.01	1	1
macropinosome membrane (GO:0160056)	2	0	0.13	-	< 0.01	1	1
G protein-coupled receptor heterodimeric complex (GO:0038039)	3	0	0.2	-	< 0.01	1	1
protein C inhibitor-coagulation factor XI complex (GO:0097183)	1	0	0.07	-	< 0.01	1	1
protein C inhibitor-coagulation factor Xa complex (GO:0097182)	1	0	0.07	-	< 0.01	1	1
G protein-coupled receptor homodimeric complex (GO:0038038)	1	0	0.07	-	< 0.01	1	1
G protein-coupled receptor dimeric complex (GO:0038037)	7	0	0.47	-	< 0.01	1	1
protein C inhibitor-coagulation factor V complex (GO:0097181)	1	0	0.07	-	< 0.01	1	1
serine protease inhibitor complex (GO:0097180)	6	0	0.4	-	< 0.01	1	1
MAML1-RBP-Jkappa- ICN1 complex (GO:0002193)	3	0	0.2	-	< 0.01	1	1
CCAAT-binding factor complex (GO:0016602)	5	0	0.34	-	< 0.01	1	1
flotillin complex (GO:0016600)	9	0	0.6	-	< 0.01	1	1
kinociliary basal body (GO:1902636)	3	0	0.2	-	< 0.01	1	1
protease inhibitor complex (GO:0097179)	8	0	0.54	-	< 0.01	1	1
MSL complex (GO:0072487)	5	0	0.34	-	< 0.01	1	1
ribose phosphate diphosphokinase complex (GO:0002189)	5	0	0.34	-	< 0.01	1	1
AIM2 inflammasome complex (GO:0097169)	4	0	0.27	-	< 0.01	1	1
basal cortex (GO:0045180)	5	0	0.34	-	< 0.01	1	1
Golgi medial cisterna (GO:0005797)	12	0	0.8	-	< 0.01	1	1
insulin-like growth factor binding protein complex (GO:0016942)	5	0	0.34	-	< 0.01	1	1
U2-type post-spliceosomal complex (GO:0071021)	1	0	0.07	-	< 0.01	1	1
post-spliceosomal complex (GO:0071020)	2	0	0.13	-	< 0.01	1	1
muscle cell projection membrane (GO:0036195)	3	0	0.2	-	< 0.01	1	1
muscle cell projection (GO:0036194)	3	0	0.2	-	< 0.01	1	1
kinesin II complex (GO:0016939)	3	0	0.2	-	< 0.01	1	1
kinesin I complex (GO:0016938)	1	0	0.07	-	< 0.01	1	1
signal recognition particle receptor complex (GO:0005785)	4	0	0.27	-	< 0.01	1	1
glycine-gated chloride channel complex (GO:0016935)	2	0	0.13	-	< 0.01	1	1
perivitelline space (GO:0098595)	1	0	0.07	-	< 0.01	1	1
mucin granule (GO:0098594)	2	0	0.13	-	< 0.01	1	1
cytoplasmic side of apical plasma membrane (GO:0098592)	3	0	0.2	-	< 0.01	1	1
external side of apical plasma membrane (GO:0098591)	6	0	0.4	-	< 0.01	1	1
centralspindlin complex (GO:0097149)	3	0	0.2	-	< 0.01	1	1
early phagosome membrane (GO:0036186)	2	0	0.13	-	< 0.01	1	1
BAX complex (GO:0097144)	1	0	0.07	-	< 0.01	1	1
HOPS complex (GO:0030897)	13	0	0.87	-	< 0.01	1	1
checkpoint clamp complex (GO:0030896)	5	0	0.34	-	< 0.01	1	1
U2-type post-mRNA release spliceosomal complex (GO:0071008)	3	0	0.2	-	< 0.01	1	1
apolipoprotein B mRNA editing enzyme complex (GO:0030895)	5	0	0.34	-	< 0.01	1	1
mitotic cohesin complex (GO:0030892)	6	0	0.4	-	< 0.01	1	1
VCB complex (GO:0030891)	3	0	0.2	-	< 0.01	1	1
U4/U6 snRNP (GO:0071001)	3	0	0.2	-	< 0.01	1	1
RES complex (GO:0070274)	1	0	0.07	-	< 0.01	1	1
BAD-BCL-2 complex (GO:0097138)	2	0	0.13	-	< 0.01	1	1
cyclin E2-CDK2 complex (GO:0097135)	2	0	0.13	-	< 0.01	1	1
cyclin E1-CDK2 complex (GO:0097134)	3	0	0.2	-	< 0.01	1	1
cyclin D2-CDK6 complex (GO:0097132)	1	0	0.07	-	< 0.01	1	1
cyclin D3-CDK4 complex (GO:0097130)	2	0	0.13	-	< 0.01	1	1
granulocyte macrophage colony-stimulating factor receptor complex (GO:0030526)	4	0	0.27	-	< 0.01	1	1
cytosolic tRNA wobble base thiouridylase complex (GO:0002144)	1	0	0.07	-	< 0.01	1	1
follicle-stimulating hormone complex (GO:0016914)	2	0	0.13	-	< 0.01	1	1
stereocilia tip link (GO:0002140)	2	0	0.13	-	< 0.01	1	1
lumenal side of lysosomal membrane (GO:0098575)	2	0	0.13	-	< 0.01	1	1
cyclin D2-CDK4 complex (GO:0097129)	3	0	0.2	-	< 0.01	1	1
cyclin D1-CDK4 complex (GO:0097128)	2	0	0.13	-	< 0.01	1	1
multivesicular body, internal vesicle lumen (GO:0097489)	1	0	0.07	-	< 0.01	1	1
multivesicular body, internal vesicle (GO:0097487)	6	0	0.4	-	< 0.01	1	1
cyclin B1-CDK1 complex (GO:0097125)	2	0	0.13	-	< 0.01	1	1
multivesicular body lumen (GO:0097486)	7	0	0.47	-	< 0.01	1	1
cyclin A2-CDK2 complex (GO:0097124)	3	0	0.2	-	< 0.01	1	1
cyclin A1-CDK2 complex (GO:0097123)	2	0	0.13	-	< 0.01	1	1
cyclin A2-CDK1 complex (GO:0097122)	2	0	0.13	-	< 0.01	1	1
beta-catenin destruction complex (GO:0030877)	12	0	0.8	-	< 0.01	1	1
mitochondrial proton-transporting ATP synthase, catalytic core (GO:0005754)	2	0	0.13	-	< 0.01	1	1
polycystin complex (GO:0002133)	2	0	0.13	-	< 0.01	1	1
nucleolar chromatin (GO:0030874)	1	0	0.07	-	< 0.01	1	1
mitochondrial respiratory chain complex III (GO:0005750)	15	0	1.01	-	< 0.01	0.62	1
Mre11 complex (GO:0030870)	5	0	0.34	-	< 0.01	1	1
inward rectifier potassium channel complex (GO:1902937)	2	0	0.13	-	< 0.01	1	1
cytoplasmic side of late endosome membrane (GO:0098560)	3	0	0.2	-	< 0.01	1	1
inner dynein arm (GO:0036156)	5	0	0.34	-	< 0.01	1	1
mitochondrial respiratory chain complex II, succinate dehydrogenase complex (ubiquinone) (GO:0005749)	4	0	0.27	-	< 0.01	1	1
mossy fiber rosette (GO:0097471)	2	0	0.13	-	< 0.01	1	1
m-AAA complex (GO:0005745)	2	0	0.13	-	< 0.01	1	1
cell pole (GO:0060187)	7	0	0.47	-	< 0.01	1	1
cytoplasmic side of early endosome membrane (GO:0098559)	4	0	0.27	-	< 0.01	1	1
perinucleolar chromocenter (GO:0010370)	2	0	0.13	-	< 0.01	1	1
tenascin complex (GO:0090733)	4	0	0.27	-	< 0.01	1	1
Las1 complex (GO:0090730)	1	0	0.07	-	< 0.01	1	1
Lewy neurite (GO:0097462)	1	0	0.07	-	< 0.01	1	1
microspike (GO:0044393)	3	0	0.2	-	< 0.01	1	1
cytoplasmic side of endosome membrane (GO:0010009)	7	0	0.47	-	< 0.01	1	1
nucleolus organizer region (GO:0005731)	1	0	0.07	-	< 0.01	1	1
postsynaptic endocytic zone cytoplasmic component (GO:0099631)	2	0	0.13	-	< 0.01	1	1
stereocilium membrane (GO:0060171)	6	0	0.4	-	< 0.01	1	1
cytoplasmic side of Golgi membrane (GO:0098548)	2	0	0.13	-	< 0.01	1	1
endocytic vesicle lumen (GO:0071682)	22	0	1.48	-	< 0.01	0.397	1
pyruvate kinase complex (GO:1902912)	1	0	0.07	-	< 0.01	1	1
peripheral region of growth cone (GO:0090725)	2	0	0.13	-	< 0.01	1	1
bub1-bub3 complex (GO:1990298)	1	0	0.07	-	< 0.01	1	1
central region of growth cone (GO:0090724)	4	0	0.27	-	< 0.01	1	1
cytoplasmic side of trans-Golgi network transport vesicle membrane (GO:0098541)	1	0	0.07	-	< 0.01	1	1
meprin A complex (GO:0017090)	2	0	0.13	-	< 0.01	1	1
hippocampal mossy fiber (GO:0097457)	6	0	0.4	-	< 0.01	1	1
C zone (GO:0014705)	1	0	0.07	-	< 0.01	1	1
TORC1 complex (GO:0031931)	6	0	0.4	-	< 0.01	1	1
mesaxon (GO:0097453)	1	0	0.07	-	< 0.01	1	1
GAIT complex (GO:0097452)	4	0	0.27	-	< 0.01	1	1
glial limiting end-foot (GO:0097451)	3	0	0.2	-	< 0.01	1	1
nuclear membrane microtubule tethering complex (GO:0106094)	11	0	0.74	-	< 0.01	1	1
postsynaptic specialization of symmetric synapse (GO:0099629)	2	0	0.13	-	< 0.01	1	1
autosome (GO:0030849)	3	0	0.2	-	< 0.01	1	1
astrocyte end-foot (GO:0097450)	9	0	0.6	-	< 0.01	1	1
