# Supplementary material for: Cannabinerol Prevents Endoplasmic Reticulum and Mitochondria Dysfunctions in an In Vitro Model of Alzheimer’s Disease: A Network-Based Transcriptomic Analysis
Source: Cells. 2024 Jun 10;13(12):1012. doi: 10.3390/cells13121012 (PMC11201759; doi:10.3390/cells13121012)
Supplement: Supplementary file 1 [file cells-13-01012-s001.zip › Table S4.xlsx]

## Sheet: Network analysis
Gene	Fold_Change	BetweennessCentralityCorrected	ClosenessCentralityCorrected	NeighborhoodConnectivity	ClusteringCoefficient	AverageShortestPaths	Vertices	Weight	WeightFoldChange	absoluteWeightFoldChange	Comparison	GO	Structure
AATF	-0.14	0.000331356	0.338235	142.542	0.818235	2.95069	507	0.112746	-0.0157844	0.0157844	bAmys_CBNR20-bAmys	GO0005730	Nucleus
ATXN3	0.18	0.00686555	0.294186	39.5	0.166667	3.3925	507	0.266821	0.0480277	0.0480277	bAmys_CBNR20-bAmys	GO0005730	Nucleus
BUD23	-0.19	2.60464e-06	0.301909	154.714	0.923077	3.30572	507	0.000809738	-0.00015385	0.00015385	bAmys_CBNR20-bAmys	GO0005730	Nucleus
BYSL	-0.29	0.011737	0.381311	123.792	0.485965	2.61736	507	2.92874	-0.849335	0.849335	bAmys_CBNR20-bAmys	GO0005730	Nucleus
CDC14B	0.34	2.60464e-06	0.194915	6	0.0666667	5.12032	507	8.66298e-06	2.94541e-06	2.94541e-06	bAmys_CBNR20-bAmys	GO0005730	Nucleus
DCAF1	0.15	0.0157164	0.261769	39	0.5	3.81262	507	1.44578	0.216867	0.216867	bAmys_CBNR20-bAmys	GO0005730	Nucleus
DCAF13	-0.11	0.0391046	0.349931	133.588	0.712467	2.85207	507	12.2385	-1.34624	1.34624	bAmys_CBNR20-bAmys	GO0005730	Nucleus
DDX17	-0.06	0.00615405	0.308161	33.2	0.6	3.23866	507	0.900102	-0.0540061	0.0540061	bAmys_CBNR20-bAmys	GO0005730	Nucleus
DDX24	0.15	3.31805e-05	0.300654	103.571	0.714286	3.31953	507	0.00728567	0.00109285	0.00109285	bAmys_CBNR20-bAmys	GO0005730	Nucleus
DDX27	-0.23	0.00046491	0.329427	124.231	0.633846	3.02959	507	0.113019	-0.0259944	0.0259944	bAmys_CBNR20-bAmys	GO0005730	Nucleus
DDX46	-0.07	2.60464e-06	0.264644	33.5	1	3.7712	507	0.000469473	-3.28631e-05	3.28631e-05	bAmys_CBNR20-bAmys	GO0005730	Nucleus
DDX5	0.05	0.0272683	0.340282	35.2	0.222222	2.93294	507	1.83123	0.0915615	0.0915615	bAmys_CBNR20-bAmys	GO0005730	Nucleus
EME1	-0.25	2.60464e-06	0.200079	8	0.0666667	4.98817	507	1.05937e-05	-2.64841e-06	2.64841e-06	bAmys_CBNR20-bAmys	GO0005730	Nucleus
ERI1	0.21	2.60464e-06	0.666667	4	0.0666667	1	3	6.9457e-07	1.4586e-07	1.4586e-07	bAmys_CBNR20-bAmys	GO0005730	Nucleus
FBXW7	0.14	0.000285994	0.29608	54	0.666667	3.37081	507	0.0488636	0.0068409	0.0068409	bAmys_CBNR20-bAmys	GO0005730	Nucleus
FCF1	0.2	0.000202421	0.338009	141.867	0.876836	2.95266	507	0.0736386	0.0147277	0.0147277	bAmys_CBNR20-bAmys	GO0005730	Nucleus
FMR1	0.22	2.60464e-06	0.225189	8	1	4.43195	507	0.000201293	4.42845e-05	4.42845e-05	bAmys_CBNR20-bAmys	GO0005730	Nucleus
GAR1	-0.44	0.000515856	0.327933	94.7143	0.604396	3.04339	507	0.111829	-0.0492045	0.0492045	bAmys_CBNR20-bAmys	GO0005730	Nucleus
GET3	-0.23	2.60464e-06	0.181167	2	0.0666667	0.5	2	1.25833e-07	-2.89417e-08	2.89417e-08	bAmys_CBNR20-bAmys	GO0005730	Nucleus
GLE1	-0.11	2.60464e-06	0.183267	6	1	5.44576	507	0.000114878	-1.26365e-05	1.26365e-05	bAmys_CBNR20-bAmys	GO0005730	Nucleus
GNL3L	-0.15	0.00238266	0.338915	106	0.626126	2.94477	507	0.585669	-0.0878503	0.0878503	bAmys_CBNR20-bAmys	GO0005730	Nucleus
GPATCH4	-0.25	2.60464e-06	0.266737	160	0.0666667	3.74162	507	4.59529e-05	-1.14882e-05	1.14882e-05	bAmys_CBNR20-bAmys	GO0005730	Nucleus
GRB2	0.12	0.017098	0.278022	11	0.0666667	3.58974	507	0.154839	0.0185807	0.0185807	bAmys_CBNR20-bAmys	GO0005730	Nucleus
GRWD1	-0.37	0.000778433	0.342586	132.706	0.565062	2.91321	507	0.184944	-0.0684293	0.0684293	bAmys_CBNR20-bAmys	GO0005730	Nucleus
IP6K2	0.14	2.60464e-06	0.181167	4	1	0.666667	3	4.24687e-06	5.94562e-07	5.94562e-07	bAmys_CBNR20-bAmys	GO0005730	Nucleus
LARP4B	0.17	2.60464e-06	0.301549	102.4	1	3.30966	507	0.000803491	0.000136593	0.000136593	bAmys_CBNR20-bAmys	GO0005730	Nucleus
MCRS1	-0.22	0.00270405	0.273071	16.2222	0.444444	3.65483	507	0.183005	-0.040261	0.040261	bAmys_CBNR20-bAmys	GO0005730	Nucleus
MRPL23	-0.38	5.89118e-05	0.274851	49.3333	0.733333	3.63116	507	0.00932494	-0.00354348	0.00354348	bAmys_CBNR20-bAmys	GO0005730	Nucleus
MUS81	-0.21	0.00395843	0.25	14	0.166667	3.99211	507	0.0797518	-0.0167479	0.0167479	bAmys_CBNR20-bAmys	GO0005730	Nucleus
MYBBP1A	-0.16	0.010186	0.335766	112.2	0.473684	2.97239	507	1.88181	-0.301089	0.301089	bAmys_CBNR20-bAmys	GO0005730	Nucleus
NGDN	-0.18	0.00848852	0.339597	132.967	0.770621	2.93886	507	2.7037	-0.486667	0.486667	bAmys_CBNR20-bAmys	GO0005730	Nucleus
NLE1	-0.23	0.000476221	0.32772	111.714	0.728571	3.04536	507	0.128794	-0.0296226	0.0296226	bAmys_CBNR20-bAmys	GO0005730	Nucleus
NPM3	-0.32	2.60464e-06	0.270588	34	0.0666667	3.68836	507	3.28579e-05	-1.05145e-05	1.05145e-05	bAmys_CBNR20-bAmys	GO0005730	Nucleus
NUFIP1	0.24	0.0079208	0.290304	90.6667	0.4	3.43787	507	0.882026	0.211686	0.211686	bAmys_CBNR20-bAmys	GO0005730	Nucleus
PDHA1	-0.12	0.666667	0.75	3	0.0666667	1	4	0.211328	-0.0253594	0.0253594	bAmys_CBNR20-bAmys	GO0005730	Nucleus
PIK3CB	0.23	0.000169948	0.210658	7.33333	0.333333	4.73767	507	0.00367091	0.000844308	0.000844308	bAmys_CBNR20-bAmys	GO0005730	Nucleus
PNO1	0.28	0.000248895	0.33666	143.053	0.864662	2.9645	507	0.0887254	0.0248431	0.0248431	bAmys_CBNR20-bAmys	GO0005730	Nucleus
POLR1A	-0.11	0.01328	0.357597	104.818	0.358351	2.79093	507	2.07489	-0.228238	0.228238	bAmys_CBNR20-bAmys	GO0005730	Nucleus
POLR2E	-0.29	0.00958456	0.330072	43.0345	0.401478	3.02367	507	1.15587	-0.335203	0.335203	bAmys_CBNR20-bAmys	GO0005730	Nucleus
PPP1CA	0.11	0.000183152	0.225994	13	0.733333	4.41617	507	0.0128951	0.00141846	0.00141846	bAmys_CBNR20-bAmys	GO0005730	Nucleus
RBL2	-0.17	0.00620539	0.241067	11.7143	0.285714	4.14004	507	0.185821	-0.0315896	0.0315896	bAmys_CBNR20-bAmys	GO0005730	Nucleus
RPF1	0.17	0.000225399	0.336884	119.211	0.709815	2.96252	507	0.063622	0.0108157	0.0108157	bAmys_CBNR20-bAmys	GO0005730	Nucleus
RPL7A	-0.16	0.00253587	0.360142	118.915	0.603741	2.7712	507	0.695423	-0.111268	0.111268	bAmys_CBNR20-bAmys	GO0005730	Nucleus
RPP40	0.67	2.60464e-06	0.240266	26	1	4.15385	507	0.000359034	0.000240553	0.000240553	bAmys_CBNR20-bAmys	GO0005730	Nucleus
RPS6KA6	0.26	2.60464e-06	0.666667	4	0.0666667	1	3	6.9457e-07	1.80588e-07	1.80588e-07	bAmys_CBNR20-bAmys	GO0005730	Nucleus
SAP30L	0.54	2.60464e-06	0.237002	11	1	4.21105	507	0.000257112	0.000138841	0.000138841	bAmys_CBNR20-bAmys	GO0005730	Nucleus
SCD	0.08	2.60464e-06	0.181167	2	0.0666667	0.5	2	1.25833e-07	1.00667e-08	1.00667e-08	bAmys_CBNR20-bAmys	GO0005730	Nucleus
SETD7	-0.34	2.60464e-06	0.293674	112	0.0666667	3.39842	507	5.17881e-05	-1.7608e-05	1.7608e-05	bAmys_CBNR20-bAmys	GO0005730	Nucleus
SIRT2	-0.31	0.00235704	0.271897	14.8	0.4	3.67061	507	0.137649	-0.0426712	0.0426712	bAmys_CBNR20-bAmys	GO0005730	Nucleus
SSRP1	0.07	0.00178399	0.276503	34.3333	0.4	3.60947	507	0.14139	0.00989729	0.00989729	bAmys_CBNR20-bAmys	GO0005730	Nucleus
STAG3	-1.78	2.60464e-06	0.181167	4	0.0666667	5.50888	507	5.79043e-06	-1.0307e-05	1.0307e-05	bAmys_CBNR20-bAmys	GO0005730	Nucleus
SUMO1	0.11	0.00684318	0.301011	24.5714	0.238095	3.31558	507	0.346401	0.0381041	0.0381041	bAmys_CBNR20-bAmys	GO0005730	Nucleus
TBP	-0.14	0.0555779	0.334435	28.9286	0.190476	2.98422	507	2.91991	-0.408787	0.408787	bAmys_CBNR20-bAmys	GO0005730	Nucleus
UPF3B	0.2	0.00119614	0.263404	12.8	0.4	3.78895	507	0.0620261	0.0124052	0.0124052	bAmys_CBNR20-bAmys	GO0005730	Nucleus
UTP15	0.25	0.000720502	0.337784	141.627	0.887785	2.95464	507	0.264939	0.0662348	0.0662348	bAmys_CBNR20-bAmys	GO0005730	Nucleus
WDR46	-0.19	0.00685855	0.363506	129.875	0.609177	2.74556	507	1.96907	-0.374124	0.374124	bAmys_CBNR20-bAmys	GO0005730	Nucleus
WDR75	0.11	0.00235582	0.35912	139.826	0.734015	2.77909	507	0.807472	0.0888219	0.0888219	bAmys_CBNR20-bAmys	GO0005730	Nucleus
WDR82	0.18	0.0112957	0.280332	17.5556	0.305556	3.56016	507	0.569602	0.102528	0.102528	bAmys_CBNR20-bAmys	GO0005730	Nucleus
ABCB8	-0.25	0.000108126	0.170386	2	0.282051	0.5	2	2.07851e-05	-5.19627e-06	5.19627e-06	bAmys_CBNR20-bAmys	GO0005743	Mitochondria
ATP5MC3	0.24	0.000108126	0.330517	71.8182	0.896104	3.01592	314	0.0205595	0.00493429	0.00493429	bAmys_CBNR20-bAmys	GO0005743	Mitochondria
ATP5PD	0.25	0.00367899	0.364377	110.92	0.561633	2.73567	314	0.587062	0.146765	0.146765	bAmys_CBNR20-bAmys	GO0005743	Mitochondria
CLPX	0.15	0.000108126	0.235338	10	0.282051	4.23567	314	0.00176745	0.000265117	0.000265117	bAmys_CBNR20-bAmys	GO0005743	Mitochondria
COX4I1	-0.13	0.00808126	0.431129	127.013	0.669588	2.3121	314	2.21422	-0.287849	0.287849	bAmys_CBNR20-bAmys	GO0005743	Mitochondria
COX6B1	0.11	0.0637537	0.433518	128.028	0.70266	2.29936	314	18.5651	2.04216	2.04216	bAmys_CBNR20-bAmys	GO0005743	Mitochondria
COX6C	0.32	0.00391155	0.367371	119.623	0.645864	2.71338	314	0.741329	0.237225	0.237225	bAmys_CBNR20-bAmys	GO0005743	Mitochondria
COX7C	0.15	0.00515684	0.417333	127.627	0.68036	2.38854	314	1.3466	0.201991	0.201991	bAmys_CBNR20-bAmys	GO0005743	Mitochondria
DNAJC15	0.43	0.000108126	0.256137	26	1	3.89172	314	0.0105034	0.00451644	0.00451644	bAmys_CBNR20-bAmys	GO0005743	Mitochondria
ECSIT	-0.19	0.00276743	0.325702	104.476	0.628571	3.06051	314	0.389869	-0.0740751	0.0740751	bAmys_CBNR20-bAmys	GO0005743	Mitochondria
GATM	0.42	0.000108126	0.170386	10.6667	1	5.85032	314	0.00337683	0.00141827	0.00141827	bAmys_CBNR20-bAmys	GO0005743	Mitochondria
MCU	0.35	0.000108126	0.875	13	1	1	8	0.00280078	0.000980275	0.000980275	bAmys_CBNR20-bAmys	GO0005743	Mitochondria
MPC2	0.36	0.000108126	0.170386	2	0.282051	0.5	2	2.07851e-05	7.48263e-06	7.48263e-06	bAmys_CBNR20-bAmys	GO0005743	Mitochondria
MRPL17	0.46	0.0126334	0.38642	132.028	0.778169	2.57962	314	3.25755	1.49847	1.49847	bAmys_CBNR20-bAmys	GO0005743	Mitochondria
MRPL21	0.27	0.00332423	0.363953	132.411	0.789954	2.73885	314	0.772361	0.208537	0.208537	bAmys_CBNR20-bAmys	GO0005743	Mitochondria
MRPL23	-0.38	0.00156945	0.36185	136.829	0.856315	2.75478	314	0.393351	-0.149473	0.149473	bAmys_CBNR20-bAmys	GO0005743	Mitochondria
MRPL24	-0.28	0.00238195	0.363953	134.438	0.814688	2.73885	314	0.572532	-0.160309	0.160309	bAmys_CBNR20-bAmys	GO0005743	Mitochondria
MRPL35	0.38	0.0014191	0.352875	136.163	0.846088	2.82484	314	0.333874	0.126872	0.126872	bAmys_CBNR20-bAmys	GO0005743	Mitochondria
MRPL47	0.2	0.00228083	0.363531	133.811	0.812292	2.74204	314	0.544823	0.108965	0.108965	bAmys_CBNR20-bAmys	GO0005743	Mitochondria
MRPL51	-0.25	0.00524444	0.372619	131.821	0.793306	2.67516	314	1.28147	-0.320367	0.320367	bAmys_CBNR20-bAmys	GO0005743	Mitochondria
MRPS22	0.26	0.00427739	0.327064	128.525	0.782514	3.04777	314	0.790159	0.205441	0.205441	bAmys_CBNR20-bAmys	GO0005743	Mitochondria
MRPS23	-0.18	0.000455925	0.299808	128.037	0.797345	3.32484	314	0.0720553	-0.0129699	0.0129699	bAmys_CBNR20-bAmys	GO0005743	Mitochondria
MRPS30	0.19	0.00439667	0.366511	130.568	0.766667	2.71975	314	1.00251	0.190478	0.190478	bAmys_CBNR20-bAmys	GO0005743	Mitochondria
MRPS5	-0.17	0.0143522	0.347007	130.306	0.77543	2.87261	314	2.96581	-0.504188	0.504188	bAmys_CBNR20-bAmys	GO0005743	Mitochondria
MT-ATP6	0.43	0.00701843	0.364377	85.5152	0.518939	2.73567	314	0.977644	0.420387	0.420387	bAmys_CBNR20-bAmys	GO0005743	Mitochondria
MT-CO2	0.17	0.048618	0.402831	107.552	0.521476	2.47452	314	8.74633	1.48688	1.48688	bAmys_CBNR20-bAmys	GO0005743	Mitochondria
MT-CO3	0.2	0.0216018	0.384994	113.897	0.579552	2.58917	314	3.99325	0.798649	0.798649	bAmys_CBNR20-bAmys	GO0005743	Mitochondria
MT-ND1	0.17	0.00260304	0.416223	134.551	0.777067	2.3949	314	0.78064	0.132709	0.132709	bAmys_CBNR20-bAmys	GO0005743	Mitochondria
MTX2	0.19	0.000955169	0.252623	20.3636	0.8	3.94586	314	0.0667903	0.0126901	0.0126901	bAmys_CBNR20-bAmys	GO0005743	Mitochondria
NDUFA12	0.2	0.00622524	0.420134	129.333	0.712954	2.37261	314	1.73114	0.346229	0.346229	bAmys_CBNR20-bAmys	GO0005743	Mitochondria
NDUFA9	-0.86	0.00221142	0.418449	133.405	0.757127	2.38217	314	0.651967	-0.560691	0.560691	bAmys_CBNR20-bAmys	GO0005743	Mitochondria
NDUFAF6	0.18	0.000108126	0.304179	90	1	3.27707	314	0.0204583	0.0036825	0.0036825	bAmys_CBNR20-bAmys	GO0005743	Mitochondria
NDUFS2	-0.06	0.0152568	0.431129	123.186	0.641313	2.3121	314	3.97847	-0.238708	0.238708	bAmys_CBNR20-bAmys	GO0005743	Mitochondria
OXA1L	0.13	0.0676277	0.367371	131.571	0.67033	2.71338	314	13.5673	1.76374	1.76374	bAmys_CBNR20-bAmys	GO0005743	Mitochondria
PPIF	-0.29	0.00848417	0.300962	25.5	0.357143	3.3121	314	0.403953	-0.117146	0.117146	bAmys_CBNR20-bAmys	GO0005743	Mitochondria
PSEN1	0.18	0.000108126	0.170386	2	0.282051	0.5	2	2.07851e-05	3.74131e-06	3.74131e-06	bAmys_CBNR20-bAmys	GO0005743	Mitochondria
PTCD3	0.1	0.000890688	0.295005	123.946	0.908408	3.37898	314	0.154236	0.0154236	0.0154236	bAmys_CBNR20-bAmys	GO0005743	Mitochondria
SCO2	-0.29	0.000991424	0.296964	61.1429	0.857143	3.35669	314	0.140085	-0.0406246	0.0406246	bAmys_CBNR20-bAmys	GO0005743	Mitochondria
TOMM40	-0.23	0.0232538	0.280466	22.7692	0.282051	3.55414	314	0.732789	-0.168541	0.168541	bAmys_CBNR20-bAmys	GO0005743	Mitochondria
AADAT	0.19	0.00278467	0.263267	32.5	0.5	3.78851	383	0.186114	0.0353616	0.0353616	bAmys_CBNR20-bAmys	GO0005759	Mitochondria
ABCE1	0.17	0.0104437	0.239049	39	0.178571	4.17232	383	0.216298	0.0367707	0.0367707	bAmys_CBNR20-bAmys	GO0005759	Mitochondria
ACOT2	-0.24	1.32133e-06	0.147547	4	1	0.666667	3	1.75463e-06	-4.21111e-07	4.21111e-07	bAmys_CBNR20-bAmys	GO0005759	Mitochondria
ALDH7A1	-0.14	0.0221419	0.261465	19	0.222222	3.81462	383	0.548706	-0.0768188	0.0768188	bAmys_CBNR20-bAmys	GO0005759	Mitochondria
BDH1	-0.33	1.32133e-06	0.213527	16	1	4.67102	383	9.25362e-05	-3.05369e-05	3.05369e-05	bAmys_CBNR20-bAmys	GO0005759	Mitochondria
BOLA3	0.26	2.015e-05	0.211869	12	0.178571	4.70757	383	0.000222352	5.78116e-05	5.78116e-05	bAmys_CBNR20-bAmys	GO0005759	Mitochondria
CLPX	0.15	1.32133e-06	0.178923	7	1	5.57441	383	4.5601e-05	6.84014e-06	6.84014e-06	bAmys_CBNR20-bAmys	GO0005759	Mitochondria
DNAJC15	0.43	1.32133e-06	0.224178	18.6667	1	4.44909	383	0.000107669	4.62978e-05	4.62978e-05	bAmys_CBNR20-bAmys	GO0005759	Mitochondria
FDX1	-0.52	0.013638	0.268825	18.25	0.178571	3.71018	383	0.28316	-0.147243	0.147243	bAmys_CBNR20-bAmys	GO0005759	Mitochondria
FH	0.24	0.00625128	0.311582	34.8	0.466667	3.20104	383	0.556945	0.133667	0.133667	bAmys_CBNR20-bAmys	GO0005759	Mitochondria
GLUD1	0.09	0.0360768	0.283383	24.4706	0.316176	3.51958	383	1.62263	0.146037	0.146037	bAmys_CBNR20-bAmys	GO0005759	Mitochondria
GPT2	0.17	0.00525511	0.259511	26.3333	0.466667	3.84334	383	0.299273	0.0508764	0.0508764	bAmys_CBNR20-bAmys	GO0005759	Mitochondria
HSD17B10	-0.12	0.0156244	0.250492	29.3333	0.466667	3.98172	383	0.856362	-0.102763	0.102763	bAmys_CBNR20-bAmys	GO0005759	Mitochondria
HSD17B8	-0.52	1.32133e-06	0.170688	5	1	5.84334	383	3.43242e-05	-1.78486e-05	1.78486e-05	bAmys_CBNR20-bAmys	GO0005759	Mitochondria
MCCC1	-0.13	0.00219385	0.259687	24.2857	0.428571	3.84073	383	0.112051	-0.0145666	0.0145666	bAmys_CBNR20-bAmys	GO0005759	Mitochondria
MDH2	0.08	0.0358353	0.330164	31.4118	0.323529	3.02089	383	2.41356	0.193085	0.193085	bAmys_CBNR20-bAmys	GO0005759	Mitochondria
METTL17	-0.2	0.00044098	0.276012	137.053	0.935673	3.61358	383	0.0856846	-0.0171369	0.0171369	bAmys_CBNR20-bAmys	GO0005759	Mitochondria
MRPL17	0.46	0.00603815	0.320201	131.062	0.694753	3.11488	383	1.16178	0.534418	0.534418	bAmys_CBNR20-bAmys	GO0005759	Mitochondria
MRPL21	0.27	0.0154496	0.315182	131.951	0.697681	3.16449	383	2.89627	0.781994	0.781994	bAmys_CBNR20-bAmys	GO0005759	Mitochondria
MRPL23	-0.38	0.00187979	0.315964	143.233	0.837139	3.15666	383	0.432078	-0.16419	0.16419	bAmys_CBNR20-bAmys	GO0005759	Mitochondria
MRPL24	-0.28	0.00735246	0.308313	134.815	0.730247	3.23499	383	1.38655	-0.388235	0.388235	bAmys_CBNR20-bAmys	GO0005759	Mitochondria
MRPL35	0.38	0.000326345	0.287434	141	0.830204	3.46997	383	0.0613683	0.02332	0.02332	bAmys_CBNR20-bAmys	GO0005759	Mitochondria
MRPL47	0.2	0.00332037	0.318068	137.342	0.761766	3.13577	383	0.697816	0.139563	0.139563	bAmys_CBNR20-bAmys	GO0005759	Mitochondria
MRPL51	-0.25	0.000794671	0.303657	139.118	0.798068	3.2846	383	0.159888	-0.0399721	0.0399721	bAmys_CBNR20-bAmys	GO0005759	Mitochondria
MRPS22	0.26	0.000709316	0.293395	133.697	0.743124	3.39948	383	0.12306	0.0319957	0.0319957	bAmys_CBNR20-bAmys	GO0005759	Mitochondria
MRPS23	-0.18	0.000183882	0.282963	138.436	0.816835	3.5248	383	0.0328493	-0.00591287	0.00591287	bAmys_CBNR20-bAmys	GO0005759	Mitochondria
MRPS30	0.19	0.00313546	0.309312	134.558	0.726129	3.22454	383	0.591547	0.112394	0.112394	bAmys_CBNR20-bAmys	GO0005759	Mitochondria
MRPS5	-0.17	0.0204011	0.335972	133.519	0.719896	2.96867	383	4.49493	-0.764139	0.764139	bAmys_CBNR20-bAmys	GO0005759	Mitochondria
NDUFA9	-0.86	0.0103663	0.309061	34.6667	0.638095	3.22715	383	1.24114	-1.06738	1.06738	bAmys_CBNR20-bAmys	GO0005759	Mitochondria
NDUFS2	-0.06	0.0397132	0.338053	37.3636	0.367965	2.95039	383	3.34975	-0.200985	0.200985	bAmys_CBNR20-bAmys	GO0005759	Mitochondria
OGDHL	-0.19	0.00308096	0.287867	33.8462	0.551282	3.46475	383	0.274613	-0.0521766	0.0521766	bAmys_CBNR20-bAmys	GO0005759	Mitochondria
OXA1L	0.13	1.32133e-06	0.255861	153.167	0.924242	3.89817	383	0.00022285	2.89705e-05	2.89705e-05	bAmys_CBNR20-bAmys	GO0005759	Mitochondria
PDE2A	-0.39	1.32133e-06	0.147547	6	0.178571	6.75979	383	5.09888e-06	-1.98856e-06	1.98856e-06	bAmys_CBNR20-bAmys	GO0005759	Mitochondria
PDHA1	-0.12	0.00141859	0.272662	29	0.555556	3.65796	383	0.109301	-0.0131161	0.0131161	bAmys_CBNR20-bAmys	GO0005759	Mitochondria
PDHX	-0.13	0.00461196	0.278832	28.5	0.391667	3.57702	383	0.260633	-0.0338823	0.0338823	bAmys_CBNR20-bAmys	GO0005759	Mitochondria
PHYKPL	-0.39	0.0104437	0.207948	9.33333	0.333333	4.79634	383	0.186275	-0.0726473	0.0726473	bAmys_CBNR20-bAmys	GO0005759	Mitochondria
PNPT1	0.17	1.32133e-06	0.147547	2	0.178571	0.5	2	1.39256e-07	2.36736e-08	2.36736e-08	bAmys_CBNR20-bAmys	GO0005759	Mitochondria
POLG2	-0.17	1.32133e-06	0.199895	9	1	4.98956	383	6.42688e-05	-1.09257e-05	1.09257e-05	bAmys_CBNR20-bAmys	GO0005759	Mitochondria
PPIF	-0.29	0.00626568	0.232502	18	0.5	4.28982	383	0.271177	-0.0786413	0.0786413	bAmys_CBNR20-bAmys	GO0005759	Mitochondria
PPTC7	0.51	1.32133e-06	0.195297	8	0.178571	5.10705	383	1.03674e-05	5.28735e-06	5.28735e-06	bAmys_CBNR20-bAmys	GO0005759	Mitochondria
PTCD3	0.1	0.004252	0.294753	129.902	0.859756	3.38381	383	0.856319	0.0856319	0.0856319	bAmys_CBNR20-bAmys	GO0005759	Mitochondria
QARS1	-0.07	0.00163396	0.230537	18.75	0.75	4.32637	383	0.105764	-0.00740347	0.00740347	bAmys_CBNR20-bAmys	GO0005759	Mitochondria
SCO2	-0.29	1.32133e-06	0.199062	28	0.178571	5.01044	383	1.726e-05	-5.0054e-06	5.0054e-06	bAmys_CBNR20-bAmys	GO0005759	Mitochondria
SUCLG2	0.32	0.00051648	0.275613	38.75	0.785714	3.6188	383	0.0624551	0.0199856	0.0199856	bAmys_CBNR20-bAmys	GO0005759	Mitochondria
TFAM	0.25	0.0325563	0.250328	14.5714	0.238095	3.98433	383	0.720932	0.180233	0.180233	bAmys_CBNR20-bAmys	GO0005759	Mitochondria
TFB2M	0.17	1.32133e-06	0.216799	12	1	4.60052	383	8.54959e-05	1.45343e-05	1.45343e-05	bAmys_CBNR20-bAmys	GO0005759	Mitochondria
ABCD1	-0.44	1.19133e-06	0.0747516	2	0.166667	0.5	2	5.93691e-08	-2.61224e-08	2.61224e-08	bAmys_CBNR20-bAmys	GO0005789	Endoplasmic reticulum
ATP11A	-0.22	1.19133e-06	0.0747516	6	1	0.75	4	1.22773e-06	-2.70102e-07	2.70102e-07	bAmys_CBNR20-bAmys	GO0005789	Endoplasmic reticulum
ATP6AP1	0.13	1.19133e-06	0.6	6	0.166667	1.25	4	9.85451e-07	1.28109e-07	1.28109e-07	bAmys_CBNR20-bAmys	GO0005789	Endoplasmic reticulum
B3GALNT2	0.16	0.5	0.666667	4	0.166667	1.2	5	0.462963	0.0740741	0.0740741	bAmys_CBNR20-bAmys	GO0005789	Endoplasmic reticulum
BSG	-0.24	1.19133e-06	0.165459	14	0.166667	6.03469	663	1.3742e-05	-3.29809e-06	3.29809e-06	bAmys_CBNR20-bAmys	GO0005789	Endoplasmic reticulum
CEPT1	0.28	0.0158956	0.186637	31.9231	0.436923	5.34992	663	0.802623	0.224734	0.224734	bAmys_CBNR20-bAmys	GO0005789	Endoplasmic reticulum
CKAP4	0.29	1.19133e-06	0.0747516	2	0.166667	0.5	2	5.93691e-08	1.7217e-08	1.7217e-08	bAmys_CBNR20-bAmys	GO0005789	Endoplasmic reticulum
CNIH1	0.21	1.19133e-06	0.118915	22	0.166667	8.39668	663	8.31384e-06	1.74591e-06	1.74591e-06	bAmys_CBNR20-bAmys	GO0005789	Endoplasmic reticulum
CNIH2	0.23	1.19133e-06	0.118936	18	1	8.39517	663	4.66614e-05	1.07321e-05	1.07321e-05	bAmys_CBNR20-bAmys	GO0005789	Endoplasmic reticulum
CREB3	-0.34	0.00302115	0.154205	10.3333	0.666667	6.47511	663	0.107146	-0.0364296	0.0364296	bAmys_CBNR20-bAmys	GO0005789	Endoplasmic reticulum
DHDDS	-0.23	1.19133e-06	0.0747516	4	0.166667	13.3575	663	1.4734e-06	-3.38881e-07	3.38881e-07	bAmys_CBNR20-bAmys	GO0005789	Endoplasmic reticulum
DNAJB9	0.27	1.19133e-06	0.187058	31	1	5.33786	663	0.000137129	3.70247e-05	3.70247e-05	bAmys_CBNR20-bAmys	GO0005789	Endoplasmic reticulum
EIF5A	-0.12	3.87168e-05	0.176486	20.6667	0.733333	5.65762	663	0.00256565	-0.000307878	0.000307878	bAmys_CBNR20-bAmys	GO0005789	Endoplasmic reticulum
EMC3	0.38	0.0119383	0.17177	19.8	0.822222	5.81297	663	0.828348	0.314772	0.314772	bAmys_CBNR20-bAmys	GO0005789	Endoplasmic reticulum
EPHX1	0.2	0.00307597	0.168705	56.7778	0.555556	5.91855	663	0.188192	0.0376384	0.0376384	bAmys_CBNR20-bAmys	GO0005789	Endoplasmic reticulum
ERG28	0.41	0.0191962	0.207915	27.2	0.733333	4.80241	663	1.92561	0.7895	0.7895	bAmys_CBNR20-bAmys	GO0005789	Endoplasmic reticulum
ERGIC2	0.28	1.19133e-06	0.0747516	2	0.166667	0.5	2	5.93691e-08	1.66233e-08	1.66233e-08	bAmys_CBNR20-bAmys	GO0005789	Endoplasmic reticulum
ERLIN2	-0.23	0.0160068	0.205399	20.5	0.166667	4.86124	663	0.325657	-0.0749011	0.0749011	bAmys_CBNR20-bAmys	GO0005789	Endoplasmic reticulum
ERP44	0.18	0.0577647	0.194935	14	0.166667	5.12217	663	0.924878	0.166478	0.166478	bAmys_CBNR20-bAmys	GO0005789	Endoplasmic reticulum
ESYT1	-0.11	1.19133e-06	0.0747516	4	1	0.666667	3	8.01482e-07	-8.8163e-08	8.8163e-08	bAmys_CBNR20-bAmys	GO0005789	Endoplasmic reticulum
EXT1	0.18	1.19133e-06	0.0747516	2	0.166667	0.5	2	5.93691e-08	1.06864e-08	1.06864e-08	bAmys_CBNR20-bAmys	GO0005789	Endoplasmic reticulum
FAAH	-0.38	1.19133e-06	0.124436	14	0.166667	8.02413	663	7.77257e-06	-2.95358e-06	2.95358e-06	bAmys_CBNR20-bAmys	GO0005789	Endoplasmic reticulum
FMO5	2.15	1.19133e-06	0.16785	84.6667	0.666667	5.94872	663	9.51444e-05	0.000204561	0.000204561	bAmys_CBNR20-bAmys	GO0005789	Endoplasmic reticulum
FZD6	-0.23	1.19133e-06	0.666667	4	0.166667	1	3	7.94218e-07	-1.8267e-07	1.8267e-07	bAmys_CBNR20-bAmys	GO0005789	Endoplasmic reticulum
G6PC3	0.13	0.166667	1	6	0.666667	0.8	5	1.79511	0.233365	0.233365	bAmys_CBNR20-bAmys	GO0005789	Endoplasmic reticulum
GDPD1	0.55	1.19133e-06	0.144699	20.6667	1	6.90045	663	7.23668e-05	3.98017e-05	3.98017e-05	bAmys_CBNR20-bAmys	GO0005789	Endoplasmic reticulum
GET3	-0.23	0.00603315	0.113066	11.3333	0.333333	8.83107	663	0.0597906	-0.0137518	0.0137518	bAmys_CBNR20-bAmys	GO0005789	Endoplasmic reticulum
GRIA2	-0.17	0.00948525	0.134827	11.1429	0.333333	7.40573	663	0.132735	-0.0225649	0.0225649	bAmys_CBNR20-bAmys	GO0005789	Endoplasmic reticulum
GRIN2C	-2.54	1.19133e-06	0.106585	13.6	1	9.36802	663	3.38392e-05	-8.59515e-05	8.59515e-05	bAmys_CBNR20-bAmys	GO0005789	Endoplasmic reticulum
HACD3	0.19	0.000462758	0.176204	21.6364	0.818182	5.66667	663	0.0346209	0.00657796	0.00657796	bAmys_CBNR20-bAmys	GO0005789	Endoplasmic reticulum
HMOX2	-0.51	1.19133e-06	0.145271	4	0.166667	6.8733	663	5.56464e-06	-2.83796e-06	2.83796e-06	bAmys_CBNR20-bAmys	GO0005789	Endoplasmic reticulum
HSD17B7	0.41	0.0480676	0.203504	38.5714	0.352381	4.90649	663	2.45441	1.00631	1.00631	bAmys_CBNR20-bAmys	GO0005789	Endoplasmic reticulum
HSPA5	0.13	0.0996348	0.228987	23.8182	0.203463	4.36048	663	3.22835	0.419686	0.419686	bAmys_CBNR20-bAmys	GO0005789	Endoplasmic reticulum
JPH1	-0.85	1.19133e-06	0.148831	21	1	6.7089	663	7.69627e-05	-6.54183e-05	6.54183e-05	bAmys_CBNR20-bAmys	GO0005789	Endoplasmic reticulum
KDELR1	0.22	0.00197467	0.137487	10	0.333333	7.26244	663	0.0274445	0.00603779	0.00603779	bAmys_CBNR20-bAmys	GO0005789	Endoplasmic reticulum
LPIN1	-0.07	0.0898723	0.215215	39.1667	0.575758	4.63952	663	8.42095	-0.589467	0.589467	bAmys_CBNR20-bAmys	GO0005789	Endoplasmic reticulum
MEST	0.76	1.19133e-06	0.122118	20	0.166667	8.17647	663	8.49735e-06	6.45799e-06	6.45799e-06	bAmys_CBNR20-bAmys	GO0005789	Endoplasmic reticulum
MGST3	0.22	5.9157e-06	0.168362	71.8	0.866667	5.93062	663	0.000594996	0.000130899	0.000130899	bAmys_CBNR20-bAmys	GO0005789	Endoplasmic reticulum
MIA2	0.15	1.52352e-06	0.117085	11	0.166667	8.5279	663	7.99606e-06	1.19941e-06	1.19941e-06	bAmys_CBNR20-bAmys	GO0005789	Endoplasmic reticulum
MMGT1	0.68	1.19133e-06	0.146883	18.4444	1	6.79789	663	7.1766e-05	4.88009e-05	4.88009e-05	bAmys_CBNR20-bAmys	GO0005789	Endoplasmic reticulum
NOTCH2	0.12	1.19133e-06	0.148664	10	0.166667	6.71644	663	9.67943e-06	1.16153e-06	1.16153e-06	bAmys_CBNR20-bAmys	GO0005789	Endoplasmic reticulum
PCYT1B	0.35	1.19133e-06	0.157394	33.3333	1	6.34389	663	9.91364e-05	3.46977e-05	3.46977e-05	bAmys_CBNR20-bAmys	GO0005789	Endoplasmic reticulum
PIGT	0.12	0.000600573	0.138349	14	0.904762	7.21719	663	0.0262933	0.00315519	0.00315519	bAmys_CBNR20-bAmys	GO0005789	Endoplasmic reticulum
PIGU	0.3	0.000600573	0.138349	14	0.904762	7.21719	663	0.0262933	0.00788798	0.00788798	bAmys_CBNR20-bAmys	GO0005789	Endoplasmic reticulum
PLOD1	-0.1	1.19133e-06	0.0747516	4	1	0.666667	3	8.01482e-07	-8.01482e-08	8.01482e-08	bAmys_CBNR20-bAmys	GO0005789	Endoplasmic reticulum
PLOD3	-0.12	1.19133e-06	0.0747516	4	1	0.666667	3	8.01482e-07	-9.61779e-08	9.61779e-08	bAmys_CBNR20-bAmys	GO0005789	Endoplasmic reticulum
PNPLA3	0.99	0.000916705	0.142488	8.66667	0.333333	7.00754	663	0.0128339	0.0127056	0.0127056	bAmys_CBNR20-bAmys	GO0005789	Endoplasmic reticulum
PNPLA6	-0.26	1.19133e-06	0.156612	38.3333	1	6.37557	663	0.000102066	-2.65371e-05	2.65371e-05	bAmys_CBNR20-bAmys	GO0005789	Endoplasmic reticulum
PNPLA8	0.18	1.19133e-06	0.125879	8	0.166667	7.93213	663	6.26729e-06	1.12811e-06	1.12811e-06	bAmys_CBNR20-bAmys	GO0005789	Endoplasmic reticulum
POMT2	0.08	1.19133e-06	0.571429	5	1	1.4	5	5.64526e-06	4.51621e-07	4.51621e-07	bAmys_CBNR20-bAmys	GO0005789	Endoplasmic reticulum
PSEN1	0.18	0.105991	0.211097	17.5385	0.320513	4.73002	663	4.1539	0.747703	0.747703	bAmys_CBNR20-bAmys	GO0005789	Endoplasmic reticulum
RAB9A	0.61	1.19133e-06	0.144447	36	0.166667	6.91252	663	1.42216e-05	8.67519e-06	8.67519e-06	bAmys_CBNR20-bAmys	GO0005789	Endoplasmic reticulum
RAC1	0.13	0.00112843	0.172801	11	0.166667	5.77828	663	0.0129	0.001677	0.001677	bAmys_CBNR20-bAmys	GO0005789	Endoplasmic reticulum
RCE1	-0.25	1.19133e-06	0.0747516	4	1	0.666667	3	8.01482e-07	-2.00371e-07	2.00371e-07	bAmys_CBNR20-bAmys	GO0005789	Endoplasmic reticulum
REEP1	0.75	0.00896061	0.118638	6.4	0.4	8.41629	663	0.0897091	0.0672818	0.0672818	bAmys_CBNR20-bAmys	GO0005789	Endoplasmic reticulum
REEP5	0.26	0.00301429	0.096193	5.33333	0.333333	10.3801	663	0.0149088	0.0038763	0.0038763	bAmys_CBNR20-bAmys	GO0005789	Endoplasmic reticulum
RHOC	-0.31	1.19133e-06	0.163336	20	0.166667	6.11312	663	1.52016e-05	-4.71249e-06	4.71249e-06	bAmys_CBNR20-bAmys	GO0005789	Endoplasmic reticulum
RNF139	0.25	2.1333e-05	0.174947	29	0.666667	5.70739	663	0.0014041	0.000351025	0.000351025	bAmys_CBNR20-bAmys	GO0005789	Endoplasmic reticulum
RPN1	0.09	0.00780213	0.189251	29.2174	0.545455	5.27602	663	0.49276	0.0443484	0.0443484	bAmys_CBNR20-bAmys	GO0005789	Endoplasmic reticulum
RPS28	-0.14	0.00118065	0.185278	23.4	0.688889	5.38914	663	0.0843244	-0.0118054	0.0118054	bAmys_CBNR20-bAmys	GO0005789	Endoplasmic reticulum
RTN1	0.09	0.00599202	0.10626	9	0.166667	9.39668	663	0.0237345	0.0021361	0.0021361	bAmys_CBNR20-bAmys	GO0005789	Endoplasmic reticulum
RYR2	-0.25	0.0450224	0.175504	12.9091	0.418182	5.68929	663	1.42102	-0.355254	0.355254	bAmys_CBNR20-bAmys	GO0005789	Endoplasmic reticulum
SCD	0.08	0.027287	0.189522	19.0769	0.448718	5.26848	663	1.2422	0.0993756	0.0993756	bAmys_CBNR20-bAmys	GO0005789	Endoplasmic reticulum
SEC11A	0.11	1.19133e-06	0.0747516	8	1	0.8	5	1.66975e-06	1.83673e-07	1.83673e-07	bAmys_CBNR20-bAmys	GO0005789	Endoplasmic reticulum
SEC24B	0.11	0.0143829	0.141121	22.3529	0.485294	7.07541	663	0.413727	0.04551	0.04551	bAmys_CBNR20-bAmys	GO0005789	Endoplasmic reticulum
SEC61B	0.27	0.0197005	0.197435	30.2222	0.45098	5.05732	663	1.13084	0.305327	0.305327	bAmys_CBNR20-bAmys	GO0005789	Endoplasmic reticulum
SEL1L	0.14	0.00652295	0.208833	26.2353	0.455882	4.7813	663	0.405883	0.0568237	0.0568237	bAmys_CBNR20-bAmys	GO0005789	Endoplasmic reticulum
SSR4	0.15	0.000282013	0.179161	35.8571	0.824176	5.57315	663	0.0255827	0.00383741	0.00383741	bAmys_CBNR20-bAmys	GO0005789	Endoplasmic reticulum
STT3A	0.07	0.00668681	0.189089	30.9	0.615789	5.28054	663	0.483856	0.0338699	0.0338699	bAmys_CBNR20-bAmys	GO0005789	Endoplasmic reticulum
SURF4	0.3	0.00375178	0.145463	8.66667	0.166667	6.86425	663	0.0273704	0.00821113	0.00821113	bAmys_CBNR20-bAmys	GO0005789	Endoplasmic reticulum
SVIP	0.34	3.05792e-05	0.185642	24.8	0.8	5.37858	663	0.00259317	0.000881679	0.000881679	bAmys_CBNR20-bAmys	GO0005789	Endoplasmic reticulum
TMEM258	0.32	6.52939e-06	0.165459	32.6154	0.858974	6.03469	663	0.000512567	0.000164022	0.000164022	bAmys_CBNR20-bAmys	GO0005789	Endoplasmic reticulum
TOR1AIP2	0.16	1.19133e-06	0.121112	4	0.166667	8.24434	663	3.86772e-06	6.18836e-07	6.18836e-07	bAmys_CBNR20-bAmys	GO0005789	Endoplasmic reticulum
TRAM1L1	0.78	1.19133e-06	0.13203	4	0.166667	7.56259	663	4.59649e-06	3.58526e-06	3.58526e-06	bAmys_CBNR20-bAmys	GO0005789	Endoplasmic reticulum
YIPF5	0.18	0.00302115	0.123738	18	0.166667	8.06938	663	0.0213465	0.00384237	0.00384237	bAmys_CBNR20-bAmys	GO0005789	Endoplasmic reticulum
CACTIN	-0.39	7.04637e-05	0.289568	63.1429	0.904762	3.4321	162	0.00521131	-0.00203241	0.00203241	bAmys_CBNR20-bAmys	GO0016607	Nucleus
CDC25C	0.27	0.284938	0.221154	10	0.2	4.49383	162	1.50926	0.4075	0.4075	bAmys_CBNR20-bAmys	GO0016607	Nucleus
CHD5	-0.28	7.04637e-05	0.109079	4	1	0.666667	3	6.91748e-05	-1.93689e-05	1.93689e-05	bAmys_CBNR20-bAmys	GO0016607	Nucleus
CTR9	0.18	0.555556	0.642857	8	0.6	1.4	10	4.59184	0.826531	0.826531	bAmys_CBNR20-bAmys	GO0016607	Nucleus
CWC22	0.22	0.00696217	0.346983	62.4211	0.644381	2.8642	162	0.5251	0.115522	0.115522	bAmys_CBNR20-bAmys	GO0016607	Nucleus
DDX17	-0.06	7.04637e-05	0.244681	16	0.2	4.06173	162	0.000550123	-3.30074e-05	3.30074e-05	bAmys_CBNR20-bAmys	GO0016607	Nucleus
DDX42	-0.15	7.04637e-05	0.29326	74.3333	1	3.38889	162	0.00614021	-0.000921032	0.000921032	bAmys_CBNR20-bAmys	GO0016607	Nucleus
DDX46	-0.07	0.0260039	0.311412	63.5	0.681818	3.19136	162	1.67847	-0.117493	0.117493	bAmys_CBNR20-bAmys	GO0016607	Nucleus
DDX5	0.05	0.0195126	0.323293	51.25	0.392857	3.07407	162	0.741748	0.0370874	0.0370874	bAmys_CBNR20-bAmys	GO0016607	Nucleus
EP400	-0.06	0.166667	1	4.66667	0.666667	0.75	4	1.31697	-0.0790184	0.0790184	bAmys_CBNR20-bAmys	GO0016607	Nucleus
FYTTD1	-0.34	0.000371095	0.260518	30.5	0.785714	3.81481	162	0.0159052	-0.00540778	0.00540778	bAmys_CBNR20-bAmys	GO0016607	Nucleus
GTF2E2	0.24	7.04637e-05	0.473684	8	1	1.9	10	0.000527014	0.000126483	0.000126483	bAmys_CBNR20-bAmys	GO0016607	Nucleus
HIF3A	-0.63	7.04637e-05	0.466667	6	1	1.875	8	0.000362673	-0.000228484	0.000228484	bAmys_CBNR20-bAmys	GO0016607	Nucleus
HNRNPU	0.04	0.00279231	0.272881	42	0.2	3.64198	162	0.0365528	0.00146211	0.00146211	bAmys_CBNR20-bAmys	GO0016607	Nucleus
MAGOH	0.2	0.0153393	0.329918	55.2414	0.465517	3.01235	162	0.733267	0.146653	0.146653	bAmys_CBNR20-bAmys	GO0016607	Nucleus
MAML2	1.36	7.04637e-05	0.109079	4	1	0.666667	3	6.91748e-05	9.40777e-05	9.40777e-05	bAmys_CBNR20-bAmys	GO0016607	Nucleus
MAPK9	0.23	0.0490683	0.157998	5.6	0.2	6.29012	162	0.0992521	0.022828	0.022828	bAmys_CBNR20-bAmys	GO0016607	Nucleus
METTL3	0.09	0.00299761	0.245053	14	0.611111	4.05556	162	0.0682723	0.0061445	0.0061445	bAmys_CBNR20-bAmys	GO0016607	Nucleus
PIAS2	0.26	7.04637e-05	0.109079	6	0.2	9.11111	162	7.06534e-05	1.83699e-05	1.83699e-05	bAmys_CBNR20-bAmys	GO0016607	Nucleus
POLR2D	0.28	0.555556	0.642857	8	0.5	1.4	10	3.82653	1.07143	1.07143	bAmys_CBNR20-bAmys	GO0016607	Nucleus
PPP1R8	-0.21	0.28913	0.31323	46	0.2	3.17284	162	5.10826	-1.07273	1.07273	bAmys_CBNR20-bAmys	GO0016607	Nucleus
PRKN	-0.34	7.04637e-05	0.136905	4	0.2	7.25926	162	8.61126e-05	-2.92783e-05	2.92783e-05	bAmys_CBNR20-bAmys	GO0016607	Nucleus
RING1	-0.33	7.04637e-05	0.109079	4	1	0.666667	3	6.91748e-05	-2.28277e-05	2.28277e-05	bAmys_CBNR20-bAmys	GO0016607	Nucleus
RNPS1	0.1	0.00433273	0.310811	40.5	0.45	3.19753	162	0.163946	0.0163946	0.0163946	bAmys_CBNR20-bAmys	GO0016607	Nucleus
SAP18	-0.17	0.000505582	0.292196	42	0.714286	3.40123	162	0.0271014	-0.00460723	0.00460723	bAmys_CBNR20-bAmys	GO0016607	Nucleus
SETD1B	-0.29	7.04637e-05	0.109079	4	1	0.666667	3	6.91748e-05	-2.00607e-05	2.00607e-05	bAmys_CBNR20-bAmys	GO0016607	Nucleus
SF3A3	0.1	0.00434041	0.352298	65.1176	0.702317	2.82099	162	0.371572	0.0371572	0.0371572	bAmys_CBNR20-bAmys	GO0016607	Nucleus
SFPQ	-0.07	0.0368959	0.252747	10.4	0.3	3.9321	162	0.389405	-0.0272584	0.0272584	bAmys_CBNR20-bAmys	GO0016607	Nucleus
SNW1	0.14	0.0161733	0.341102	62.875	0.683468	2.91358	162	1.25252	0.175353	0.175353	bAmys_CBNR20-bAmys	GO0016607	Nucleus
SON	0.09	7.04637e-05	0.2576	38	0.2	3.85802	162	0.00079998	7.19982e-05	7.19982e-05	bAmys_CBNR20-bAmys	GO0016607	Nucleus
SRSF11	-0.08	0.0140356	0.304924	34.3333	0.379085	3.25926	162	0.411393	-0.0329115	0.0329115	bAmys_CBNR20-bAmys	GO0016607	Nucleus
SRSF3	-0.11	0.0343738	0.327902	38.5833	0.398551	3.03086	162	1.26534	-0.139187	0.139187	bAmys_CBNR20-bAmys	GO0016607	Nucleus
SUMO1	0.11	0.0247671	0.12234	2.66667	0.2	8.12346	162	0.0171008	0.00188109	0.00188109	bAmys_CBNR20-bAmys	GO0016607	Nucleus
THOC1	0.17	0.000138273	0.260518	25.2727	0.818182	3.81481	162	0.00583184	0.000991412	0.000991412	bAmys_CBNR20-bAmys	GO0016607	Nucleus
THOC2	0.18	0.019906	0.293796	29	0.590909	3.38272	162	0.803999	0.14472	0.14472	bAmys_CBNR20-bAmys	GO0016607	Nucleus
MED10	0.38	1e-07	1	50	1	0.961538	26	1.5261e-05	5.79918e-06	5.79918e-06	bAmys_CBNR20-bAmys	GO0070847	Nucleus
MED11	-1.32	1e-07	1	50	1	0.961538	26	1.5261e-05	-2.01445e-05	2.01445e-05	bAmys_CBNR20-bAmys	GO0070847	Nucleus
MED16	0.16	1e-07	1	50	1	0.961538	26	1.5261e-05	2.44176e-06	2.44176e-06	bAmys_CBNR20-bAmys	GO0070847	Nucleus
MED24	-0.12	1e-07	1	50	1	0.961538	26	1.5261e-05	-1.83132e-06	1.83132e-06	bAmys_CBNR20-bAmys	GO0070847	Nucleus
MED25	-0.26	1e-07	1	50	1	0.961538	26	1.5261e-05	-3.96786e-06	3.96786e-06	bAmys_CBNR20-bAmys	GO0070847	Nucleus
MED30	0.58	1e-07	1	50	1	0.961538	26	1.5261e-05	8.85137e-06	8.85137e-06	bAmys_CBNR20-bAmys	GO0070847	Nucleus
MED4	-0.16	1e-07	1	50	1	0.961538	26	1.5261e-05	-2.44176e-06	2.44176e-06	bAmys_CBNR20-bAmys	GO0070847	Nucleus
MED8	0.27	1e-07	1	50	1	0.961538	26	1.5261e-05	4.12047e-06	4.12047e-06	bAmys_CBNR20-bAmys	GO0070847	Nucleus
ATP5MC3	0.24	9.77999e-05	0.350811	70.9091	0.896104	2.84043	282	0.0187656	0.00450375	0.00450375	bAmys_CBNR20-bAmys	GO0098798	Mitochondria
ATP5PD	0.25	0.00384661	0.381793	107.16	0.561633	2.60993	282	0.600997	0.150249	0.150249	bAmys_CBNR20-bAmys	GO0098798	Mitochondria
COX4I1	-0.13	0.0040286	0.429008	124.842	0.70807	2.3227	282	1.03469	-0.134509	0.134509	bAmys_CBNR20-bAmys	GO0098798	Mitochondria
COX6B1	0.11	0.00232775	0.419403	130.818	0.80979	2.37589	282	0.659792	0.0725772	0.0725772	bAmys_CBNR20-bAmys	GO0098798	Mitochondria
COX6C	0.32	0.00171251	0.354798	119.36	0.690612	2.80851	282	0.290682	0.0930182	0.0930182	bAmys_CBNR20-bAmys	GO0098798	Mitochondria
COX7C	0.15	0.00592912	0.431644	124.959	0.708524	2.30851	282	1.54286	0.23143	0.23143	bAmys_CBNR20-bAmys	GO0098798	Mitochondria
DNAJC15	0.43	2.08714e-05	0.272287	29.3333	1	3.65957	282	0.00213463	0.000917892	0.000917892	bAmys_CBNR20-bAmys	GO0098798	Mitochondria
HSD17B10	-0.12	0.014184	0.204661	6	0.333333	4.86879	282	0.144876	-0.0173851	0.0173851	bAmys_CBNR20-bAmys	GO0098798	Mitochondria
MCCC1	-0.13	2.08714e-05	0.170097	6	1	5.85816	282	0.000441763	-5.74292e-05	5.74292e-05	bAmys_CBNR20-bAmys	GO0098798	Mitochondria
MCU	0.35	0.0350788	0.231848	13.3333	0.666667	4.29787	282	1.32945	0.465307	0.465307	bAmys_CBNR20-bAmys	GO0098798	Mitochondria
MPC2	0.36	2.08714e-05	0.170097	2	0.326316	0.5	2	4.63388e-06	1.6682e-06	1.6682e-06	bAmys_CBNR20-bAmys	GO0098798	Mitochondria
MRPL17	0.46	0.0120611	0.384932	135.794	0.846795	2.58865	282	3.03445	1.39585	1.39585	bAmys_CBNR20-bAmys	GO0098798	Mitochondria
MRPL21	0.27	0.00304832	0.371202	134.6	0.838509	2.6844	282	0.704947	0.190336	0.190336	bAmys_CBNR20-bAmys	GO0098798	Mitochondria
MRPL23	-0.38	0.00179996	0.371202	134.943	0.856315	2.6844	282	0.425314	-0.161619	0.161619	bAmys_CBNR20-bAmys	GO0098798	Mitochondria
MRPL24	-0.28	0.00244729	0.371693	134.986	0.84507	2.68085	282	0.572227	-0.160224	0.160224	bAmys_CBNR20-bAmys	GO0098798	Mitochondria
MRPL35	0.38	0.0016412	0.360719	134.735	0.846088	2.76241	282	0.361719	0.137453	0.137453	bAmys_CBNR20-bAmys	GO0098798	Mitochondria
MRPL47	0.2	0.00252334	0.372679	133.425	0.830289	2.67376	282	0.581385	0.116277	0.116277	bAmys_CBNR20-bAmys	GO0098798	Mitochondria
MRPL51	-0.25	0.00217775	0.368766	131.758	0.81352	2.70213	282	0.480122	-0.120031	0.120031	bAmys_CBNR20-bAmys	GO0098798	Mitochondria
MRPS22	0.26	0.000283326	0.3061	128.433	0.80452	3.25532	282	0.0423392	0.0110082	0.0110082	bAmys_CBNR20-bAmys	GO0098798	Mitochondria
MRPS23	-0.18	0.000199613	0.303784	128.377	0.822932	3.28014	282	0.0300493	-0.00540888	0.00540888	bAmys_CBNR20-bAmys	GO0098798	Mitochondria
MRPS30	0.19	0.00497602	0.376676	128.84	0.766667	2.64539	282	1.07374	0.20401	0.20401	bAmys_CBNR20-bAmys	GO0098798	Mitochondria
MRPS5	-0.17	0.0256183	0.365885	129.352	0.78672	2.7234	282	5.35662	-0.910625	0.910625	bAmys_CBNR20-bAmys	GO0098798	Mitochondria
MT-ATP6	0.43	0.00161461	0.356599	82.875	0.548387	2.79433	282	0.203068	0.0873191	0.0873191	bAmys_CBNR20-bAmys	GO0098798	Mitochondria
MT-CO2	0.17	0.00146163	0.364935	117.592	0.678571	2.7305	282	0.257097	0.0437064	0.0437064	bAmys_CBNR20-bAmys	GO0098798	Mitochondria
MT-CO3	0.2	0.00144186	0.365885	120.275	0.701176	2.7234	282	0.26468	0.0529361	0.0529361	bAmys_CBNR20-bAmys	GO0098798	Mitochondria
MT-ND1	0.17	0.00120999	0.420659	133.594	0.839782	2.36879	282	0.359344	0.0610885	0.0610885	bAmys_CBNR20-bAmys	GO0098798	Mitochondria
MTX2	0.19	0.00101463	0.273612	22.1818	0.8	3.64184	282	0.0768945	0.0146099	0.0146099	bAmys_CBNR20-bAmys	GO0098798	Mitochondria
NDUFA12	0.2	0.00773777	0.432974	126.32	0.739459	2.30142	282	2.11914	0.423828	0.423828	bAmys_CBNR20-bAmys	GO0098798	Mitochondria
NDUFA9	-0.86	0.00178327	0.426404	129.278	0.778169	2.33688	282	0.500853	-0.430733	0.430733	bAmys_CBNR20-bAmys	GO0098798	Mitochondria
NDUFS2	-0.06	0.0265726	0.440439	122.525	0.694304	2.26241	282	7.0261	-0.421566	0.421566	bAmys_CBNR20-bAmys	GO0098798	Mitochondria
PDHA1	-0.12	0.00056249	0.270452	16.2857	0.714286	3.6844	282	0.0334799	-0.00401758	0.00401758	bAmys_CBNR20-bAmys	GO0098798	Mitochondria
PDHX	-0.13	0.0010902	0.273879	17.3333	0.583333	3.6383	282	0.055559	-0.00722268	0.00722268	bAmys_CBNR20-bAmys	GO0098798	Mitochondria
PNPT1	0.17	2.08714e-05	0.170097	2	0.326316	0.5	2	4.63388e-06	7.8776e-07	7.8776e-07	bAmys_CBNR20-bAmys	GO0098798	Mitochondria
POLG2	-0.17	2.08714e-05	0.200714	9	1	4.96454	282	0.000754307	-0.000128232	0.000128232	bAmys_CBNR20-bAmys	GO0098798	Mitochondria
PPIF	-0.29	0.0471736	0.31573	20.8889	0.361111	3.15603	282	2.10718	-0.611081	0.611081	bAmys_CBNR20-bAmys	GO0098798	Mitochondria
PTCD3	0.1	0.00248795	0.305767	122.595	0.911411	3.25887	282	0.416245	0.0416245	0.0416245	bAmys_CBNR20-bAmys	GO0098798	Mitochondria
SUCLG2	0.32	0.000426611	0.28791	47.3333	0.733333	3.46099	282	0.0408401	0.0130688	0.0130688	bAmys_CBNR20-bAmys	GO0098798	Mitochondria
TOMM40	-0.23	0.0334835	0.294858	24.1	0.326316	3.37943	282	1.23422	-0.28387	0.28387	bAmys_CBNR20-bAmys	GO0098798	Mitochondria
TOMM40L	-0.29	2.08714e-05	0.230517	30.5	0.833333	4.3227	282	0.00128967	-0.000374004	0.000374004	bAmys_CBNR20-bAmys	GO0098798	Mitochondria
TOMM7	0.17	2.9656e-05	0.229763	22.5714	0.809524	4.33688	282	0.00161273	0.000274164	0.000274164	bAmys_CBNR20-bAmys	GO0098798	Mitochondria
ACTB	0.09	0.00471545	0.310837	55	0.766234	3.21203	632	1.27757	0.114982	0.114982	bAmys_CBNR20-bAmys	GO0140535	Intracellular complexes
AIP	-0.27	8.38511e-06	0.255569	19	1	3.90665	632	0.00147268	-0.000397623	0.000397623	bAmys_CBNR20-bAmys	GO0140535	Intracellular complexes
ANAPC15	-0.52	0.000212869	0.312067	72	0.914286	3.19937	632	0.0740244	-0.0384927	0.0384927	bAmys_CBNR20-bAmys	GO0140535	Intracellular complexes
ANAPC2	-0.23	0.000212869	0.312067	72	0.914286	3.19937	632	0.0740244	-0.0170256	0.0170256	bAmys_CBNR20-bAmys	GO0140535	Intracellular complexes
ANAPC5	0.12	0.000212869	0.312067	72	0.914286	3.19937	632	0.0740244	0.00888292	0.00888292	bAmys_CBNR20-bAmys	GO0140535	Intracellular complexes
ARIH2	-0.22	0.000153767	0.263576	33.3333	0.333333	3.78797	632	0.0114028	-0.00250862	0.00250862	bAmys_CBNR20-bAmys	GO0140535	Intracellular complexes
ASB1	-0.31	8.38511e-06	0.240015	34	0.025641	4.15981	632	3.98867e-05	-1.23649e-05	1.23649e-05	bAmys_CBNR20-bAmys	GO0140535	Intracellular complexes
ATXN7L3	0.16	2.12911e-05	0.291859	85.9231	0.941538	3.42089	632	0.00694481	0.00111117	0.00111117	bAmys_CBNR20-bAmys	GO0140535	Intracellular complexes
BABAM2	0.14	0.000537954	0.312996	71.2353	0.898396	3.18987	632	0.184455	0.0258236	0.0258236	bAmys_CBNR20-bAmys	GO0140535	Intracellular complexes
BRD8	-0.11	0.00067897	0.28945	52.8333	0.826087	3.44937	632	0.170247	-0.0187272	0.0187272	bAmys_CBNR20-bAmys	GO0140535	Intracellular complexes
CDKN1B	-0.22	0.00310692	0.330021	65.875	0.745968	3.02532	632	0.965371	-0.212382	0.212382	bAmys_CBNR20-bAmys	GO0140535	Intracellular complexes
CNOT8	0.14	0.000488861	0.211745	25.6923	0.974359	4.71519	632	0.0633118	0.00886365	0.00886365	bAmys_CBNR20-bAmys	GO0140535	Intracellular complexes
CTR9	0.18	0.00471986	0.318526	88.8	0.606667	3.13449	632	1.19027	0.214248	0.214248	bAmys_CBNR20-bAmys	GO0140535	Intracellular complexes
CUL3	0.23	0.030495	0.335996	47.6735	0.331633	2.97152	632	4.02914	0.926702	0.926702	bAmys_CBNR20-bAmys	GO0140535	Intracellular complexes
DCAF1	0.15	0.000473346	0.312222	64.2857	0.931217	3.19778	632	0.163371	0.0245057	0.0245057	bAmys_CBNR20-bAmys	GO0140535	Intracellular complexes
DCAF13	-0.11	8.38511e-06	0.312067	66.5926	1	3.19937	632	0.00313104	-0.000344414	0.000344414	bAmys_CBNR20-bAmys	GO0140535	Intracellular complexes
DDB2	-0.14	0.00349629	0.334926	67.1724	0.874384	2.98101	632	1.31761	-0.184465	0.184465	bAmys_CBNR20-bAmys	GO0140535	Intracellular complexes
ELP3	-0.11	8.38511e-06	0.214845	14.4	1	4.64715	632	0.000942756	-0.000103703	0.000103703	bAmys_CBNR20-bAmys	GO0140535	Intracellular complexes
EP400	-0.06	0.000736632	0.289582	51.52	0.793333	3.44778	632	0.176418	-0.0105851	0.0105851	bAmys_CBNR20-bAmys	GO0140535	Intracellular complexes
FAM98A	-0.26	8.38511e-06	0.6	12	1	1.42857	7	8.83773e-05	-2.29781e-05	2.29781e-05	bAmys_CBNR20-bAmys	GO0140535	Intracellular complexes
FAM98B	0.26	8.38511e-06	0.857143	10.8	1	1	7	0.000172714	4.49058e-05	4.49058e-05	bAmys_CBNR20-bAmys	GO0140535	Intracellular complexes
FBXL19	-0.38	8.38511e-06	0.277851	126	1	3.59335	632	0.00285907	-0.00108645	0.00108645	bAmys_CBNR20-bAmys	GO0140535	Intracellular complexes
FBXO31	-0.28	8.38511e-06	0.277851	126	1	3.59335	632	0.00285907	-0.000800539	0.000800539	bAmys_CBNR20-bAmys	GO0140535	Intracellular complexes
FBXO44	-0.41	8.38511e-06	0.277851	126	1	3.59335	632	0.00285907	-0.00117222	0.00117222	bAmys_CBNR20-bAmys	GO0140535	Intracellular complexes
FBXO9	0.21	8.38511e-06	0.277851	126	1	3.59335	632	0.00285907	0.000600404	0.000600404	bAmys_CBNR20-bAmys	GO0140535	Intracellular complexes
FBXW5	-0.26	0.00126185	0.320956	70.5517	0.8867	3.11076	632	0.448015	-0.116484	0.116484	bAmys_CBNR20-bAmys	GO0140535	Intracellular complexes
FBXW7	0.14	0.0120427	0.344057	68.4	0.577778	2.9019	632	3.17825	0.444955	0.444955	bAmys_CBNR20-bAmys	GO0140535	Intracellular complexes
FMR1	0.22	8.48119e-05	0.218793	16.6667	0.666667	4.56329	632	0.00695418	0.00152992	0.00152992	bAmys_CBNR20-bAmys	GO0140535	Intracellular complexes
FTL	0.21	8.38511e-06	0.211745	2	0.025641	0.5	2	1.82103e-07	3.82416e-08	3.82416e-08	bAmys_CBNR20-bAmys	GO0140535	Intracellular complexes
GTF2E2	0.24	7.17728e-05	0.315658	111.542	0.894504	3.16297	632	0.0275411	0.00660986	0.00660986	bAmys_CBNR20-bAmys	GO0140535	Intracellular complexes
GTF2H3	0.24	0.000602127	0.316608	107.76	0.836735	3.15348	632	0.215842	0.0518021	0.0518021	bAmys_CBNR20-bAmys	GO0140535	Intracellular complexes
ING5	-0.2	0.0055422	0.268168	21.1667	0.575758	3.7231	632	0.639678	-0.127936	0.127936	bAmys_CBNR20-bAmys	GO0140535	Intracellular complexes
JADE1	-0.14	8.38511e-06	0.228872	34	1	4.36234	632	0.00141449	-0.000198029	0.000198029	bAmys_CBNR20-bAmys	GO0140535	Intracellular complexes
LAMTOR1	0.33	0.00125777	0.246004	24.6667	0.833333	4.05854	632	0.185683	0.0612753	0.0612753	bAmys_CBNR20-bAmys	GO0140535	Intracellular complexes
MAEA	-0.32	8.38511e-06	0.833333	18.25	1	1.09091	11	0.000295208	-9.44664e-05	9.44664e-05	bAmys_CBNR20-bAmys	GO0140535	Intracellular complexes
MCRS1	-0.22	0.00513444	0.31998	72.6957	0.557312	3.12025	632	1.14682	-0.252301	0.252301	bAmys_CBNR20-bAmys	GO0140535	Intracellular complexes
MED10	0.38	0.000364539	0.306757	100.765	0.802139	3.25475	632	0.115912	0.0440464	0.0440464	bAmys_CBNR20-bAmys	GO0140535	Intracellular complexes
MED11	-1.32	0.000108665	0.290917	73.5	0.833333	3.43196	632	0.0300761	-0.0397005	0.0397005	bAmys_CBNR20-bAmys	GO0140535	Intracellular complexes
MED24	-0.12	5.83039e-05	0.261284	68.5	0.833333	3.8212	632	0.0128037	-0.00153644	0.00153644	bAmys_CBNR20-bAmys	GO0140535	Intracellular complexes
MED30	0.58	0.000117383	0.288655	76	0.787879	3.45886	632	0.0304764	0.0176763	0.0176763	bAmys_CBNR20-bAmys	GO0140535	Intracellular complexes
PAF1	-0.13	0.00531663	0.318044	78.7826	0.573123	3.13924	632	1.22911	-0.159784	0.159784	bAmys_CBNR20-bAmys	GO0140535	Intracellular complexes
POLA2	-1.16	0.00196067	0.287865	36.6667	0.836601	3.46835	632	0.447104	-0.51864	0.51864	bAmys_CBNR20-bAmys	GO0140535	Intracellular complexes
POLD2	0.11	0.000392852	0.284619	37.7647	0.897059	3.50791	632	0.0946734	0.0104141	0.0104141	bAmys_CBNR20-bAmys	GO0140535	Intracellular complexes
POLG2	-0.17	8.38511e-06	0.284491	39.875	1	3.50949	632	0.00228428	-0.000388328	0.000388328	bAmys_CBNR20-bAmys	GO0140535	Intracellular complexes
POLR1A	-0.11	0.000117061	0.28721	74.1818	0.757576	3.47627	632	0.0287702	-0.00316472	0.00316472	bAmys_CBNR20-bAmys	GO0140535	Intracellular complexes
POLR2D	0.28	0.00992941	0.367716	94.5079	0.560164	2.71519	632	3.12412	0.874754	0.874754	bAmys_CBNR20-bAmys	GO0140535	Intracellular complexes
POLR2E	-0.29	0.0412527	0.384756	84.321	0.409259	2.59494	632	10.1218	-2.93533	2.93533	bAmys_CBNR20-bAmys	GO0140535	Intracellular complexes
PPP4R1	0.17	2.7935e-05	0.220475	37	0.666667	4.52848	632	0.0029852	0.000507485	0.000507485	bAmys_CBNR20-bAmys	GO0140535	Intracellular complexes
PRKN	-0.34	0.0195387	0.307505	40.1538	0.102564	3.24684	632	0.639029	-0.21727	0.21727	bAmys_CBNR20-bAmys	GO0140535	Intracellular complexes
PSMC3	-0.11	0.000169496	0.272335	78	0.857317	3.66614	632	0.0428791	-0.0047167	0.0047167	bAmys_CBNR20-bAmys	GO0140535	Intracellular complexes
PSMD13	-0.12	0.000396622	0.274706	77.9512	0.852439	3.63449	632	0.101497	-0.0121796	0.0121796	bAmys_CBNR20-bAmys	GO0140535	Intracellular complexes
PSMD8	0.1	0.000885582	0.274946	75.814	0.802879	3.63133	632	0.212455	0.0212455	0.0212455	bAmys_CBNR20-bAmys	GO0140535	Intracellular complexes
QRSL1	-0.21	8.38511e-06	0.211745	4	1	0.666667	3	1.59795e-05	-3.3557e-06	3.3557e-06	bAmys_CBNR20-bAmys	GO0140535	Intracellular complexes
RAD23A	-0.17	0.00141544	0.278341	51.5556	0.416667	3.58703	632	0.164514	-0.0279674	0.0279674	bAmys_CBNR20-bAmys	GO0140535	Intracellular complexes
RANBP10	-0.22	0.0177778	0.909091	17.1111	0.888889	1	11	0.647405	-0.142429	0.142429	bAmys_CBNR20-bAmys	GO0140535	Intracellular complexes
RING1	-0.33	0.00515217	0.325761	68.9744	0.74359	3.06487	632	1.5719	-0.518728	0.518728	bAmys_CBNR20-bAmys	GO0140535	Intracellular complexes
RMND5A	0.13	0.052963	1	16	0.777778	0.909091	11	1.99376	0.259189	0.259189	bAmys_CBNR20-bAmys	GO0140535	Intracellular complexes
SEL1L	0.14	0.0011015	0.233272	17.7778	0.75	4.28006	632	0.11815	0.016541	0.016541	bAmys_CBNR20-bAmys	GO0140535	Intracellular complexes
SESN2	-0.97	0.00316957	0.30105	98.6667	0.333333	3.31646	632	0.401525	-0.389479	0.389479	bAmys_CBNR20-bAmys	GO0140535	Intracellular complexes
SESN3	0.28	8.38511e-06	0.231475	6	0.025641	4.31329	632	1.885e-05	5.27799e-06	5.27799e-06	bAmys_CBNR20-bAmys	GO0140535	Intracellular complexes
SMCR8	0.24	8.38511e-06	0.211745	4	1	0.666667	3	1.59795e-05	3.83509e-06	3.83509e-06	bAmys_CBNR20-bAmys	GO0140535	Intracellular complexes
STK11	-0.31	8.38511e-06	0.212744	19.75	0.821429	4.69304	632	0.000849278	-0.000263276	0.000263276	bAmys_CBNR20-bAmys	GO0140535	Intracellular complexes
SUPT20H	0.12	7.77632e-05	0.294035	76.32	0.903333	3.39557	632	0.0240427	0.00288512	0.00288512	bAmys_CBNR20-bAmys	GO0140535	Intracellular complexes
TBP	-0.14	0.0131939	0.337073	92.5231	0.550962	2.96203	632	3.41487	-0.478082	0.478082	bAmys_CBNR20-bAmys	GO0140535	Intracellular complexes
TBPL1	0.45	8.38511e-06	0.252703	110.5	1	3.95095	632	0.00230076	0.00103534	0.00103534	bAmys_CBNR20-bAmys	GO0140535	Intracellular complexes
TRAPPC1	0.26	0.0437586	1	27.4118	0.794118	0.944444	18	3.16355	0.822522	0.822522	bAmys_CBNR20-bAmys	GO0140535	Intracellular complexes
UBE2D1	0.24	0.022541	0.357305	52.8	0.194737	2.7943	632	2.02996	0.487189	0.487189	bAmys_CBNR20-bAmys	GO0140535	Intracellular complexes
UBE2L3	0.22	0.0187287	0.321775	27.2308	0.025641	3.10285	632	0.150042	0.0330092	0.0330092	bAmys_CBNR20-bAmys	GO0140535	Intracellular complexes
UBE2L6	0.25	0.000116404	0.266582	22	0.025641	3.74525	632	0.000598756	0.000149689	0.000149689	bAmys_CBNR20-bAmys	GO0140535	Intracellular complexes
UBE2V2	0.24	0.00136227	0.258078	20.5	0.428571	3.86867	632	0.107259	0.0257422	0.0257422	bAmys_CBNR20-bAmys	GO0140535	Intracellular complexes
ZBTB8OS	0.32	8.38511e-06	0.857143	10.8	1	1	7	0.000172714	5.52686e-05	5.52686e-05	bAmys_CBNR20-bAmys	GO0140535	Intracellular complexes
ZER1	0.17	1.05652e-05	0.310531	50.7059	0.948529	3.21519	632	0.00346478	0.000589013	0.000589013	bAmys_CBNR20-bAmys	GO0140535	Intracellular complexes
ACTB	0.09	0.000991273	0.280603	59.8182	0.796537	3.55828	652	0.239627	0.0215664	0.0215664	bAmys_CBNR20-bAmys	GO1990234	Intracellular complexes
ANAPC15	-0.52	0.000226931	0.322437	81.1667	0.888889	3.09663	652	0.0868615	-0.045168	0.045168	bAmys_CBNR20-bAmys	GO1990234	Intracellular complexes
ANAPC2	-0.23	0.000363987	0.322757	79.5789	0.842105	3.09356	652	0.131657	-0.030281	0.030281	bAmys_CBNR20-bAmys	GO1990234	Intracellular complexes
ANAPC5	0.12	0.000363987	0.322757	79.5789	0.842105	3.09356	652	0.131657	0.0157988	0.0157988	bAmys_CBNR20-bAmys	GO1990234	Intracellular complexes
ARIH2	-0.22	0.00019952	0.264097	39.3333	0.333333	3.78067	652	0.016047	-0.00353034	0.00353034	bAmys_CBNR20-bAmys	GO1990234	Intracellular complexes
ASB1	-0.31	4.86508e-06	0.245198	50	0.0277778	4.07209	652	2.99441e-05	-9.28266e-06	9.28266e-06	bAmys_CBNR20-bAmys	GO1990234	Intracellular complexes
ASH2L	-0.11	0.000552046	0.26604	35.2381	0.47619	3.75307	652	0.0624378	-0.00686816	0.00686816	bAmys_CBNR20-bAmys	GO1990234	Intracellular complexes
ATG12	0.28	0.000910182	0.22612	26.4615	0.717949	4.41564	652	0.103108	0.0288702	0.0288702	bAmys_CBNR20-bAmys	GO1990234	Intracellular complexes
ATXN7L3	0.16	4.86508e-06	0.284528	89.9231	0.941538	3.5092	652	0.00157173	0.000251477	0.000251477	bAmys_CBNR20-bAmys	GO1990234	Intracellular complexes
BABAM2	0.14	0.000330907	0.316943	80.3529	0.898396	3.15031	652	0.123406	0.0172768	0.0172768	bAmys_CBNR20-bAmys	GO1990234	Intracellular complexes
BRD8	-0.11	7.07939e-05	0.27125	55.6667	0.833333	3.68098	652	0.0164362	-0.00180799	0.00180799	bAmys_CBNR20-bAmys	GO1990234	Intracellular complexes
CCNK	0.17	0.00011875	0.30449	72.6667	0.533333	3.27914	652	0.0237086	0.00403047	0.00403047	bAmys_CBNR20-bAmys	GO1990234	Intracellular complexes
CCNL1	0.21	4.86508e-06	0.190909	4	0.0277778	5.23006	652	6.43258e-06	1.35084e-06	1.35084e-06	bAmys_CBNR20-bAmys	GO1990234	Intracellular complexes
CCNY	0.14	0.0166772	0.190909	2	0.0277778	0.666667	3	0.000397978	5.5717e-05	5.5717e-05	bAmys_CBNR20-bAmys	GO1990234	Intracellular complexes
CDKN1B	-0.22	0.0214066	0.35342	57.4694	0.413265	2.82515	652	4.21734	-0.927814	0.927814	bAmys_CBNR20-bAmys	GO1990234	Intracellular complexes
CTR9	0.18	0.00249055	0.322437	90.2222	0.589744	3.09663	652	0.647693	0.116585	0.116585	bAmys_CBNR20-bAmys	GO1990234	Intracellular complexes
CUL3	0.23	0.0294361	0.33871	48.6939	0.331633	2.94785	652	4.09954	0.942894	0.942894	bAmys_CBNR20-bAmys	GO1990234	Intracellular complexes
DCAF1	0.15	0.00060144	0.317716	66.1429	0.931217	3.14264	652	0.223261	0.0334891	0.0334891	bAmys_CBNR20-bAmys	GO1990234	Intracellular complexes
DCAF13	-0.11	4.86508e-06	0.317561	68.5185	1	3.14417	652	0.00195378	-0.000214916	0.000214916	bAmys_CBNR20-bAmys	GO1990234	Intracellular complexes
DDB2	-0.14	0.000927729	0.334017	69.9286	0.931217	2.98926	652	0.385683	-0.0539956	0.0539956	bAmys_CBNR20-bAmys	GO1990234	Intracellular complexes
DHDDS	-0.23	4.86508e-06	0.777778	10.8	1	1.125	8	9.23744e-05	-2.12461e-05	2.12461e-05	bAmys_CBNR20-bAmys	GO1990234	Intracellular complexes
EEA1	0.17	4.86508e-06	0.214074	38	0.0277778	4.66411	652	2.12236e-05	3.60801e-06	3.60801e-06	bAmys_CBNR20-bAmys	GO1990234	Intracellular complexes
EP400	-0.06	0.000100112	0.271363	54.24	0.8	3.67945	652	0.0221877	-0.00133126	0.00133126	bAmys_CBNR20-bAmys	GO1990234	Intracellular complexes
FBXL19	-0.38	4.86508e-06	0.280603	137	1	3.55828	652	0.00177553	-0.000674702	0.000674702	bAmys_CBNR20-bAmys	GO1990234	Intracellular complexes
FBXO31	-0.28	4.86508e-06	0.293508	105.333	1	3.40184	652	0.00183881	-0.000514866	0.000514866	bAmys_CBNR20-bAmys	GO1990234	Intracellular complexes
FBXO44	-0.41	4.86508e-06	0.280603	137	1	3.55828	652	0.00177553	-0.000727968	0.000727968	bAmys_CBNR20-bAmys	GO1990234	Intracellular complexes
FBXO9	0.21	4.86508e-06	0.280603	137	1	3.55828	652	0.00177553	0.000372862	0.000372862	bAmys_CBNR20-bAmys	GO1990234	Intracellular complexes
FBXW5	-0.26	0.00244749	0.331804	73.1034	0.8867	3.0092	652	0.966046	-0.251172	0.251172	bAmys_CBNR20-bAmys	GO1990234	Intracellular complexes
FBXW7	0.14	0.00192991	0.325012	69.4	0.666667	3.07209	652	0.54286	0.0760004	0.0760004	bAmys_CBNR20-bAmys	GO1990234	Intracellular complexes
GNPTAB	0.22	4.86508e-06	0.190909	2	0.0277778	0.5	2	1.03199e-07	2.27037e-08	2.27037e-08	bAmys_CBNR20-bAmys	GO1990234	Intracellular complexes
GOLGA7	0.27	4.86508e-06	0.818182	15.7143	1	1.1	10	0.000143806	3.88275e-05	3.88275e-05	bAmys_CBNR20-bAmys	GO1990234	Intracellular complexes
GTF2E2	0.24	9.8561e-05	0.314797	116.458	0.894504	3.17178	652	0.0391578	0.00939788	0.00939788	bAmys_CBNR20-bAmys	GO1990234	Intracellular complexes
GTF2H3	0.24	0.000840029	0.318182	109.208	0.767054	3.13804	652	0.288425	0.069222	0.069222	bAmys_CBNR20-bAmys	GO1990234	Intracellular complexes
HSD17B10	-0.12	4.86508e-06	0.461538	8	0.0277778	1.85714	7	7.05293e-07	-8.46352e-08	8.46352e-08	bAmys_CBNR20-bAmys	GO1990234	Intracellular complexes
IGF1R	-0.09	0.00917804	0.263243	26	0.490909	3.79294	652	0.958336	-0.0862502	0.0862502	bAmys_CBNR20-bAmys	GO1990234	Intracellular complexes
IKBKB	-0.2	0.0204466	0.28292	32.4	0.4	3.52914	652	2.1451	-0.42902	0.42902	bAmys_CBNR20-bAmys	GO1990234	Intracellular complexes
ING5	-0.2	0.00750728	0.270461	22	0.575758	3.69172	652	0.920717	-0.184143	0.184143	bAmys_CBNR20-bAmys	GO1990234	Intracellular complexes
INSRR	0.59	4.86508e-06	0.220978	23	1	4.5184	652	0.000701748	0.000414032	0.000414032	bAmys_CBNR20-bAmys	GO1990234	Intracellular complexes
JADE1	-0.14	4.86508e-06	0.223558	34	1	4.46626	652	0.000807765	-0.000113087	0.000113087	bAmys_CBNR20-bAmys	GO1990234	Intracellular complexes
KDM6A	0.07	0.00183838	0.28628	45.6923	0.589744	3.48773	652	0.319927	0.0223949	0.0223949	bAmys_CBNR20-bAmys	GO1990234	Intracellular complexes
MAEA	-0.32	4.86508e-06	0.9	17.25	1	1	10	0.000179895	-5.75663e-05	5.75663e-05	bAmys_CBNR20-bAmys	GO1990234	Intracellular complexes
MCRS1	-0.22	0.00548039	0.318961	79.0286	0.648739	3.13037	652	1.48905	-0.327591	0.327591	bAmys_CBNR20-bAmys	GO1990234	Intracellular complexes
MED10	0.38	0.000439491	0.299724	100.743	0.769748	3.33129	652	0.13206	0.050183	0.050183	bAmys_CBNR20-bAmys	GO1990234	Intracellular complexes
MED11	-1.32	0.000105771	0.286784	72.6154	0.807692	3.4816	652	0.0283649	-0.0374417	0.0374417	bAmys_CBNR20-bAmys	GO1990234	Intracellular complexes
MED24	-0.12	0.00021053	0.258333	64.8571	0.747253	3.86503	652	0.0412663	-0.00495196	0.00495196	bAmys_CBNR20-bAmys	GO1990234	Intracellular complexes
MED30	0.58	0.000224742	0.287544	71.7143	0.725275	3.47239	652	0.0542484	0.0314641	0.0314641	bAmys_CBNR20-bAmys	GO1990234	Intracellular complexes
MEN1	-0.14	0.00108194	0.284528	60.2222	0.722222	3.5092	652	0.244224	-0.0341913	0.0341913	bAmys_CBNR20-bAmys	GO1990234	Intracellular complexes
METTL1	-0.51	0.0222222	0.666667	8.5	0.833333	1.28571	7	0.207525	-0.105838	0.105838	bAmys_CBNR20-bAmys	GO1990234	Intracellular complexes
METTL3	0.09	4.86508e-06	0.223558	16.5714	1	4.46626	652	0.00064314	5.78826e-05	5.78826e-05	bAmys_CBNR20-bAmys	GO1990234	Intracellular complexes
NSMCE4A	0.31	4.86508e-06	0.202993	16.8571	1	4.91871	652	0.000533491	0.000165382	0.000165382	bAmys_CBNR20-bAmys	GO1990234	Intracellular complexes
OGDHL	-0.19	4.86508e-06	0.8	7.33333	1	1	5	5.59381e-05	-1.06282e-05	1.06282e-05	bAmys_CBNR20-bAmys	GO1990234	Intracellular complexes
PAF1	-0.13	0.0034787	0.321958	81.12	0.566667	3.10123	652	0.846222	-0.110009	0.110009	bAmys_CBNR20-bAmys	GO1990234	Intracellular complexes
PIK3CB	0.23	0.00277537	0.25895	28.4286	0.703297	3.85583	652	0.41275	0.0949324	0.0949324	bAmys_CBNR20-bAmys	GO1990234	Intracellular complexes
POLA2	-1.16	0.00274094	0.293375	38.1053	0.80117	3.40337	652	0.648192	-0.751903	0.751903	bAmys_CBNR20-bAmys	GO1990234	Intracellular complexes
POLD2	0.11	0.000296864	0.289333	39.2222	0.856209	3.45092	652	0.0735528	0.00809081	0.00809081	bAmys_CBNR20-bAmys	GO1990234	Intracellular complexes
POLG2	-0.17	4.86508e-06	0.281453	40.25	1	3.54755	652	0.00134158	-0.000228069	0.000228069	bAmys_CBNR20-bAmys	GO1990234	Intracellular complexes
POLR1A	-0.11	0.000142524	0.28366	74.2727	0.757576	3.51994	652	0.0352572	-0.0038783	0.0038783	bAmys_CBNR20-bAmys	GO1990234	Intracellular complexes
POLR2D	0.28	0.00939073	0.36389	97.746	0.560164	2.74387	652	3.00701	0.841963	0.841963	bAmys_CBNR20-bAmys	GO1990234	Intracellular complexes
POLR2E	-0.29	0.0378338	0.376083	87.9753	0.409259	2.65491	652	9.23693	-2.67871	2.67871	bAmys_CBNR20-bAmys	GO1990234	Intracellular complexes
PRKN	-0.34	0.00757696	0.280362	16.8889	0.0277778	3.56135	652	0.0440547	-0.0149786	0.0149786	bAmys_CBNR20-bAmys	GO1990234	Intracellular complexes
QTRT1	-0.41	4.86508e-06	0.190909	2	0.0277778	0.5	2	1.03199e-07	-4.23115e-08	4.23115e-08	bAmys_CBNR20-bAmys	GO1990234	Intracellular complexes
RABGGTB	0.16	0.00919059	0.22023	5	0.333333	4.53374	652	0.225288	0.0360461	0.0360461	bAmys_CBNR20-bAmys	GO1990234	Intracellular complexes
RANBP10	-0.22	0.0222222	1	16.2222	0.888889	0.9	10	0.882282	-0.194102	0.194102	bAmys_CBNR20-bAmys	GO1990234	Intracellular complexes
RING1	-0.33	0.00831743	0.342451	76.6383	0.646623	2.91564	652	2.57826	-0.850826	0.850826	bAmys_CBNR20-bAmys	GO1990234	Intracellular complexes
RMND5A	0.13	0.0222222	1	16.2222	0.888889	0.9	10	0.882282	0.114697	0.114697	bAmys_CBNR20-bAmys	GO1990234	Intracellular complexes
RPN1	0.09	0.000770619	0.197273	22.1667	0.909091	5.06135	652	0.0795855	0.00716269	0.00716269	bAmys_CBNR20-bAmys	GO1990234	Intracellular complexes
SEL1L	0.14	0.0521212	0.785714	13.75	0.714286	1.16667	12	1.13772	0.15928	0.15928	bAmys_CBNR20-bAmys	GO1990234	Intracellular complexes
SESN2	-0.97	0.00294926	0.307947	112	0.333333	3.24233	652	0.414416	-0.401983	0.401983	bAmys_CBNR20-bAmys	GO1990234	Intracellular complexes
SETD1B	-0.29	1.80929e-05	0.255595	47	0.844444	3.90644	652	0.00362035	-0.0010499	0.0010499	bAmys_CBNR20-bAmys	GO1990234	Intracellular complexes
SMCR8	0.24	0.000338806	0.21809	26	0.333333	4.57822	652	0.0164875	0.00395701	0.00395701	bAmys_CBNR20-bAmys	GO1990234	Intracellular complexes
STK11	-0.31	0.000731929	0.201735	16.3636	0.545455	4.94939	652	0.042783	-0.0132627	0.0132627	bAmys_CBNR20-bAmys	GO1990234	Intracellular complexes
STT3A	0.07	0.000336629	0.197213	22.9091	0.963636	5.06288	652	0.0372204	0.00260543	0.00260543	bAmys_CBNR20-bAmys	GO1990234	Intracellular complexes
SUMO4	-0.78	0.00659748	0.240044	15.4	0.533333	4.15951	652	0.522282	-0.40738	0.40738	bAmys_CBNR20-bAmys	GO1990234	Intracellular complexes
SUPT20H	0.12	6.69567e-05	0.285652	79.52	0.903333	3.4954	652	0.0203461	0.00244154	0.00244154	bAmys_CBNR20-bAmys	GO1990234	Intracellular complexes
TBP	-0.14	0.00991225	0.327795	96.4923	0.550962	3.04601	652	2.5261	-0.353654	0.353654	bAmys_CBNR20-bAmys	GO1990234	Intracellular complexes
TBPL1	0.45	4.86508e-06	0.247434	110.5	1	4.03528	652	0.00132026	0.000594118	0.000594118	bAmys_CBNR20-bAmys	GO1990234	Intracellular complexes
TMEM258	0.32	0.000770619	0.197273	22.1667	0.909091	5.06135	652	0.0795855	0.0254673	0.0254673	bAmys_CBNR20-bAmys	GO1990234	Intracellular complexes
UBE2D1	0.24	0.0225753	0.349624	62	0.220588	2.85583	652	2.36677	0.568024	0.568024	bAmys_CBNR20-bAmys	GO1990234	Intracellular complexes
UBE2L3	0.22	0.0197787	0.314645	28.6667	0.030303	3.17331	652	0.187587	0.041269	0.041269	bAmys_CBNR20-bAmys	GO1990234	Intracellular complexes
UBE2L6	0.25	2.13537e-05	0.252816	17	0.0277778	3.94939	652	0.000101192	2.52979e-05	2.52979e-05	bAmys_CBNR20-bAmys	GO1990234	Intracellular complexes
UBE2V2	0.24	0.00595292	0.270799	25.5556	0.361111	3.68712	652	0.481296	0.115511	0.115511	bAmys_CBNR20-bAmys	GO1990234	Intracellular complexes
WDR82	0.18	0.00191952	0.26399	49.5556	0.777778	3.78221	652	0.38258	0.0688644	0.0688644	bAmys_CBNR20-bAmys	GO1990234	Intracellular complexes
ZER1	0.17	9.92556e-06	0.308093	53.2941	0.948529	3.2408	652	0.00334722	0.000569028	0.000569028	bAmys_CBNR20-bAmys	GO1990234	Intracellular complexes
ACTB	0.09	0.0104355	0.312953	15	0.0714286	3.19008	605	0.172842	0.0155558	0.0155558	bAmys_CBNR20-bAmys	GO1990904	Intracellular complexes
ATXN2	0.15	4.2048e-05	0.296078	37	0.666667	3.3719	605	0.00775771	0.00116366	0.00116366	bAmys_CBNR20-bAmys	GO1990904	Intracellular complexes
BYSL	-0.29	0.0115385	0.429587	185.72	0.551893	2.32397	605	5.36759	-1.5566	1.5566	bAmys_CBNR20-bAmys	GO1990904	Intracellular complexes
CACTIN	-0.39	4.00788e-06	0.302454	115.333	0.916667	3.30083	605	0.00139504	-0.000544066	0.000544066	bAmys_CBNR20-bAmys	GO1990904	Intracellular complexes
CPEB1	1.53	0.00112608	0.317227	47.6	0.4	3.14711	605	0.153082	0.234215	0.234215	bAmys_CBNR20-bAmys	GO1990904	Intracellular complexes
CWC22	0.22	0.00239958	0.405369	130.6	0.655696	2.46281	605	1.1013	0.242287	0.242287	bAmys_CBNR20-bAmys	GO1990904	Intracellular complexes
DCAF13	-0.11	0.000137598	0.405914	202.237	0.908825	2.4595	605	0.0956442	-0.0105209	0.0105209	bAmys_CBNR20-bAmys	GO1990904	Intracellular complexes
DDX17	-0.06	4.19243e-06	0.272686	41	0.0714286	3.66116	605	7.22943e-05	-4.33766e-06	4.33766e-06	bAmys_CBNR20-bAmys	GO1990904	Intracellular complexes
DDX46	-0.07	8.76285e-05	0.330416	150.692	0.824615	3.02149	605	0.0345906	-0.00242134	0.00242134	bAmys_CBNR20-bAmys	GO1990904	Intracellular complexes
DDX5	0.05	0.00416204	0.367397	77.125	0.266667	2.71736	605	0.569149	0.0284574	0.0284574	bAmys_CBNR20-bAmys	GO1990904	Intracellular complexes
DHX29	0.21	1.05252e-06	0.270609	100	0.0714286	3.68926	605	2.21658e-05	4.65482e-06	4.65482e-06	bAmys_CBNR20-bAmys	GO1990904	Intracellular complexes
EIF2AK4	0.08	1.05252e-06	0.286256	81	0.0714286	3.4876	605	2.36682e-05	1.89346e-06	1.89346e-06	bAmys_CBNR20-bAmys	GO1990904	Intracellular complexes
EIF3F	0.08	0.000114436	0.370325	237.417	0.945035	2.69587	605	0.0709248	0.00567399	0.00567399	bAmys_CBNR20-bAmys	GO1990904	Intracellular complexes
ERI1	0.21	0.000103539	0.298862	38	0.0714286	3.3405	605	0.00210077	0.000441163	0.000441163	bAmys_CBNR20-bAmys	GO1990904	Intracellular complexes
FCF1	0.2	0.000106987	0.402398	201.254	0.902396	2.48099	605	0.0725003	0.0145001	0.0145001	bAmys_CBNR20-bAmys	GO1990904	Intracellular complexes
FMR1	0.22	0.00474336	0.309585	24.1429	0.252747	3.22479	605	0.319854	0.0703679	0.0703679	bAmys_CBNR20-bAmys	GO1990904	Intracellular complexes
GAR1	-0.44	0.00117167	0.346132	78.4706	0.536765	2.8843	605	0.287394	-0.126453	0.126453	bAmys_CBNR20-bAmys	GO1990904	Intracellular complexes
GNL3L	-0.15	0.000817313	0.345143	102.857	0.633333	2.89256	605	0.249782	-0.0374673	0.0374673	bAmys_CBNR20-bAmys	GO1990904	Intracellular complexes
GPATCH1	-0.25	1.05252e-06	0.23071	6	0.0714286	4.32727	605	6.26855e-06	-1.56714e-06	1.56714e-06	bAmys_CBNR20-bAmys	GO1990904	Intracellular complexes
HNRNPA2B1	-0.1	0.00295684	0.350959	41.8333	0.528986	2.84463	605	0.628883	-0.0628883	0.0628883	bAmys_CBNR20-bAmys	GO1990904	Intracellular complexes
HNRNPU	0.04	0.00219153	0.365839	52.6364	0.571429	2.72893	605	0.580772	0.0232309	0.0232309	bAmys_CBNR20-bAmys	GO1990904	Intracellular complexes
HSD17B10	-0.12	0.00052105	0.313766	42	0.87619	3.18182	605	0.146872	-0.0176247	0.0176247	bAmys_CBNR20-bAmys	GO1990904	Intracellular complexes
LARP4B	0.17	0.000714583	0.375622	221.667	0.92029	2.65785	605	0.438143	0.0744843	0.0744843	bAmys_CBNR20-bAmys	GO1990904	Intracellular complexes
LIMD1	-0.32	1.05252e-06	0.321106	49.8	1	3.10909	605	0.000370794	-0.000118654	0.000118654	bAmys_CBNR20-bAmys	GO1990904	Intracellular complexes
LSM2	0.25	0.000101168	0.393999	143.867	0.864972	2.53388	605	0.0590123	0.0147531	0.0147531	bAmys_CBNR20-bAmys	GO1990904	Intracellular complexes
MAGOH	0.2	0.00178572	0.377972	129.436	0.672065	2.64132	605	0.728978	0.145796	0.145796	bAmys_CBNR20-bAmys	GO1990904	Intracellular complexes
MCRS1	-0.22	1.05252e-06	0.291225	40.8	1	3.4281	605	0.000289439	-6.36765e-05	6.36765e-05	bAmys_CBNR20-bAmys	GO1990904	Intracellular complexes
MRPL17	0.46	0.00650627	0.437681	205.673	0.581151	2.28099	605	3.37295	1.55156	1.55156	bAmys_CBNR20-bAmys	GO1990904	Intracellular complexes
MRPL21	0.27	0.00764571	0.438635	202.743	0.566372	2.27603	605	3.86925	1.0447	1.0447	bAmys_CBNR20-bAmys	GO1990904	Intracellular complexes
MRPL23	-0.38	0.000128422	0.362545	175.465	0.842254	2.75372	605	0.0642286	-0.0244069	0.0244069	bAmys_CBNR20-bAmys	GO1990904	Intracellular complexes
MRPL24	-0.28	0.00334752	0.393999	206.435	0.570709	2.53388	605	1.38198	-0.386955	0.386955	bAmys_CBNR20-bAmys	GO1990904	Intracellular complexes
MRPL35	0.38	3.1678e-05	0.331504	162.167	0.849291	3.01157	605	0.0131535	0.00499832	0.00499832	bAmys_CBNR20-bAmys	GO1990904	Intracellular complexes
MRPL47	0.2	0.000341766	0.364514	174.649	0.780246	2.73884	605	0.159927	0.0319853	0.0319853	bAmys_CBNR20-bAmys	GO1990904	Intracellular complexes
MRPL51	-0.25	6.43331e-05	0.334071	159.723	0.815385	2.98843	605	0.0259672	-0.0064918	0.0064918	bAmys_CBNR20-bAmys	GO1990904	Intracellular complexes
MRPS22	0.26	7.34175e-05	0.333702	161.667	0.80452	2.99174	605	0.0292441	0.00760347	0.00760347	bAmys_CBNR20-bAmys	GO1990904	Intracellular complexes
MRPS23	-0.18	5.53841e-05	0.332416	157.849	0.822932	3.00331	605	0.022287	-0.00401167	0.00401167	bAmys_CBNR20-bAmys	GO1990904	Intracellular complexes
MRPS30	0.19	0.000139164	0.337619	158.55	0.77057	2.95702	605	0.0541392	0.0102865	0.0102865	bAmys_CBNR20-bAmys	GO1990904	Intracellular complexes
MRPS5	-0.17	0.00468484	0.39868	211.984	0.551357	2.50413	605	1.92268	-0.326855	0.326855	bAmys_CBNR20-bAmys	GO1990904	Intracellular complexes
MSI2	-0.1	1.05252e-06	0.227667	4	1	0.666667	3	2.15662e-06	-2.15662e-07	2.15662e-07	bAmys_CBNR20-bAmys	GO1990904	Intracellular complexes
NGDN	-0.18	0.00639272	0.424754	189	0.816949	2.35041	605	4.31797	-0.777235	0.777235	bAmys_CBNR20-bAmys	GO1990904	Intracellular complexes
NUFIP1	0.24	0.00688234	0.34534	70.6	0.333333	2.89091	605	1.01827	0.244386	0.244386	bAmys_CBNR20-bAmys	GO1990904	Intracellular complexes
PABPC5	1.56	1.05252e-06	0.254316	22	0.0714286	3.92562	605	1.31403e-05	2.04988e-05	2.04988e-05	bAmys_CBNR20-bAmys	GO1990904	Intracellular complexes
PKP3	-2.66	0.00331126	0.232397	10	0.0714286	4.29587	605	0.0257152	-0.0684025	0.0684025	bAmys_CBNR20-bAmys	GO1990904	Intracellular complexes
PNPT1	0.17	1.05252e-06	0.227667	4	0.0714286	4.38512	605	4.72289e-06	8.02891e-07	8.02891e-07	bAmys_CBNR20-bAmys	GO1990904	Intracellular complexes
PPP1R8	-0.21	0.00331126	0.294634	89	0.0714286	3.38843	605	0.0805738	-0.0169205	0.0169205	bAmys_CBNR20-bAmys	GO1990904	Intracellular complexes
PRPF38A	-0.16	0.0037837	0.392718	140.985	0.782692	2.54215	605	1.97608	-0.316172	0.316172	bAmys_CBNR20-bAmys	GO1990904	Intracellular complexes
PTCD3	0.1	4.37412e-06	0.322995	157.111	0.960317	3.09091	605	0.00193746	0.000193746	0.000193746	bAmys_CBNR20-bAmys	GO1990904	Intracellular complexes
RBM5	-0.14	1.05252e-06	0.298714	128	0.0714286	3.34215	605	2.84569e-05	-3.98397e-06	3.98397e-06	bAmys_CBNR20-bAmys	GO1990904	Intracellular complexes
RNPC3	0.27	0.000171716	0.323167	136.6	0.810526	3.08926	605	0.0624867	0.0168714	0.0168714	bAmys_CBNR20-bAmys	GO1990904	Intracellular complexes
RPF1	0.17	0.00267912	0.355922	160.769	0.612686	2.80496	605	0.923526	0.156999	0.156999	bAmys_CBNR20-bAmys	GO1990904	Intracellular complexes
RPL7A	-0.16	0.000847862	0.387925	228.673	0.764304	2.57355	605	0.463147	-0.0741036	0.0741036	bAmys_CBNR20-bAmys	GO1990904	Intracellular complexes
RPL9	-0.05	0.000754253	0.402667	237.127	0.720762	2.47934	605	0.421429	-0.0210715	0.0210715	bAmys_CBNR20-bAmys	GO1990904	Intracellular complexes
RPP40	0.67	5.72481e-05	0.312629	42.8	0.942857	3.19339	605	0.0173262	0.0116085	0.0116085	bAmys_CBNR20-bAmys	GO1990904	Intracellular complexes
RPS18	-0.21	0.0153763	0.492659	203.728	0.460127	2.02645	605	7.98217	-1.67626	1.67626	bAmys_CBNR20-bAmys	GO1990904	Intracellular complexes
RPS28	-0.14	0.0148221	0.501661	202.737	0.495631	1.99008	605	8.58597	-1.20204	1.20204	bAmys_CBNR20-bAmys	GO1990904	Intracellular complexes
RPS8	0.08	0.00595274	0.466049	206.12	0.518583	2.14215	605	3.12356	0.249885	0.249885	bAmys_CBNR20-bAmys	GO1990904	Intracellular complexes
SF3A3	0.1	0.00152722	0.412568	134.961	0.694122	2.41983	605	0.773777	0.0773777	0.0773777	bAmys_CBNR20-bAmys	GO1990904	Intracellular complexes
SMG5	-0.13	0.000467741	0.306599	29.3333	0.666667	3.2562	605	0.0865878	-0.0112564	0.0112564	bAmys_CBNR20-bAmys	GO1990904	Intracellular complexes
SNRPA	0.3	0.000551635	0.395029	144.8	0.794286	2.52727	605	0.297413	0.0892239	0.0892239	bAmys_CBNR20-bAmys	GO1990904	Intracellular complexes
SNRPC	0.17	0.00196979	0.393999	136.732	0.695122	2.53388	605	0.913923	0.155367	0.155367	bAmys_CBNR20-bAmys	GO1990904	Intracellular complexes
SNW1	0.14	0.000735292	0.389677	132.646	0.699038	2.56198	605	0.333521	0.0466929	0.0466929	bAmys_CBNR20-bAmys	GO1990904	Intracellular complexes
SRP14	0.21	2.72733e-05	0.352804	220.294	0.885918	2.82975	605	0.0141851	0.00297888	0.00297888	bAmys_CBNR20-bAmys	GO1990904	Intracellular complexes
TARBP2	-0.33	0.00346984	0.343182	39.4615	0.461538	2.90909	605	0.606052	-0.199997	0.199997	bAmys_CBNR20-bAmys	GO1990904	Intracellular complexes
TRA2B	-0.1	0.000226743	0.332966	72.3077	0.75641	2.99835	605	0.0711666	-0.00711666	0.00711666	bAmys_CBNR20-bAmys	GO1990904	Intracellular complexes
UPF1	-0.18	0.00980047	0.354877	45.0435	0.229249	2.81322	605	0.941916	-0.169545	0.169545	bAmys_CBNR20-bAmys	GO1990904	Intracellular complexes
UPF2	0.13	0.000812507	0.315405	60.7273	0.527273	3.16529	605	0.153006	0.0198907	0.0198907	bAmys_CBNR20-bAmys	GO1990904	Intracellular complexes
WBP11	0.13	7.4235e-05	0.31524	112.571	0.56044	3.16694	605	0.0170742	0.00221965	0.00221965	bAmys_CBNR20-bAmys	GO1990904	Intracellular complexes
WDR46	-0.19	0.000722515	0.409492	190.229	0.746998	2.43802	605	0.415257	-0.0788989	0.0788989	bAmys_CBNR20-bAmys	GO1990904	Intracellular complexes
WDR83	-0.4	0.00331126	0.299752	120	0.333333	3.33058	605	0.415099	-0.16604	0.16604	bAmys_CBNR20-bAmys	GO1990904	Intracellular complexes
ZCCHC8	0.13	1.05252e-06	0.300947	70	0.0714286	3.31736	605	2.52911e-05	3.28784e-06	3.28784e-06	bAmys_CBNR20-bAmys	GO1990904	Intracellular complexes
ZMAT2	-0.27	0.000385707	0.394771	147.831	0.865576	2.52893	605	0.227264	-0.0613612	0.0613612	bAmys_CBNR20-bAmys	GO1990904	Intracellular complexes
ZNHIT3	0.24	1.05252e-06	0.31038	57.5	1	3.21653	605	0.000359183	8.62038e-05	8.62038e-05	bAmys_CBNR20-bAmys	GO1990904	Intracellular complexes
ABL1	0.08	0.00761836	0.299586	40.5	0.166667	3.33136	507	0.309134	0.0247307	0.0247307	CTRs_bAmys	GO0005730	Nucleus
ACACA	-0.07	2.30202e-07	0.172402	2	0.0666667	0.5	2	1.05833e-08	-7.4083e-10	7.4083e-10	CTRs_bAmys	GO0005730	Nucleus
ADAR	-0.07	2.30202e-07	0.248893	30	0.0666667	4.00986	507	2.36982e-06	-1.65888e-07	1.65888e-07	CTRs_bAmys	GO0005730	Nucleus
AFF4	-0.09	2.30202e-07	0.235788	19.6	1	4.23274	507	2.79097e-05	-2.51187e-06	2.51187e-06	CTRs_bAmys	GO0005730	Nucleus
ATM	0.04	0.0188884	0.318239	22.4444	0.228758	3.13609	507	0.997755	0.0399102	0.0399102	CTRs_bAmys	GO0005730	Nucleus
BAZ2A	-0.07	0.00395257	0.224191	10	0.0666667	4.45168	507	0.0223502	-0.00156452	0.00156452	CTRs_bAmys	GO0005730	Nucleus
BCAS2	-0.15	0.000770038	0.272482	21.6667	0.6	3.66272	507	0.0773277	-0.0115992	0.0115992	CTRs_bAmys	GO0005730	Nucleus
BCKDHB	0.13	0.666667	0.75	3	0.0666667	1	4	0.211328	0.0274727	0.0274727	CTRs_bAmys	GO0005730	Nucleus
CDC14B	-0.32	2.30202e-07	0.194915	6	0.0666667	5.12032	507	7.65648e-07	-2.45007e-07	2.45007e-07	CTRs_bAmys	GO0005730	Nucleus
CDK7	0.27	0.000149067	0.291811	47.8	0.888889	3.42012	507	0.0319778	0.008634	0.008634	CTRs_bAmys	GO0005730	Nucleus
DAXX	-0.17	0.0013543	0.30574	37.2	0.7	3.2643	507	0.234868	-0.0399276	0.0399276	CTRs_bAmys	GO0005730	Nucleus
DDX17	-0.08	0.00615405	0.308161	33.2	0.6	3.23866	507	0.900102	-0.0720081	0.0720081	CTRs_bAmys	GO0005730	Nucleus
DDX23	-0.17	0.011999	0.278942	31.4286	0.285714	3.57791	507	0.674022	-0.114584	0.114584	CTRs_bAmys	GO0005730	Nucleus
DDX24	-0.11	3.31805e-05	0.300654	103.571	0.714286	3.31953	507	0.00728567	-0.000801424	0.000801424	CTRs_bAmys	GO0005730	Nucleus
DDX46	0.08	2.30202e-07	0.264644	33.5	1	3.7712	507	4.14928e-05	3.31942e-06	3.31942e-06	CTRs_bAmys	GO0005730	Nucleus
DDX5	-0.09	0.0272683	0.340282	35.2	0.222222	2.93294	507	1.83123	-0.164811	0.164811	CTRs_bAmys	GO0005730	Nucleus
DEK	-0.21	2.30202e-07	0.265477	24.8	1	3.75937	507	3.81789e-05	-8.01757e-06	8.01757e-06	CTRs_bAmys	GO0005730	Nucleus
EBNA1BP2	-0.17	0.00673922	0.359886	107.909	0.441958	2.77318	507	1.32351	-0.224996	0.224996	CTRs_bAmys	GO0005730	Nucleus
EDF1	-0.15	0.00419008	0.334435	138.9	0.9	2.98422	507	1.52513	-0.228769	0.228769	CTRs_bAmys	GO0005730	Nucleus
EIF3A	-0.12	2.30202e-07	0.308537	143.077	1	3.23471	507	7.9715e-05	-9.5658e-06	9.5658e-06	CTRs_bAmys	GO0005730	Nucleus
EIF4A3	-0.1	0.0173828	0.303357	30.5714	0.142857	3.28994	507	0.572803	-0.0572803	0.0572803	CTRs_bAmys	GO0005730	Nucleus
EME1	0.29	2.30202e-07	0.200079	8	0.0666667	4.98817	507	9.36285e-07	2.71523e-07	2.71523e-07	CTRs_bAmys	GO0005730	Nucleus
EXOSC1	-0.19	0.000202434	0.285392	60.8	0.704762	3.49704	507	0.0349814	-0.00664647	0.00664647	CTRs_bAmys	GO0005730	Nucleus
EZR	-0.14	0.00395257	0.172402	4	0.0666667	5.78895	507	0.00795735	-0.00111403	0.00111403	CTRs_bAmys	GO0005730	Nucleus
FANCD2	0.11	0.0118664	0.30611	30.8889	0.305556	3.26036	507	0.85418	0.0939598	0.0939598	CTRs_bAmys	GO0005730	Nucleus
FLNA	-0.04	0.0250037	0.172402	2	0.0666667	0.75	4	0.00153269	-6.13075e-05	6.13075e-05	CTRs_bAmys	GO0005730	Nucleus
FMR1	-0.12	2.30202e-07	0.225189	8	1	4.43195	507	1.77906e-05	-2.13487e-06	2.13487e-06	CTRs_bAmys	GO0005730	Nucleus
FTSJ3	-0.15	0.0059162	0.358357	113.37	0.435312	2.78501	507	1.14667	-0.172	0.172	CTRs_bAmys	GO0005730	Nucleus
GLI2	1.52	2.30202e-07	0.172402	2	0.0666667	0.5	2	1.05833e-08	1.60866e-08	1.60866e-08	CTRs_bAmys	GO0005730	Nucleus
GPATCH2	-0.18	2.30202e-07	0.250247	64	0.0666667	3.98817	507	2.92936e-06	-5.27285e-07	5.27285e-07	CTRs_bAmys	GO0005730	Nucleus
GRB2	-0.14	0.017098	0.278022	11	0.0666667	3.58974	507	0.154839	-0.0216775	0.0216775	CTRs_bAmys	GO0005730	Nucleus
HSPA8	-0.13	0.00994633	0.317043	29	0.142857	3.14793	507	0.352469	-0.045821	0.045821	CTRs_bAmys	GO0005730	Nucleus
ILF3	0.11	0.00443676	0.252747	13.2	0.5	3.94872	507	0.267982	0.029478	0.029478	CTRs_bAmys	GO0005730	Nucleus
LEO1	-0.17	0.00138349	0.268293	30.8333	0.590909	3.71992	507	0.147866	-0.0251373	0.0251373	CTRs_bAmys	GO0005730	Nucleus
LYAR	-0.23	2.30202e-07	0.277869	113.6	0.9	3.59172	507	5.54856e-05	-1.27617e-05	1.27617e-05	CTRs_bAmys	GO0005730	Nucleus
MCRS1	-0.17	0.00270405	0.273071	16.2222	0.444444	3.65483	507	0.183005	-0.0311108	0.0311108	CTRs_bAmys	GO0005730	Nucleus
MED1	-0.14	0.0486259	0.388037	110.429	0.562137	2.57199	507	14.1905	-1.98666	1.98666	CTRs_bAmys	GO0005730	Nucleus
MORF4L2	-0.19	2.30202e-07	0.240838	20	1	4.14398	507	2.93158e-05	-5.56999e-06	5.56999e-06	CTRs_bAmys	GO0005730	Nucleus
NAA50	-0.2	2.30202e-07	0.172402	2	0.0666667	0.5	2	1.05833e-08	-2.11666e-09	2.11666e-09	CTRs_bAmys	GO0005730	Nucleus
NAT10	0.08	0.0111354	0.371785	124.469	0.555864	2.68442	507	3.0249	0.241992	0.241992	CTRs_bAmys	GO0005730	Nucleus
NEK2	-0.28	2.30202e-07	0.202238	14.6667	1	4.93491	507	1.85316e-05	-5.18885e-06	5.18885e-06	CTRs_bAmys	GO0005730	Nucleus
NOL6	-0.12	0.00248875	0.362984	132.958	0.701408	2.74951	507	0.824288	-0.0989145	0.0989145	CTRs_bAmys	GO0005730	Nucleus
NOLC1	-0.11	0.000325194	0.308537	115.75	0.642857	3.23471	507	0.0693002	-0.00762302	0.00762302	CTRs_bAmys	GO0005730	Nucleus
NOM1	0.23	0.00088776	0.2947	104.824	0.573529	3.38659	507	0.150771	0.0346773	0.0346773	CTRs_bAmys	GO0005730	Nucleus
NOP10	-0.21	0.00389952	0.326662	78.3333	0.490196	3.05523	507	0.651932	-0.136906	0.136906	CTRs_bAmys	GO0005730	Nucleus
ORC4	-0.1	0.00197237	0.17956	6	0.666667	5.55819	507	0.0556719	-0.00556719	0.00556719	CTRs_bAmys	GO0005730	Nucleus
ORC6	0.11	0.00197237	0.17956	6	0.666667	5.55819	507	0.0556719	0.00612391	0.00612391	CTRs_bAmys	GO0005730	Nucleus
PDCD11	0.07	0.0146206	0.381599	121.939	0.451866	2.61538	507	3.3868	0.237076	0.237076	CTRs_bAmys	GO0005730	Nucleus
PLK4	-0.15	2.30202e-07	0.201996	20	0.0666667	4.94083	507	1.37482e-06	-2.06223e-07	2.06223e-07	CTRs_bAmys	GO0005730	Nucleus
PLRG1	-0.22	0.00201083	0.288483	24.75	0.5	3.45957	507	0.196776	-0.0432907	0.0432907	CTRs_bAmys	GO0005730	Nucleus
RBM14	0.2	2.30202e-07	0.174724	6	1	5.71203	507	9.22853e-06	1.84571e-06	1.84571e-06	CTRs_bAmys	GO0005730	Nucleus
RPL26	-0.29	0.00160809	0.361687	124.565	0.751691	2.75937	507	0.55916	-0.162156	0.162156	CTRs_bAmys	GO0005730	Nucleus
RPL7	-0.11	0.00121965	0.350902	122.571	0.670918	2.84418	507	0.355093	-0.0390602	0.0390602	CTRs_bAmys	GO0005730	Nucleus
RPS13	-0.13	0.00643576	0.378459	128.217	0.557743	2.63708	507	1.82889	-0.237756	0.237756	CTRs_bAmys	GO0005730	Nucleus
RPS19	-0.14	0.010002	0.381599	121.471	0.497995	2.61538	507	2.55139	-0.357195	0.357195	CTRs_bAmys	GO0005730	Nucleus
RPS25	-0.14	0.000552458	0.348725	116.439	0.768293	2.86193	507	0.179969	-0.0251957	0.0251957	CTRs_bAmys	GO0005730	Nucleus
RRP1	-0.17	6.11115e-05	0.328999	129.92	0.85	3.03353	507	0.0200551	-0.00340936	0.00340936	CTRs_bAmys	GO0005730	Nucleus
RRP1B	0.14	0.000261344	0.330719	114.207	0.778325	3.01775	507	0.0772553	0.0108157	0.0108157	CTRs_bAmys	GO0005730	Nucleus
RSL1D1	-0.08	0.00624334	0.368536	122.102	0.457395	2.70809	507	1.36581	-0.109265	0.109265	CTRs_bAmys	GO0005730	Nucleus
SAP30L	-0.36	2.30202e-07	0.237002	11	1	4.21105	507	2.2724e-05	-8.18064e-06	8.18064e-06	CTRs_bAmys	GO0005730	Nucleus
SETD7	-0.17	2.30202e-07	0.293674	112	0.0666667	3.39842	507	4.57712e-06	-7.7811e-07	7.7811e-07	CTRs_bAmys	GO0005730	Nucleus
SETX	-0.03	2.30202e-07	0.195141	6	0.0666667	5.1144	507	7.67421e-07	-2.30226e-08	2.30226e-08	CTRs_bAmys	GO0005730	Nucleus
SIN3A	-0.08	0.00755453	0.302451	29	0.2	3.2998	507	0.341089	-0.0272871	0.0272871	CTRs_bAmys	GO0005730	Nucleus
SNAI1	1.19	0.00125468	0.295044	61	0.0666667	3.38264	507	0.0219377	0.0261058	0.0261058	CTRs_bAmys	GO0005730	Nucleus
SRPK2	-0.11	0.00395257	0.218386	8	0.0666667	4.57002	507	0.0191524	-0.00210677	0.00210677	CTRs_bAmys	GO0005730	Nucleus
STN1	-0.24	0.0200531	0.294357	29.3333	0.266667	3.39053	507	1.14734	-0.275361	0.275361	CTRs_bAmys	GO0005730	Nucleus
SUMO1	-0.2	0.00684318	0.301011	24.5714	0.238095	3.31558	507	0.346401	-0.0692802	0.0692802	CTRs_bAmys	GO0005730	Nucleus
TAF13	-0.4	0.000417856	0.281111	38.3636	0.818182	3.5503	507	0.0722141	-0.0288856	0.0288856	CTRs_bAmys	GO0005730	Nucleus
TDP2	-0.15	2.30202e-07	0.288978	126	0.0666667	3.45365	507	4.54253e-06	-6.8138e-07	6.8138e-07	CTRs_bAmys	GO0005730	Nucleus
TOP2A	-0.17	0.0150562	0.253	7.2	0.222222	3.94477	507	0.309849	-0.0526743	0.0526743	CTRs_bAmys	GO0005730	Nucleus
TOP2B	-0.11	2.30202e-07	0.232751	14	1	4.28797	507	2.41201e-05	-2.65322e-06	2.65322e-06	CTRs_bAmys	GO0005730	Nucleus
TSEN2	0.16	2.30202e-07	0.172402	6	1	0.75	4	5.47148e-07	8.75436e-08	8.75436e-08	CTRs_bAmys	GO0005730	Nucleus
TTF1	-0.12	2.30202e-07	0.183201	4	0.0666667	5.44773	507	5.2332e-07	-6.27984e-08	6.27984e-08	CTRs_bAmys	GO0005730	Nucleus
UCHL5	-0.16	0.00857237	0.30209	32.6667	0.4	3.30375	507	0.799547	-0.127927	0.127927	CTRs_bAmys	GO0005730	Nucleus
UPF3B	-0.25	0.00119614	0.263404	12.8	0.4	3.78895	507	0.0620261	-0.0155065	0.0155065	CTRs_bAmys	GO0005730	Nucleus
WASHC2C	0.1	2.30202e-07	0.172402	2	0.0666667	0.5	2	1.05833e-08	1.05833e-09	1.05833e-09	CTRs_bAmys	GO0005730	Nucleus
WDR33	-0.09	0.000933092	0.253761	13.3333	0.533333	3.93294	507	0.0608357	-0.00547521	0.00547521	CTRs_bAmys	GO0005730	Nucleus
WDR74	-0.21	0.000498431	0.333333	106.462	0.676113	2.99408	507	0.128095	-0.0269	0.0269	CTRs_bAmys	GO0005730	Nucleus
WDR75	0.1	0.00235582	0.35912	139.826	0.734015	2.77909	507	0.807472	0.0807472	0.0807472	CTRs_bAmys	GO0005730	Nucleus
WDR82	-0.26	0.0112957	0.280332	17.5556	0.305556	3.56016	507	0.569602	-0.148096	0.148096	CTRs_bAmys	GO0005730	Nucleus
XPC	-0.12	0.000320252	0.260021	22.75	0.5	3.83826	507	0.0247917	-0.00297501	0.00297501	CTRs_bAmys	GO0005730	Nucleus
AFG3L2	-0.11	0.0225768	0.306863	57	0.166667	3.24841	314	0.651026	-0.0716129	0.0716129	CTRs_bAmys	GO0005743	Mitochondria
AIFM1	-0.11	4.83606e-06	0.207011	4	0.1	4.81529	314	1.30564e-05	-1.4362e-06	1.4362e-06	CTRs_bAmys	GO0005743	Mitochondria
ATP5F1B	-0.15	0.00206335	0.348552	89.5625	0.580645	2.85987	314	0.297326	-0.0445989	0.0445989	CTRs_bAmys	GO0005743	Mitochondria
ATP5F1E	-0.12	0.000155284	0.330169	73.3043	0.810277	3.01911	314	0.0267699	-0.00321239	0.00321239	CTRs_bAmys	GO0005743	Mitochondria
ATP5MC2	-0.15	4.98416e-05	0.329127	67.2381	0.933333	3.02866	314	0.0096371	-0.00144556	0.00144556	CTRs_bAmys	GO0005743	Mitochondria
ATP5ME	-0.13	0.00284976	0.358534	103.026	0.566802	2.78025	314	0.437358	-0.0568566	0.0568566	CTRs_bAmys	GO0005743	Mitochondria
ATP5PD	-0.2	0.00367899	0.364377	110.92	0.561633	2.73567	314	0.587062	-0.117412	0.117412	CTRs_bAmys	GO0005743	Mitochondria
CLPX	-0.12	4.83606e-06	0.235338	10	0.1	4.23567	314	2.80274e-05	-3.36329e-06	3.36329e-06	CTRs_bAmys	GO0005743	Mitochondria
COQ4	0.35	0.0170068	1	14.5	0.892857	0.888889	9	0.593143	0.2076	0.2076	CTRs_bAmys	GO0005743	Mitochondria
COQ5	-0.11	0.00510204	0.888889	15.1429	0.952381	1	9	0.152403	-0.0167643	0.0167643	CTRs_bAmys	GO0005743	Mitochondria
COQ9	0.11	0.0170068	1	14.5	0.892857	0.888889	9	0.593143	0.0652458	0.0652458	CTRs_bAmys	GO0005743	Mitochondria
COX15	-0.24	0.00685615	0.328782	84.3077	0.589744	3.03185	314	0.880825	-0.211398	0.211398	CTRs_bAmys	GO0005743	Mitochondria
COX6B1	-0.19	0.0637537	0.433518	128.028	0.70266	2.29936	314	18.5651	-3.52737	3.52737	CTRs_bAmys	GO0005743	Mitochondria
COX6C	-0.25	0.00391155	0.367371	119.623	0.645864	2.71338	314	0.741329	-0.185332	0.185332	CTRs_bAmys	GO0005743	Mitochondria
CRLS1	1.62	0.7	0.833333	3.5	0.166667	1	6	1.05429	1.70795	1.70795	CTRs_bAmys	GO0005743	Mitochondria
CYCS	-0.13	0.0671538	0.351685	94	0.48172	2.83439	314	8.26104	-1.07394	1.07394	CTRs_bAmys	GO0005743	Mitochondria
ENDOG	0.23	0.00638978	0.260833	32	0.1	3.82166	314	0.0684694	0.015748	0.015748	CTRs_bAmys	GO0005743	Mitochondria
ETFDH	0.32	4.83606e-06	0.164824	6	0.1	6.04777	314	1.06979e-05	3.42334e-06	3.42334e-06	CTRs_bAmys	GO0005743	Mitochondria
FOXRED1	0.12	0.00051166	0.323013	141.789	0.923977	3.08599	314	0.11106	0.0133272	0.0133272	CTRs_bAmys	GO0005743	Mitochondria
HADHA	-0.15	0.0438683	0.24415	13.3333	0.333333	4.0828	314	1.02607	-0.15391	0.15391	CTRs_bAmys	GO0005743	Mitochondria
HCCS	0.19	4.83606e-06	0.2502	21	1	3.98408	314	0.000418866	7.95845e-05	7.95845e-05	CTRs_bAmys	GO0005743	Mitochondria
IMMT	-0.18	0.0640423	0.328782	31.8462	0.653846	3.03185	314	7.11931	-1.28148	1.28148	CTRs_bAmys	GO0005743	Mitochondria
MICU3	0.4	4.83606e-06	0.875	13	1	1	8	0.000125269	5.01076e-05	5.01076e-05	CTRs_bAmys	GO0005743	Mitochondria
MPC2	-0.22	4.83606e-06	0.124701	2	0.1	0.5	2	2.41225e-07	-5.30695e-08	5.30695e-08	CTRs_bAmys	GO0005743	Mitochondria
MRPL16	-0.27	0.00237121	0.364377	133.405	0.807479	2.73567	314	0.565332	-0.15264	0.15264	CTRs_bAmys	GO0005743	Mitochondria
MRPL21	-0.25	0.00332423	0.363953	132.411	0.789954	2.73885	314	0.772361	-0.19309	0.19309	CTRs_bAmys	GO0005743	Mitochondria
MRPL22	-0.27	0.00165305	0.360599	139.262	0.882692	2.76433	314	0.425638	-0.114922	0.114922	CTRs_bAmys	GO0005743	Mitochondria
MRPL47	-0.24	0.00228083	0.363531	133.811	0.812292	2.74204	314	0.544823	-0.130758	0.130758	CTRs_bAmys	GO0005743	Mitochondria
MRPL9	-0.17	0.00191372	0.361432	136.269	0.853912	2.75796	314	0.476788	-0.081054	0.081054	CTRs_bAmys	GO0005743	Mitochondria
MRPS22	-0.15	0.00427739	0.327064	128.525	0.782514	3.04777	314	0.790159	-0.118524	0.118524	CTRs_bAmys	GO0005743	Mitochondria
MRPS25	0.18	0.000291081	0.303589	131.851	0.808684	3.28344	314	0.0481307	0.00866352	0.00866352	CTRs_bAmys	GO0005743	Mitochondria
MRPS33	-0.18	0.0059029	0.340959	126.151	0.748186	2.92357	314	1.12872	-0.20317	0.20317	CTRs_bAmys	GO0005743	Mitochondria
MT-ND4L	0.45	0.00078574	0.399745	141.404	0.866541	2.49363	314	0.244833	0.110175	0.110175	CTRs_bAmys	GO0005743	Mitochondria
MT-ND5	0.15	0.00145562	0.406494	137.727	0.81352	2.45223	314	0.437969	0.0656954	0.0656954	CTRs_bAmys	GO0005743	Mitochondria
MTX2	-0.13	0.000955169	0.252623	20.3636	0.8	3.94586	314	0.0667903	-0.00868273	0.00868273	CTRs_bAmys	GO0005743	Mitochondria
NDUFC1	-0.32	0.000139551	0.403351	144.964	0.95	2.47134	314	0.048779	-0.0156093	0.0156093	CTRs_bAmys	GO0005743	Mitochondria
NDUFC2	-0.22	0.00243353	0.40915	139.939	0.858275	2.43631	314	0.785148	-0.172733	0.172733	CTRs_bAmys	GO0005743	Mitochondria
NDUFV3	-0.24	0.000443127	0.405966	142.689	0.907104	2.45541	314	0.149346	-0.0358431	0.0358431	CTRs_bAmys	GO0005743	Mitochondria
OMA1	0.37	0.00637698	0.236405	7	0.1	4.21656	314	0.0315166	0.0116612	0.0116612	CTRs_bAmys	GO0005743	Mitochondria
PGS1	0.25	4.83606e-06	0.625	7	1	1.33333	6	3.8184e-05	9.54601e-06	9.54601e-06	CTRs_bAmys	GO0005743	Mitochondria
PHB2	-0.15	0.000148885	0.19226	5	0.1	5.18471	314	0.000402528	-6.03792e-05	6.03792e-05	CTRs_bAmys	GO0005743	Mitochondria
PMPCA	0.13	4.83606e-06	0.323681	153.444	0.96732	3.07962	314	0.0011211	0.000145743	0.000145743	CTRs_bAmys	GO0005743	Mitochondria
PPOX	0.17	4.83606e-06	0.202327	11	1	4.92675	314	0.000215735	3.66749e-05	3.66749e-05	CTRs_bAmys	GO0005743	Mitochondria
SDHB	-0.23	0.0089546	0.376655	128.35	0.717949	2.6465	314	2.01226	-0.462819	0.462819	CTRs_bAmys	GO0005743	Mitochondria
SLC25A29	0.28	4.83606e-06	0.124701	6	0.1	7.99363	314	6.12354e-06	1.71459e-06	1.71459e-06	CTRs_bAmys	GO0005743	Mitochondria
TIMM13	-0.28	0.00182111	0.223891	18	0.5	4.45223	314	0.0599547	-0.0167873	0.0167873	CTRs_bAmys	GO0005743	Mitochondria
TIMM50	-0.15	0.00115499	0.24549	22.7273	0.636364	4.06051	314	0.0628772	-0.00943157	0.00943157	CTRs_bAmys	GO0005743	Mitochondria
UQCC2	-0.21	4.83606e-06	0.124701	2	0.1	0.5	2	2.41225e-07	-5.06573e-08	5.06573e-08	CTRs_bAmys	GO0005743	Mitochondria
YME1L1	-0.11	0.0253385	0.307466	45.6	0.1	3.24204	314	0.41583	-0.0457413	0.0457413	CTRs_bAmys	GO0005743	Mitochondria
ACAT1	-0.16	0.0109874	0.29362	32.4706	0.382353	3.39687	383	0.698333	-0.111733	0.111733	CTRs_bAmys	GO0005759	Mitochondria
ALDH5A1	0.17	0.00172053	0.266574	38	0.333333	3.74151	383	0.0821294	0.013962	0.013962	CTRs_bAmys	GO0005759	Mitochondria
ALDH7A1	-0.17	0.0221419	0.261465	19	0.222222	3.81462	383	0.548706	-0.09328	0.09328	CTRs_bAmys	GO0005759	Mitochondria
ATP5F1B	-0.15	0.00363217	0.302215	32	0.509091	3.30026	383	0.324264	-0.0486396	0.0486396	CTRs_bAmys	GO0005759	Mitochondria
ATP5F1E	-0.12	9.50148e-05	0.267694	27.2	1	3.72585	383	0.0124599	-0.00149519	0.00149519	CTRs_bAmys	GO0005759	Mitochondria
BCKDHB	0.13	0.00321094	0.275812	27.1667	0.378788	3.61619	383	0.169255	0.0220031	0.0220031	CTRs_bAmys	GO0005759	Mitochondria
BDH1	0.35	9.50148e-05	0.213527	16	1	4.67102	383	0.00665413	0.00232895	0.00232895	CTRs_bAmys	GO0005759	Mitochondria
CLPX	-0.12	9.50148e-05	0.178923	7	1	5.57441	383	0.00327909	-0.000393491	0.000393491	CTRs_bAmys	GO0005759	Mitochondria
COQ5	-0.11	0.666667	0.75	3	0.222222	1	4	0.704428	-0.0774871	0.0774871	CTRs_bAmys	GO0005759	Mitochondria
DGUOK	-0.12	0.0328796	0.251316	15.3333	0.222222	3.96867	383	0.697958	-0.083755	0.083755	CTRs_bAmys	GO0005759	Mitochondria
ETFDH	0.32	0.000138932	0.258808	25.3333	0.333333	3.85379	383	0.00555431	0.00177738	0.00177738	CTRs_bAmys	GO0005759	Mitochondria
FH	-0.23	0.00625128	0.311582	34.8	0.466667	3.20104	383	0.556945	-0.128097	0.128097	CTRs_bAmys	GO0005759	Mitochondria
GCSH	0.49	0.0089972	0.262183	27.75	0.392857	3.80418	383	0.447321	0.219187	0.219187	CTRs_bAmys	GO0005759	Mitochondria
GLUD1	-0.14	0.0360768	0.283383	24.4706	0.316176	3.51958	383	1.62263	-0.227168	0.227168	CTRs_bAmys	GO0005759	Mitochondria
HADH	0.13	0.0011356	0.25672	31.3333	0.4	3.88512	383	0.0571299	0.00742689	0.00742689	CTRs_bAmys	GO0005759	Mitochondria
HADHA	-0.15	0.0264708	0.285288	26	0.345588	3.49608	383	1.34389	-0.201584	0.201584	CTRs_bAmys	GO0005759	Mitochondria
HARS2	0.14	9.50148e-05	0.186432	6	0.222222	5.34987	383	0.000728467	0.000101985	0.000101985	CTRs_bAmys	GO0005759	Mitochondria
HIBADH	-0.17	0.0245854	0.277415	27.1111	0.444444	3.5953	383	1.53734	-0.261347	0.261347	CTRs_bAmys	GO0005759	Mitochondria
HYKK	-0.8	0.0052356	0.172383	4	0.222222	5.7859	383	0.0265525	-0.021242	0.021242	CTRs_bAmys	GO0005759	Mitochondria
IDH3B	-0.12	0.00240431	0.303175	32.4	0.666667	3.28982	383	0.283885	-0.0340662	0.0340662	CTRs_bAmys	GO0005759	Mitochondria
IVD	0.08	0.00031269	0.255518	27.6	0.6	3.90339	383	0.022515	0.0018012	0.0018012	CTRs_bAmys	GO0005759	Mitochondria
LIPT2	0.93	0.000875128	0.2203	14	0.666667	4.52742	383	0.0413968	0.038499	0.038499	CTRs_bAmys	GO0005759	Mitochondria
MCEE	0.72	0.00118765	0.243778	18.8	0.5	4.09138	383	0.0573583	0.041298	0.041298	CTRs_bAmys	GO0005759	Mitochondria
ME3	0.35	9.50148e-05	0.267882	32	0.714286	3.72324	383	0.00935093	0.00327283	0.00327283	CTRs_bAmys	GO0005759	Mitochondria
MECR	0.27	0.0202747	0.257934	26.9091	0.490909	3.86684	383	1.20782	0.326112	0.326112	CTRs_bAmys	GO0005759	Mitochondria
MMUT	-0.13	0.0124319	0.271307	20.4444	0.25	3.67624	383	0.38246	-0.0497198	0.0497198	CTRs_bAmys	GO0005759	Mitochondria
MRPL16	-0.27	0.00307109	0.319131	137.175	0.761076	3.12533	383	0.648998	-0.175229	0.175229	CTRs_bAmys	GO0005759	Mitochondria
MRPL21	-0.25	0.0154496	0.315182	131.951	0.697681	3.16449	383	2.89627	-0.724069	0.724069	CTRs_bAmys	GO0005759	Mitochondria
MRPL22	-0.27	0.0020608	0.316487	144.114	0.841822	3.15144	383	0.478504	-0.129196	0.129196	CTRs_bAmys	GO0005759	Mitochondria
MRPL47	-0.24	0.00332037	0.318068	137.342	0.761766	3.13577	383	0.697816	-0.167476	0.167476	CTRs_bAmys	GO0005759	Mitochondria
MRPL9	-0.17	0.000982636	0.30609	139.452	0.797184	3.25849	383	0.200763	-0.0341297	0.0341297	CTRs_bAmys	GO0005759	Mitochondria
MRPS22	-0.15	0.000709316	0.293395	133.697	0.743124	3.39948	383	0.12306	-0.018459	0.018459	CTRs_bAmys	GO0005759	Mitochondria
MRPS25	0.18	0.000442357	0.294299	140.609	0.803069	3.38903	383	0.0843071	0.0151753	0.0151753	CTRs_bAmys	GO0005759	Mitochondria
MRPS33	-0.18	0.000866843	0.281089	131.927	0.754209	3.5483	383	0.139717	-0.025149	0.025149	CTRs_bAmys	GO0005759	Mitochondria
NADK2	-0.18	0.00552652	0.226706	5.33333	0.222222	4.39948	383	0.0585362	-0.0105365	0.0105365	CTRs_bAmys	GO0005759	Mitochondria
OXCT2	-0.72	0.000543088	0.233211	26.8571	0.809524	4.27676	383	0.0435887	-0.0313839	0.0313839	CTRs_bAmys	GO0005759	Mitochondria
PDPR	0.14	9.50148e-05	0.208174	32	0.222222	4.79112	383	0.00175686	0.000245961	0.000245961	CTRs_bAmys	GO0005759	Mitochondria
PMPCA	0.13	9.50148e-05	0.248213	27.3333	1	4.01828	383	0.0107282	0.00139467	0.00139467	CTRs_bAmys	GO0005759	Mitochondria
PRDX3	-0.16	9.50148e-05	0.178672	7	1	5.58225	383	0.0032699	-0.000523183	0.000523183	CTRs_bAmys	GO0005759	Mitochondria
PYCR1	-0.1	9.50148e-05	0.189578	12	1	5.2611	383	0.00470096	-0.000470096	0.000470096	CTRs_bAmys	GO0005759	Mitochondria
SHC1	-0.11	9.50148e-05	0.16725	2	0.222222	0.5	2	1.41256e-05	-1.55381e-06	1.55381e-06	CTRs_bAmys	GO0005759	Mitochondria
SOD1	-0.06	0.00441196	0.21754	9.6	0.3	4.58486	383	0.0784849	-0.00470909	0.00470909	CTRs_bAmys	GO0005759	Mitochondria
SUCLA2	-0.18	0.025357	0.291826	37.5714	0.516484	3.41775	383	2.24062	-0.403311	0.403311	CTRs_bAmys	GO0005759	Mitochondria
SUCLG1	-0.18	0.0546672	0.342601	33.44	0.276667	2.91123	383	3.4518	-0.621325	0.621325	CTRs_bAmys	GO0005759	Mitochondria
SUCLG2	-0.34	0.00051648	0.275613	38.75	0.785714	3.6188	383	0.0624551	-0.0212347	0.0212347	CTRs_bAmys	GO0005759	Mitochondria
TRMT61B	-0.24	9.50148e-05	0.16725	6	0.222222	5.96345	383	0.000586275	-0.000140706	0.000140706	CTRs_bAmys	GO0005759	Mitochondria
TUFM	-0.14	0.0484539	0.337456	132.273	0.688871	2.95561	383	10.2864	-1.44009	1.44009	CTRs_bAmys	GO0005759	Mitochondria
VDAC1	-0.16	0.0061139	0.226706	12.5714	0.333333	4.39948	383	0.146892	-0.0235027	0.0235027	CTRs_bAmys	GO0005759	Mitochondria
YARS2	-0.29	0.00535129	0.189109	15.2	0.533333	5.27415	383	0.153874	-0.0446235	0.0446235	CTRs_bAmys	GO0005759	Mitochondria
ABCA1	-0.33	9.14114e-07	0.17569	20	1	5.68326	663	8.09732e-05	-2.67212e-05	2.67212e-05	CTRs_bAmys	GO0005789	Endoplasmic reticulum
ALG13	0.17	3.10146e-06	0.151073	11.3333	0.666667	6.60935	663	0.000109747	1.8657e-05	1.8657e-05	CTRs_bAmys	GO0005789	Endoplasmic reticulum
ANXA7	-0.17	9.14114e-07	0.150694	8	0.166667	6.62594	663	6.89181e-06	-1.17161e-06	1.17161e-06	CTRs_bAmys	GO0005789	Endoplasmic reticulum
APH1A	-0.16	0.000580979	0.179842	18.8571	0.761905	5.55204	663	0.0402788	-0.00644461	0.00644461	CTRs_bAmys	GO0005789	Endoplasmic reticulum
ASPH	-0.12	1.82823e-06	0.14974	16.6667	0.866667	6.66817	663	9.5749e-05	-1.14899e-05	1.14899e-05	CTRs_bAmys	GO0005789	Endoplasmic reticulum
ATG9A	-0.24	0.00302115	0.165046	9.33333	0.333333	6.04977	663	0.0586961	-0.0140871	0.0140871	CTRs_bAmys	GO0005789	Endoplasmic reticulum
ATL1	-0.16	9.14114e-07	0.106124	11	1	9.40875	663	2.36483e-05	-3.78373e-06	3.78373e-06	CTRs_bAmys	GO0005789	Endoplasmic reticulum
ATP6AP1	-0.1	9.14114e-07	0.6	6	0.166667	1.25	4	7.56144e-07	-7.56144e-08	7.56144e-08	CTRs_bAmys	GO0005789	Endoplasmic reticulum
CALU	-0.23	9.14114e-07	0.165998	36	0.166667	6.01508	663	1.44115e-05	-3.31464e-06	3.31464e-06	CTRs_bAmys	GO0005789	Endoplasmic reticulum
CAMK2G	-0.09	0.00502719	0.134608	12.5	0.333333	7.4178	663	0.0734638	-0.00661175	0.00661175	CTRs_bAmys	GO0005789	Endoplasmic reticulum
CEPT1	-0.16	0.0158956	0.186637	31.9231	0.436923	5.34992	663	0.802623	-0.12842	0.12842	CTRs_bAmys	GO0005789	Endoplasmic reticulum
CERS2	-0.18	0.00154108	0.165624	33.4444	0.823529	6.02866	663	0.117055	-0.0210698	0.0210698	CTRs_bAmys	GO0005789	Endoplasmic reticulum
CERT1	-0.13	9.14114e-07	0.153561	11	1	6.50226	663	4.95147e-05	-6.43691e-06	6.43691e-06	CTRs_bAmys	GO0005789	Endoplasmic reticulum
CHPT1	0.34	0.0119612	0.186164	33.4286	0.485714	5.3635	663	0.676903	0.230147	0.230147	CTRs_bAmys	GO0005789	Endoplasmic reticulum
CKAP4	-0.23	9.14114e-07	0.0962069	2	0.166667	0.5	2	5.86294e-08	-1.34848e-08	1.34848e-08	CTRs_bAmys	GO0005789	Endoplasmic reticulum
COPA	-0.09	0.00229787	0.158677	21.8	0.822222	6.29261	663	0.140445	-0.01264	0.01264	CTRs_bAmys	GO0005789	Endoplasmic reticulum
COPB1	-0.14	0.0127041	0.159096	17.8333	0.5	6.27602	663	0.443744	-0.0621241	0.0621241	CTRs_bAmys	GO0005789	Endoplasmic reticulum
CYP2J2	0.97	8.22333e-05	0.168878	54.1333	0.866667	5.91252	663	0.00777173	0.00753858	0.00753858	CTRs_bAmys	GO0005789	Endoplasmic reticulum
CYP3A5	1.47	0.0255823	0.199278	42.8889	0.323232	5.01056	663	1.18234	1.73804	1.73804	CTRs_bAmys	GO0005789	Endoplasmic reticulum
DISP3	0.28	9.14114e-07	0.150626	4	0.166667	6.62896	663	4.59036e-06	1.2853e-06	1.2853e-06	CTRs_bAmys	GO0005789	Endoplasmic reticulum
DNAJC1	-0.44	9.14114e-07	0.186374	44	0.166667	5.35747	663	1.91839e-05	-8.4409e-06	8.4409e-06	CTRs_bAmys	GO0005789	Endoplasmic reticulum
DPAGT1	-0.18	0.00489039	0.177337	17.4286	0.52381	5.63047	663	0.220566	-0.0397019	0.0397019	CTRs_bAmys	GO0005789	Endoplasmic reticulum
DPM1	-0.2	0.000789783	0.160914	17.6667	0.466667	6.20513	663	0.0262532	-0.00525063	0.00525063	CTRs_bAmys	GO0005789	Endoplasmic reticulum
EGFR	0.22	0.0249699	0.187589	10.6	0.2	5.32278	663	0.39744	0.0874369	0.0874369	CTRs_bAmys	GO0005789	Endoplasmic reticulum
ELOVL1	-0.26	4.57057e-06	0.161306	17	0.666667	6.19005	663	0.000215181	-5.5947e-05	5.5947e-05	CTRs_bAmys	GO0005789	Endoplasmic reticulum
EMC3	-0.32	0.0119383	0.17177	19.8	0.822222	5.81297	663	0.828348	-0.265071	0.265071	CTRs_bAmys	GO0005789	Endoplasmic reticulum
ERLIN1	-0.24	0.000700348	0.170707	5.33333	0.333333	5.84917	663	0.010909	-0.00261817	0.00261817	CTRs_bAmys	GO0005789	Endoplasmic reticulum
ERLIN2	0.1	0.0160068	0.205399	20.5	0.166667	4.86124	663	0.325657	0.0325657	0.0325657	CTRs_bAmys	GO0005789	Endoplasmic reticulum
EXTL1	1.69	9.14114e-07	0.666667	4	0.166667	1	3	6.0941e-07	1.0299e-06	1.0299e-06	CTRs_bAmys	GO0005789	Endoplasmic reticulum
FAAH	0.22	9.14114e-07	0.124436	14	0.166667	8.02413	663	5.96396e-06	1.31207e-06	1.31207e-06	CTRs_bAmys	GO0005789	Endoplasmic reticulum
FAF1	-0.13	9.14114e-07	0.185642	30	1	5.37858	663	0.000102643	-1.33436e-05	1.33436e-05	CTRs_bAmys	GO0005789	Endoplasmic reticulum
FKBP8	-0.21	0.00390771	0.194078	16	0.333333	5.1448	663	0.130311	-0.0273654	0.0273654	CTRs_bAmys	GO0005789	Endoplasmic reticulum
FZD6	0.22	9.14114e-07	0.666667	4	0.166667	1	3	6.0941e-07	1.3407e-07	1.3407e-07	CTRs_bAmys	GO0005789	Endoplasmic reticulum
G6PC3	-0.08	0.166667	1	6	0.666667	0.8	5	1.79511	-0.143609	0.143609	CTRs_bAmys	GO0005789	Endoplasmic reticulum
GDPD1	-0.27	9.14114e-07	0.144699	20.6667	1	6.90045	663	5.55276e-05	-1.49924e-05	1.49924e-05	CTRs_bAmys	GO0005789	Endoplasmic reticulum
GORASP2	-0.19	9.14114e-07	0.0962069	2	0.166667	0.5	2	5.86294e-08	-1.11396e-08	1.11396e-08	CTRs_bAmys	GO0005789	Endoplasmic reticulum
GRIA2	0.23	0.00948525	0.134827	11.1429	0.333333	7.40573	663	0.132735	0.030529	0.030529	CTRs_bAmys	GO0005789	Endoplasmic reticulum
KDELR1	-0.25	0.00197467	0.137487	10	0.333333	7.26244	663	0.0274445	-0.00686113	0.00686113	CTRs_bAmys	GO0005789	Endoplasmic reticulum
KRAS	-0.19	0.000302574	0.164923	11.6667	0.666667	6.0543	663	0.0129123	-0.00245334	0.00245334	CTRs_bAmys	GO0005789	Endoplasmic reticulum
LMAN1	-0.18	0.0548177	0.169874	19	0.214286	5.87783	663	0.956126	-0.172103	0.172103	CTRs_bAmys	GO0005789	Endoplasmic reticulum
LMBRD1	-0.22	9.14114e-07	0.666667	4	0.166667	1	3	6.0941e-07	-1.3407e-07	1.3407e-07	CTRs_bAmys	GO0005789	Endoplasmic reticulum
LPCAT1	-0.14	0.000867679	0.168577	34.2667	0.714286	5.92308	663	0.0596289	-0.00834805	0.00834805	CTRs_bAmys	GO0005789	Endoplasmic reticulum
LPCAT2	-0.27	0.000867679	0.168577	34.2667	0.714286	5.92308	663	0.0596289	-0.0160998	0.0160998	CTRs_bAmys	GO0005789	Endoplasmic reticulum
LPIN1	0.07	0.0898723	0.215215	39.1667	0.575758	4.63952	663	8.42095	0.589467	0.589467	CTRs_bAmys	GO0005789	Endoplasmic reticulum
LTC4S	1.34	9.14114e-07	0.144195	24	0.166667	6.92459	663	9.64396e-06	1.29229e-05	1.29229e-05	CTRs_bAmys	GO0005789	Endoplasmic reticulum
MAGT1	-0.15	1.14264e-06	0.165335	34.4	0.955556	6.03922	663	0.000101159	-1.51738e-05	1.51738e-05	CTRs_bAmys	GO0005789	Endoplasmic reticulum
MARCHF6	0.05	0.000510907	0.193964	31.5	0.666667	5.14781	663	0.0423502	0.00211751	0.00211751	CTRs_bAmys	GO0005789	Endoplasmic reticulum
MBTPS1	-0.11	0.00610736	0.188068	16	0.3	5.3092	663	0.172121	-0.0189333	0.0189333	CTRs_bAmys	GO0005789	Endoplasmic reticulum
MCFD2	-0.24	9.14114e-07	0.145239	16	0.166667	6.87481	663	8.53583e-06	-2.0486e-06	2.0486e-06	CTRs_bAmys	GO0005789	Endoplasmic reticulum
MMGT1	-0.27	9.14114e-07	0.146883	18.4444	1	6.79789	663	5.50666e-05	-1.4868e-05	1.4868e-05	CTRs_bAmys	GO0005789	Endoplasmic reticulum
NCSTN	0.08	0.000580979	0.179842	18.8571	0.761905	5.55204	663	0.0402788	0.00322231	0.00322231	CTRs_bAmys	GO0005789	Endoplasmic reticulum
NSDHL	-0.25	0.000215421	0.188658	27.8	0.822222	5.29261	663	0.0200801	-0.00502003	0.00502003	CTRs_bAmys	GO0005789	Endoplasmic reticulum
PCYT2	-0.32	9.14114e-07	0.157357	46	1	6.3454	663	8.30156e-05	-2.6565e-05	2.6565e-05	CTRs_bAmys	GO0005789	Endoplasmic reticulum
PGAP1	-0.12	9.14114e-07	0.121646	14	1	8.20814	663	3.41973e-05	-4.10368e-06	4.10368e-06	CTRs_bAmys	GO0005789	Endoplasmic reticulum
PI4KB	-0.21	9.14114e-07	0.155144	7	1	6.4359	663	4.10145e-05	-8.61305e-06	8.61305e-06	CTRs_bAmys	GO0005789	Endoplasmic reticulum
PIGL	0.35	0.00131553	0.168748	16.75	0.75	5.91704	663	0.0758553	0.0265494	0.0265494	CTRs_bAmys	GO0005789	Endoplasmic reticulum
PIGU	-0.16	0.000600573	0.138349	14	0.904762	7.21719	663	0.0262933	-0.00420692	0.00420692	CTRs_bAmys	GO0005789	Endoplasmic reticulum
PLCD4	0.19	0.0241812	0.196614	18	0.5	5.07843	663	1.29412	0.245883	0.245883	CTRs_bAmys	GO0005789	Endoplasmic reticulum
PNPLA8	-0.24	9.14114e-07	0.125879	8	0.166667	7.93213	663	4.80894e-06	-1.15415e-06	1.15415e-06	CTRs_bAmys	GO0005789	Endoplasmic reticulum
POM121	-0.09	9.14114e-07	0.0962069	2	0.166667	0.5	2	5.86294e-08	-5.27665e-09	5.27665e-09	CTRs_bAmys	GO0005789	Endoplasmic reticulum
POMK	-0.11	9.14114e-07	0.444444	4	0.166667	1.8	5	3.76179e-07	-4.13797e-08	4.13797e-08	CTRs_bAmys	GO0005789	Endoplasmic reticulum
PROS1	-0.22	0.00302115	0.137316	7	0.166667	7.27149	663	0.0176982	-0.0038936	0.0038936	CTRs_bAmys	GO0005789	Endoplasmic reticulum
RAC1	-0.11	0.00112843	0.172801	11	0.166667	5.77828	663	0.0129	-0.001419	0.001419	CTRs_bAmys	GO0005789	Endoplasmic reticulum
RASGRP1	1.86	9.14114e-07	0.159518	14	1	6.25943	663	5.88048e-05	0.000109377	0.000109377	CTRs_bAmys	GO0005789	Endoplasmic reticulum
RB1CC1	-0.12	0.0142616	0.201952	16.5	0.607143	4.94419	663	0.948374	-0.113805	0.113805	CTRs_bAmys	GO0005789	Endoplasmic reticulum
RHBDD1	0.26	9.14114e-07	0.183889	54	0.166667	5.42986	663	1.96864e-05	5.11846e-06	5.11846e-06	CTRs_bAmys	GO0005789	Endoplasmic reticulum
RNF139	-0.22	2.1333e-05	0.174947	29	0.666667	5.70739	663	0.0014041	-0.000308902	0.000308902	CTRs_bAmys	GO0005789	Endoplasmic reticulum
RPN1	-0.11	0.00780213	0.189251	29.2174	0.545455	5.27602	663	0.49276	-0.0542035	0.0542035	CTRs_bAmys	GO0005789	Endoplasmic reticulum
RPN2	-0.17	0.0257666	0.194135	29.1667	0.51087	5.14329	663	1.60301	-0.272512	0.272512	CTRs_bAmys	GO0005789	Endoplasmic reticulum
RPS29	-0.11	0.00306061	0.187589	25.4	0.666667	5.32278	663	0.222492	-0.0244741	0.0244741	CTRs_bAmys	GO0005789	Endoplasmic reticulum
RTN1	-0.15	0.00599202	0.10626	9	0.166667	9.39668	663	0.0237345	-0.00356017	0.00356017	CTRs_bAmys	GO0005789	Endoplasmic reticulum
RTN3	-0.07	0.00601944	0.0962069	6	0.333333	10.3786	663	0.0318765	-0.00223136	0.00223136	CTRs_bAmys	GO0005789	Endoplasmic reticulum
SAR1B	-0.31	3.65464e-06	0.132559	26.4444	0.916667	7.53243	663	0.000184687	-5.7253e-05	5.7253e-05	CTRs_bAmys	GO0005789	Endoplasmic reticulum
SEC11A	-0.16	9.14114e-07	0.0962069	8	1	0.8	5	1.64895e-06	-2.63832e-07	2.63832e-07	CTRs_bAmys	GO0005789	Endoplasmic reticulum
SEC13	-0.16	0.00429363	0.140195	21.75	0.541667	7.12217	663	0.134853	-0.0215765	0.0215765	CTRs_bAmys	GO0005789	Endoplasmic reticulum
SEC22C	-0.19	9.14114e-07	0.117168	22	1	8.52187	663	3.71594e-05	-7.06028e-06	7.06028e-06	CTRs_bAmys	GO0005789	Endoplasmic reticulum
SEC23A	-0.09	0.026944	0.152149	22.2353	0.522059	6.56259	663	0.967521	-0.0870769	0.0870769	CTRs_bAmys	GO0005789	Endoplasmic reticulum
SEC31A	-0.07	0.00667087	0.151383	23.0667	0.647619	6.59578	663	0.297653	-0.0208357	0.0208357	CTRs_bAmys	GO0005789	Endoplasmic reticulum
SEC63	-0.15	9.14114e-07	0.172351	29.2	1	5.79336	663	8.77684e-05	-1.31653e-05	1.31653e-05	CTRs_bAmys	GO0005789	Endoplasmic reticulum
SEL1L	-0.15	0.00652295	0.208833	26.2353	0.455882	4.7813	663	0.405883	-0.0608825	0.0608825	CTRs_bAmys	GO0005789	Endoplasmic reticulum
SELENOK	-0.39	0.00349496	0.184145	19.5	0.333333	5.42232	663	0.112409	-0.0438394	0.0438394	CTRs_bAmys	GO0005789	Endoplasmic reticulum
SLC27A2	1.07	9.14114e-07	0.0962069	2	0.166667	0.5	2	5.86294e-08	6.27335e-08	6.27335e-08	CTRs_bAmys	GO0005789	Endoplasmic reticulum
SLC35B1	-0.27	9.14114e-07	0.0962069	2	0.166667	0.5	2	5.86294e-08	-1.58299e-08	1.58299e-08	CTRs_bAmys	GO0005789	Endoplasmic reticulum
SLC37A4	-0.18	9.14114e-07	0.666667	8	1	1.2	5	7.61762e-06	-1.37117e-06	1.37117e-06	CTRs_bAmys	GO0005789	Endoplasmic reticulum
SPAST	-0.07	0.0179395	0.118681	5.66667	0.266667	8.41327	663	0.111965	-0.00783753	0.00783753	CTRs_bAmys	GO0005789	Endoplasmic reticulum
SSR1	-0.19	0.000776871	0.183634	37	0.833333	5.43741	663	0.0755152	-0.0143479	0.0143479	CTRs_bAmys	GO0005789	Endoplasmic reticulum
STIM2	-0.2	9.14114e-07	0.154781	8	0.166667	6.45098	663	7.27071e-06	-1.45414e-06	1.45414e-06	CTRs_bAmys	GO0005789	Endoplasmic reticulum
STX18	-0.36	0.00375303	0.127332	18.3636	0.581818	7.84163	663	0.0987046	-0.0355336	0.0355336	CTRs_bAmys	GO0005789	Endoplasmic reticulum
SYNE2	0.05	9.14114e-07	0.0962069	2	0.166667	0.5	2	5.86294e-08	2.93147e-09	2.93147e-09	CTRs_bAmys	GO0005789	Endoplasmic reticulum
TMED10	-0.25	0.0965373	0.18502	14.1176	0.183824	5.39668	663	1.54063	-0.385158	0.385158	CTRs_bAmys	GO0005789	Endoplasmic reticulum
TOR1A	-0.18	0.00302115	0.137773	10	0.166667	7.24736	663	0.0210819	-0.00379474	0.00379474	CTRs_bAmys	GO0005789	Endoplasmic reticulum
TRAF2	0.17	0.00327874	0.191496	14.6667	0.333333	5.21418	663	0.103106	0.017528	0.017528	CTRs_bAmys	GO0005789	Endoplasmic reticulum
TRAM1L1	-0.71	9.14114e-07	0.13203	4	0.166667	7.56259	663	3.52692e-06	-2.50411e-06	2.50411e-06	CTRs_bAmys	GO0005789	Endoplasmic reticulum
UBC	-0.12	0.0875298	0.221627	26.6667	0.439394	4.50528	663	5.9419	-0.713028	0.713028	CTRs_bAmys	GO0005789	Endoplasmic reticulum
UBE2J2	-0.19	2.28529e-06	0.174348	18.6667	0.666667	5.727	663	0.000129841	-2.46698e-05	2.46698e-05	CTRs_bAmys	GO0005789	Endoplasmic reticulum
UBXN4	-0.11	9.14114e-07	0.184042	24	1	5.42534	663	9.42628e-05	-1.03689e-05	1.03689e-05	CTRs_bAmys	GO0005789	Endoplasmic reticulum
UBXN7	-0.1	9.14114e-07	0.185694	29.6667	0.933333	5.37707	663	9.5539e-05	-9.5539e-06	9.5539e-06	CTRs_bAmys	GO0005789	Endoplasmic reticulum
VCP	-0.08	0.0849951	0.225247	22.1481	0.25641	4.43288	663	3.28123	-0.262498	0.262498	CTRs_bAmys	GO0005789	Endoplasmic reticulum
VPS13A	0.03	9.14114e-07	0.0962069	2	0.166667	0.5	2	5.86294e-08	1.75888e-09	1.75888e-09	CTRs_bAmys	GO0005789	Endoplasmic reticulum
VTI1B	-0.27	0.0165017	0.140761	17.7778	0.583333	7.09351	663	0.525821	-0.141972	0.141972	CTRs_bAmys	GO0005789	Endoplasmic reticulum
ZFAND2B	-0.22	9.14114e-07	0.187111	28	1	5.33635	663	0.000102159	-2.2475e-05	2.2475e-05	CTRs_bAmys	GO0005789	Endoplasmic reticulum
ASCC3	-0.06	2.94899e-05	0.12234	4	1	0.666667	3	3.24702e-05	-1.94821e-06	1.94821e-06	CTRs_bAmys	GO0016607	Nucleus
BCAS2	-0.15	0.0010252	0.330595	71.2381	0.895238	3.00617	162	0.100634	-0.0150951	0.0150951	CTRs_bAmys	GO0016607	Nucleus
CDK12	0.09	2.94899e-05	0.12234	2	0.2	0.5	2	2.88624e-06	2.59762e-07	2.59762e-07	CTRs_bAmys	GO0016607	Nucleus
CHD5	0.25	2.94899e-05	0.12234	4	1	0.666667	3	3.24702e-05	8.11756e-06	8.11756e-06	CTRs_bAmys	GO0016607	Nucleus
CNOT7	-0.14	2.94899e-05	0.12234	2	0.2	0.5	2	2.88624e-06	-4.04074e-07	4.04074e-07	CTRs_bAmys	GO0016607	Nucleus
CTR9	-0.15	0.555556	0.642857	8	0.6	1.4	10	4.59184	-0.688776	0.688776	CTRs_bAmys	GO0016607	Nucleus
DDX17	-0.08	2.94899e-05	0.244681	16	0.2	4.06173	162	0.000230233	-1.84186e-05	1.84186e-05	CTRs_bAmys	GO0016607	Nucleus
DDX39A	-0.14	3.51227e-05	0.259259	29.5	0.928571	3.83333	162	0.00174474	-0.000244264	0.000244264	CTRs_bAmys	GO0016607	Nucleus
DDX42	0.13	2.94899e-05	0.29326	74.3333	1	3.38889	162	0.00256975	0.000334068	0.000334068	CTRs_bAmys	GO0016607	Nucleus
DDX46	0.08	0.0260039	0.311412	63.5	0.681818	3.19136	162	1.67847	0.134277	0.134277	CTRs_bAmys	GO0016607	Nucleus
DDX5	-0.09	0.0195126	0.323293	51.25	0.392857	3.07407	162	0.741748	-0.0667573	0.0667573	CTRs_bAmys	GO0016607	Nucleus
EFTUD2	-0.11	0.015276	0.360987	58.2727	0.552854	2.75309	162	1.0521	-0.115731	0.115731	CTRs_bAmys	GO0016607	Nucleus
EIF4A3	-0.1	0.0400139	0.340381	50.3243	0.37988	2.91975	162	1.62287	-0.162287	0.162287	CTRs_bAmys	GO0016607	Nucleus
EP400	0.15	0.166667	1	4.66667	0.666667	0.75	4	1.31697	0.197546	0.197546	CTRs_bAmys	GO0016607	Nucleus
EPAS1	0.08	0.285714	0.5	4	0.333333	1.75	8	0.435374	0.0348299	0.0348299	CTRs_bAmys	GO0016607	Nucleus
GPATCH2	-0.18	2.94899e-05	0.257188	54	0.2	3.8642	162	0.000365971	-6.58749e-05	6.58749e-05	CTRs_bAmys	GO0016607	Nucleus
GTF2H2	-0.18	0.0972222	0.5	6.5	0.666667	1.8	10	0.48619	-0.0875143	0.0875143	CTRs_bAmys	GO0016607	Nucleus
HDAC5	-0.21	2.94899e-05	0.4375	6	1	2	8	0.000133403	-2.80146e-05	2.80146e-05	CTRs_bAmys	GO0016607	Nucleus
HIF3A	0.48	2.94899e-05	0.466667	6	1	1.875	8	0.000151783	7.28558e-05	7.28558e-05	CTRs_bAmys	GO0016607	Nucleus
HNRNPU	-0.09	0.00279231	0.272881	42	0.2	3.64198	162	0.0365528	-0.00328975	0.00328975	CTRs_bAmys	GO0016607	Nucleus
LUC7L2	0.42	0.000238752	0.275214	36.5	0.5	3.61111	162	0.00764915	0.00321264	0.00321264	CTRs_bAmys	GO0016607	Nucleus
MAML1	0.12	2.94899e-05	0.12234	4	1	0.666667	3	3.24702e-05	3.89643e-06	3.89643e-06	CTRs_bAmys	GO0016607	Nucleus
MAPK14	0.18	0.10691	0.185057	5.6	0.2	5.37037	162	0.296665	0.0533997	0.0533997	CTRs_bAmys	GO0016607	Nucleus
MAPK9	-0.25	0.0490683	0.157998	5.6	0.2	6.29012	162	0.0992521	-0.024813	0.024813	CTRs_bAmys	GO0016607	Nucleus
PLRG1	-0.22	0.0024741	0.339662	66.6	0.767816	2.92593	162	0.216403	-0.0476087	0.0476087	CTRs_bAmys	GO0016607	Nucleus
PNISR	0.1	6.85184e-05	0.24357	23.3333	0.666667	4.08025	162	0.00200742	0.000200742	0.000200742	CTRs_bAmys	GO0016607	Nucleus
PRPF18	-0.27	2.94899e-05	0.28853	74	1	3.44444	162	0.00248493	-0.000670931	0.000670931	CTRs_bAmys	GO0016607	Nucleus
PRPF40B	0.2	0.000947681	0.301498	52.25	0.535714	3.2963	162	0.0429343	0.00858686	0.00858686	CTRs_bAmys	GO0016607	Nucleus
PRPF8	-0.07	0.0398274	0.366743	53.098	0.446275	2.70988	162	2.23311	-0.156318	0.156318	CTRs_bAmys	GO0016607	Nucleus
RBM14	0.2	2.94899e-05	0.202516	7.33333	1	4.90741	162	0.000566699	0.00011334	0.00011334	CTRs_bAmys	GO0016607	Nucleus
RBM15	0.18	0.00303649	0.249226	17.4286	0.714286	3.98765	162	0.09055	0.016299	0.016299	CTRs_bAmys	GO0016607	Nucleus
RING1	0.2	2.94899e-05	0.12234	4	1	0.666667	3	3.24702e-05	6.49405e-06	6.49405e-06	CTRs_bAmys	GO0016607	Nucleus
RNF113A	0.39	0.00185288	0.331276	65.8621	0.775862	3	162	0.155364	0.0605919	0.0605919	CTRs_bAmys	GO0016607	Nucleus
RNPS1	-0.08	0.00433273	0.310811	40.5	0.45	3.19753	162	0.163946	-0.0131157	0.0131157	CTRs_bAmys	GO0016607	Nucleus
SF3A2	0.15	0.0180372	0.360987	58.95	0.553846	2.75309	162	1.24804	0.187205	0.187205	CTRs_bAmys	GO0016607	Nucleus
SMC6	-0.09	2.94899e-05	0.12234	2	0.2	0.5	2	2.88624e-06	-2.59762e-07	2.59762e-07	CTRs_bAmys	GO0016607	Nucleus
SNRNP40	-0.16	0.00442598	0.321357	61.1333	0.618391	3.09259	162	0.273396	-0.0437434	0.0437434	CTRs_bAmys	GO0016607	Nucleus
SNRNP70	0.16	0.021435	0.341826	52.6154	0.381538	2.90741	162	0.890583	0.142493	0.142493	CTRs_bAmys	GO0016607	Nucleus
SNW1	-0.11	0.0161733	0.341102	62.875	0.683468	2.91358	162	1.25252	-0.137777	0.137777	CTRs_bAmys	GO0016607	Nucleus
SON	-0.04	2.94899e-05	0.2576	38	0.2	3.85802	162	0.000334801	-1.3392e-05	1.3392e-05	CTRs_bAmys	GO0016607	Nucleus
SRPK2	-0.11	2.94899e-05	0.280488	46.6667	0.866667	3.54321	162	0.00181721	-0.000199893	0.000199893	CTRs_bAmys	GO0016607	Nucleus
SRRM2	0.14	0.0230314	0.357778	57.2273	0.5074	2.77778	162	1.42368	0.199315	0.199315	CTRs_bAmys	GO0016607	Nucleus
SRSF11	0.08	0.0140356	0.304924	34.3333	0.379085	3.25926	162	0.411393	0.0329115	0.0329115	CTRs_bAmys	GO0016607	Nucleus
SRSF6	0.2	0.000976118	0.294333	36.7143	0.67033	3.37654	162	0.048032	0.00960641	0.00960641	CTRs_bAmys	GO0016607	Nucleus
SUMO1	-0.2	0.0247671	0.12234	2.66667	0.2	8.12346	162	0.0171008	-0.00342016	0.00342016	CTRs_bAmys	GO0016607	Nucleus
SYF2	-0.27	0.00198488	0.311412	58.8696	0.711462	3.19136	162	0.131249	-0.0354374	0.0354374	CTRs_bAmys	GO0016607	Nucleus
TCERG1	0.15	0.00302692	0.337526	64.3636	0.649351	2.94444	162	0.219302	0.0328953	0.0328953	CTRs_bAmys	GO0016607	Nucleus
THOC2	-0.1	0.019906	0.293796	29	0.590909	3.38272	162	0.803999	-0.0803999	0.0803999	CTRs_bAmys	GO0016607	Nucleus
THOC6	0.16	2.94899e-05	0.259259	29.5	1	3.83333	162	0.00157761	0.000252418	0.000252418	CTRs_bAmys	GO0016607	Nucleus
VIRMA	-0.09	0.00255171	0.248457	15.5	0.678571	4	162	0.0688956	-0.00620061	0.00620061	CTRs_bAmys	GO0016607	Nucleus
VPS72	-0.13	2.94899e-05	0.75	6	1	1	4	0.000228691	-2.97298e-05	2.97298e-05	CTRs_bAmys	GO0016607	Nucleus
YTHDC1	-0.12	0.0176721	0.261789	19.5556	0.305556	3.7963	162	0.258756	-0.0310507	0.0310507	CTRs_bAmys	GO0016607	Nucleus
ZC3H14	-0.05	2.94899e-05	0.225175	22	0.2	4.41358	162	0.000217383	-1.08692e-05	1.08692e-05	CTRs_bAmys	GO0016607	Nucleus
MED1	-0.14	1e-07	1	50	1	0.961538	26	1.5261e-05	-2.13654e-06	2.13654e-06	CTRs_bAmys	GO0070847	Nucleus
MED10	-0.24	1e-07	1	50	1	0.961538	26	1.5261e-05	-3.66264e-06	3.66264e-06	CTRs_bAmys	GO0070847	Nucleus
MED11	0.88	1e-07	1	50	1	0.961538	26	1.5261e-05	1.34297e-05	1.34297e-05	CTRs_bAmys	GO0070847	Nucleus
MED23	-0.08	1e-07	1	50	1	0.961538	26	1.5261e-05	-1.22088e-06	1.22088e-06	CTRs_bAmys	GO0070847	Nucleus
MED26	-0.72	1e-07	1	50	1	0.961538	26	1.5261e-05	-1.09879e-05	1.09879e-05	CTRs_bAmys	GO0070847	Nucleus
AFG3L2	-0.11	0.0126851	0.317873	50.6667	0.257143	3.13475	282	0.528218	-0.058104	0.058104	CTRs_bAmys	GO0098798	Mitochondria
ATP5F1B	-0.15	0.0019603	0.367801	90.3226	0.615054	2.70922	282	0.299894	-0.0449841	0.0449841	CTRs_bAmys	GO0098798	Mitochondria
ATP5F1E	-0.12	0.000201346	0.35125	72.5217	0.810277	2.83688	282	0.0352057	-0.00422469	0.00422469	CTRs_bAmys	GO0098798	Mitochondria
ATP5MC2	-0.15	6.24012e-05	0.349502	66.6667	0.933333	2.85106	282	0.0121987	-0.00182981	0.00182981	CTRs_bAmys	GO0098798	Mitochondria
ATP5ME	-0.13	0.00282337	0.375167	99.5897	0.566802	2.65603	282	0.423128	-0.0550066	0.0550066	CTRs_bAmys	GO0098798	Mitochondria
ATP5PD	-0.2	0.00384661	0.381793	107.16	0.561633	2.60993	282	0.600997	-0.120199	0.120199	CTRs_bAmys	GO0098798	Mitochondria
BCKDHB	0.13	2.88087e-05	0.268642	17	0.733333	3.70922	282	0.00176368	0.000229278	0.000229278	CTRs_bAmys	GO0098798	Mitochondria
COX6B1	-0.19	0.00232775	0.419403	130.818	0.80979	2.37589	282	0.659792	-0.125361	0.125361	CTRs_bAmys	GO0098798	Mitochondria
COX6C	-0.25	0.00171251	0.354798	119.36	0.690612	2.80851	282	0.290682	-0.0726704	0.0726704	CTRs_bAmys	GO0098798	Mitochondria
FOXRED1	0.12	6.00242e-06	0.334923	139	1	2.97518	282	0.00135651	0.000162781	0.000162781	CTRs_bAmys	GO0098798	Mitochondria
HADHA	-0.15	0.014184	0.204661	6	0.333333	4.86879	282	0.144876	-0.0217314	0.0217314	CTRs_bAmys	GO0098798	Mitochondria
IDH3B	-0.12	6.00242e-06	0.251567	15.3333	1	3.96099	282	0.000423415	-5.08098e-05	5.08098e-05	CTRs_bAmys	GO0098798	Mitochondria
IMMT	-0.18	0.118992	0.365885	32.875	0.5	2.7234	282	11.3581	-2.04446	2.04446	CTRs_bAmys	GO0098798	Mitochondria
MICU3	0.4	6.00242e-06	0.188844	10.4	1	5.2766	282	0.000204668	8.18673e-05	8.18673e-05	CTRs_bAmys	GO0098798	Mitochondria
MPC2	-0.22	6.00242e-06	0.188844	2	0.257143	0.5	2	1.16591e-06	-2.565e-07	2.565e-07	CTRs_bAmys	GO0098798	Mitochondria
MRPL16	-0.27	0.00249655	0.372185	133.944	0.837246	2.6773	282	0.578956	-0.156318	0.156318	CTRs_bAmys	GO0098798	Mitochondria
MRPL21	-0.25	0.00304832	0.371202	134.6	0.838509	2.6844	282	0.704947	-0.176237	0.176237	CTRs_bAmys	GO0098798	Mitochondria
MRPL22	-0.27	0.00184188	0.368283	138.344	0.896329	2.70567	282	0.450696	-0.121688	0.121688	CTRs_bAmys	GO0098798	Mitochondria
MRPL47	-0.24	0.00252334	0.372679	133.425	0.830289	2.67376	282	0.581385	-0.139532	0.139532	CTRs_bAmys	GO0098798	Mitochondria
MRPL9	-0.17	0.00160768	0.368766	137.108	0.889423	2.70213	282	0.390671	-0.066414	0.066414	CTRs_bAmys	GO0098798	Mitochondria
MRPS22	-0.15	0.000283326	0.3061	128.433	0.80452	3.25532	282	0.0423392	-0.00635088	0.00635088	CTRs_bAmys	GO0098798	Mitochondria
MRPS25	0.18	0.000352334	0.308791	130.06	0.809588	3.22695	282	0.0540587	0.00973057	0.00973057	CTRs_bAmys	GO0098798	Mitochondria
MRPS33	-0.18	0.00580206	0.355696	124.717	0.750363	2.80142	282	1.08535	-0.195363	0.195363	CTRs_bAmys	GO0098798	Mitochondria
MT-ND4L	0.45	0.000773612	0.405483	134.421	0.866541	2.45745	282	0.22055	0.0992476	0.0992476	CTRs_bAmys	GO0098798	Mitochondria
MT-ND5	0.15	0.00131211	0.41142	132.092	0.822115	2.42199	282	0.36406	0.054609	0.054609	CTRs_bAmys	GO0098798	Mitochondria
MTX2	-0.13	0.00101463	0.273612	22.1818	0.8	3.64184	282	0.0768945	-0.00999628	0.00999628	CTRs_bAmys	GO0098798	Mitochondria
NDUFC1	-0.32	7.32943e-05	0.410219	139.382	0.961616	2.42908	282	0.0239085	-0.00765071	0.00765071	CTRs_bAmys	GO0098798	Mitochondria
NDUFC2	-0.22	0.000197215	0.416914	139.387	0.935484	2.39007	282	0.0646431	-0.0142215	0.0142215	CTRs_bAmys	GO0098798	Mitochondria
NDUFV3	-0.24	0.000221562	0.414454	138.712	0.937463	2.40426	282	0.0718501	-0.017244	0.017244	CTRs_bAmys	GO0098798	Mitochondria
PHB2	-0.15	0.0012268	0.220912	9	0.257143	4.51064	282	0.013811	-0.00207166	0.00207166	CTRs_bAmys	GO0098798	Mitochondria
PMPCA	0.13	6.00242e-06	0.334923	147.222	0.96732	2.97518	282	0.00132746	0.00017257	0.00017257	CTRs_bAmys	GO0098798	Mitochondria
SDHB	-0.23	0.00767255	0.382834	125.128	0.744939	2.60284	282	1.65172	-0.379895	0.379895	CTRs_bAmys	GO0098798	Mitochondria
SUCLG1	-0.18	0.069066	0.334923	47.375	0.275	2.97518	282	3.35602	-0.604084	0.604084	CTRs_bAmys	GO0098798	Mitochondria
SUCLG2	-0.34	0.000426611	0.28791	47.3333	0.733333	3.46099	282	0.0408401	-0.0138856	0.0138856	CTRs_bAmys	GO0098798	Mitochondria
TIMM13	-0.28	0.00382653	0.231466	22.8571	0.666667	4.30496	282	0.174621	-0.048894	0.048894	CTRs_bAmys	GO0098798	Mitochondria
TIMM50	-0.15	0.00103034	0.233777	25.6923	0.551282	4.26241	282	0.0411433	-0.0061715	0.0061715	CTRs_bAmys	GO0098798	Mitochondria
TOMM20	-0.19	0.00143621	0.239966	25.8182	0.545455	4.15248	282	0.0598784	-0.0113769	0.0113769	CTRs_bAmys	GO0098798	Mitochondria
VDAC1	-0.16	0.0547498	0.298301	19.7333	0.257143	3.34043	282	1.52541	-0.244066	0.244066	CTRs_bAmys	GO0098798	Mitochondria
ANAPC10	-0.61	0.00128473	0.319494	71.0556	0.868254	3.125	632	0.443326	-0.270429	0.270429	CTRs_bAmys	GO0140535	Intracellular complexes
ANAPC4	0.23	0.00365425	0.317884	71.4444	0.871429	3.14082	632	1.25448	0.288531	0.288531	CTRs_bAmys	GO0140535	Intracellular complexes
ANAPC7	0.18	0.00365425	0.317884	71.4444	0.871429	3.14082	632	1.25448	0.225807	0.225807	CTRs_bAmys	GO0140535	Intracellular complexes
APPBP2	-0.23	5.75449e-07	0.310074	50.375	1	3.21994	632	0.000198037	-4.55485e-05	4.55485e-05	CTRs_bAmys	GO0140535	Intracellular complexes
ARIH1	0.11	0.0161915	0.31998	68.8889	0.222222	3.12025	632	1.42395	0.156634	0.156634	CTRs_bAmys	GO0140535	Intracellular complexes
ARNT2	0.12	5.75449e-07	0.222889	10	1	4.47943	632	6.01147e-05	7.21376e-06	7.21376e-06	CTRs_bAmys	GO0140535	Intracellular complexes
ARNTL	-0.47	0.00348398	0.27012	16	0.166667	3.6962	632	0.107276	-0.0504197	0.0504197	CTRs_bAmys	GO0140535	Intracellular complexes
ATF2	-0.14	5.75449e-07	0.259138	28	1	3.85285	632	0.000117592	-1.64629e-05	1.64629e-05	CTRs_bAmys	GO0140535	Intracellular complexes
BRAP	-0.23	5.75449e-07	0.267941	96	0.147059	3.72627	632	2.5324e-05	-5.82453e-06	5.82453e-06	CTRs_bAmys	GO0140535	Intracellular complexes
BRD8	-0.13	0.00067897	0.28945	52.8333	0.826087	3.44937	632	0.170247	-0.0221321	0.0221321	CTRs_bAmys	GO0140535	Intracellular complexes
CAMK2G	-0.09	5.75449e-07	0.208113	10	1	4.79747	632	5.24085e-05	-4.71677e-06	4.71677e-06	CTRs_bAmys	GO0140535	Intracellular complexes
CDK7	0.27	0.000499531	0.3155	111.773	0.893235	3.16456	632	0.191303	0.0516519	0.0516519	CTRs_bAmys	GO0140535	Intracellular complexes
CNOT1	-0.08	0.00311867	0.217511	24	0.835165	4.59019	632	0.357639	-0.0286111	0.0286111	CTRs_bAmys	GO0140535	Intracellular complexes
CNOT2	-0.13	0.000488861	0.211745	25.6923	0.974359	4.71519	632	0.0633118	-0.00823053	0.00823053	CTRs_bAmys	GO0140535	Intracellular complexes
CNOT7	-0.14	0.000488861	0.211745	25.6923	0.974359	4.71519	632	0.0633118	-0.00886365	0.00886365	CTRs_bAmys	GO0140535	Intracellular complexes
CNOT8	-0.17	0.000488861	0.211745	25.6923	0.974359	4.71519	632	0.0633118	-0.010763	0.010763	CTRs_bAmys	GO0140535	Intracellular complexes
COP1	-0.08	5.75449e-07	0.312067	66.5926	1	3.19937	632	0.000214875	-1.719e-05	1.719e-05	CTRs_bAmys	GO0140535	Intracellular complexes
CTR9	-0.15	0.00471986	0.318526	88.8	0.606667	3.13449	632	1.19027	-0.17854	0.17854	CTRs_bAmys	GO0140535	Intracellular complexes
CUL4A	0.2	0.015719	0.363061	73.1818	0.463002	2.75	632	3.76098	0.752197	0.752197	CTRs_bAmys	GO0140535	Intracellular complexes
CUL9	0.1	5.75449e-07	0.306459	159	1	3.25791	632	0.000250176	2.50176e-05	2.50176e-05	CTRs_bAmys	GO0140535	Intracellular complexes
DCAF4	0.34	0.000473346	0.312222	64.2857	0.931217	3.19778	632	0.163371	0.0555463	0.0555463	CTRs_bAmys	GO0140535	Intracellular complexes
DCAF5	-0.1	5.75449e-07	0.312067	66.5926	1	3.19937	632	0.000214875	-2.14875e-05	2.14875e-05	CTRs_bAmys	GO0140535	Intracellular complexes
DCUN1D1	-0.26	2.16441e-05	0.310684	91.25	0.928571	3.21361	632	0.00799642	-0.00207907	0.00207907	CTRs_bAmys	GO0140535	Intracellular complexes
DPM1	-0.2	5.75449e-07	0.75	6	1	1	4	4.46254e-06	-8.92508e-07	8.92508e-07	CTRs_bAmys	GO0140535	Intracellular complexes
ELOB	-0.18	0.0104855	0.326436	47.1765	0.383244	3.05854	632	1.50709	-0.271276	0.271276	CTRs_bAmys	GO0140535	Intracellular complexes
ELOC	-0.21	0.0153159	0.325593	48.069	0.32266	3.06646	632	1.85279	-0.389085	0.389085	CTRs_bAmys	GO0140535	Intracellular complexes
EP300	0.11	0.0425086	0.349391	48.7059	0.147059	2.85759	632	2.70802	0.297882	0.297882	CTRs_bAmys	GO0140535	Intracellular complexes
EP400	0.15	0.000736632	0.289582	51.52	0.793333	3.44778	632	0.176418	0.0264627	0.0264627	CTRs_bAmys	GO0140535	Intracellular complexes
ERCC3	-0.08	0.00546957	0.328646	103.481	0.740741	3.03797	632	1.85403	-0.148322	0.148322	CTRs_bAmys	GO0140535	Intracellular complexes
ERCC8	0.18	0.0261446	0.360778	76.6415	0.396226	2.76741	632	5.34302	0.961744	0.961744	CTRs_bAmys	GO0140535	Intracellular complexes
FBXL19	-0.15	5.75449e-07	0.277851	126	1	3.59335	632	0.00019621	-2.94316e-05	2.94316e-05	CTRs_bAmys	GO0140535	Intracellular complexes
FBXL3	-0.28	0.00186619	0.281948	86.6667	0.333333	3.54114	632	0.201506	-0.0564217	0.0564217	CTRs_bAmys	GO0140535	Intracellular complexes
FBXL4	-0.12	5.75449e-07	0.27257	124	0.147059	3.66297	632	2.76762e-05	-3.32114e-06	3.32114e-06	CTRs_bAmys	GO0140535	Intracellular complexes
FBXO44	0.52	5.75449e-07	0.277851	126	1	3.59335	632	0.00019621	0.000102029	0.000102029	CTRs_bAmys	GO0140535	Intracellular complexes
FMR1	-0.12	8.48119e-05	0.218793	16.6667	0.666667	4.56329	632	0.00695418	-0.000834502	0.000834502	CTRs_bAmys	GO0140535	Intracellular complexes
GAN	0.17	5.75449e-07	0.305569	62	1	3.26741	632	0.000202513	3.44272e-05	3.44272e-05	CTRs_bAmys	GO0140535	Intracellular complexes
GTF2A1	-0.13	0.00181137	0.316291	104.115	0.778281	3.15665	632	0.598311	-0.0777804	0.0777804	CTRs_bAmys	GO0140535	Intracellular complexes
GTF2H2	-0.18	0.00108443	0.322268	108.4	0.822857	3.0981	632	0.396573	-0.0713832	0.0713832	CTRs_bAmys	GO0140535	Intracellular complexes
ING5	0.39	0.0055422	0.268168	21.1667	0.575758	3.7231	632	0.639678	0.249474	0.249474	CTRs_bAmys	GO0140535	Intracellular complexes
JADE1	0.23	5.75449e-07	0.228872	34	1	4.36234	632	9.70729e-05	2.23268e-05	2.23268e-05	CTRs_bAmys	GO0140535	Intracellular complexes
KCTD10	-0.15	5.75449e-07	0.298769	109.5	1	3.34177	632	0.000220282	-3.30422e-05	3.30422e-05	CTRs_bAmys	GO0140535	Intracellular complexes
KEAP1	-0.19	0.0148936	0.331234	57.3548	0.713978	3.01424	632	4.31427	-0.819712	0.819712	CTRs_bAmys	GO0140535	Intracellular complexes
KLHL13	-0.1	5.75449e-07	0.305569	62	1	3.26741	632	0.000202513	-2.02513e-05	2.02513e-05	CTRs_bAmys	GO0140535	Intracellular complexes
KLHL41	1.19	5.75449e-07	0.305569	62	1	3.26741	632	0.000202513	0.000240991	0.000240991	CTRs_bAmys	GO0140535	Intracellular complexes
LAMTOR1	-0.34	0.00125777	0.246004	24.6667	0.833333	4.05854	632	0.185683	-0.0631321	0.0631321	CTRs_bAmys	GO0140535	Intracellular complexes
LAMTOR2	-0.1	0.00125777	0.246004	24.6667	0.833333	4.05854	632	0.185683	-0.0185683	0.0185683	CTRs_bAmys	GO0140535	Intracellular complexes
LEO1	-0.17	0.00302499	0.315027	88.2727	0.658009	3.1693	632	0.808261	-0.137404	0.137404	CTRs_bAmys	GO0140535	Intracellular complexes
MAEA	0.16	5.75449e-07	0.833333	18.25	1	1.09091	11	2.02593e-05	3.2415e-06	3.2415e-06	CTRs_bAmys	GO0140535	Intracellular complexes
MARCHF6	0.05	0.000597527	0.209218	15.5	0.666667	4.77215	632	0.0436441	0.00218221	0.00218221	CTRs_bAmys	GO0140535	Intracellular complexes
MAT2A	0.15	5.75449e-07	0.189262	4	1	0.666667	3	9.80196e-07	1.47029e-07	1.47029e-07	CTRs_bAmys	GO0140535	Intracellular complexes
MAT2B	-0.12	5.75449e-07	0.189262	4	1	0.666667	3	9.80196e-07	-1.17624e-07	1.17624e-07	CTRs_bAmys	GO0140535	Intracellular complexes
MAVS	0.13	0.000664884	0.252804	22	0.7	3.94937	632	0.0839649	0.0109154	0.0109154	CTRs_bAmys	GO0140535	Intracellular complexes
MBTD1	-0.12	6.41118e-06	0.283214	52.5714	0.933333	3.52532	632	0.00173666	-0.0002084	0.0002084	CTRs_bAmys	GO0140535	Intracellular complexes
MCM3	-0.09	0.00316957	0.266357	35.1111	0.777778	3.74842	632	0.568373	-0.0511535	0.0511535	CTRs_bAmys	GO0140535	Intracellular complexes
MCRS1	-0.17	0.00513444	0.31998	72.6957	0.557312	3.12025	632	1.14682	-0.19496	0.19496	CTRs_bAmys	GO0140535	Intracellular complexes
MED10	-0.24	0.000364539	0.306757	100.765	0.802139	3.25475	632	0.115912	-0.0278188	0.0278188	CTRs_bAmys	GO0140535	Intracellular complexes
MED11	0.88	0.000108665	0.290917	73.5	0.833333	3.43196	632	0.0300761	0.026467	0.026467	CTRs_bAmys	GO0140535	Intracellular complexes
MMS19	-0.11	0.00041491	0.264903	92.4	0.8	3.76899	632	0.0962776	-0.0105905	0.0105905	CTRs_bAmys	GO0140535	Intracellular complexes
MORF4L2	-0.19	5.75449e-07	0.281696	54.4706	0.985294	3.5443	632	0.000164256	-3.12086e-05	3.12086e-05	CTRs_bAmys	GO0140535	Intracellular complexes
MSL2	-0.15	5.75449e-07	0.282833	55.7778	1	3.53006	632	0.000169052	-2.53578e-05	2.53578e-05	CTRs_bAmys	GO0140535	Intracellular complexes
MSL3	-0.19	2.03774e-06	0.28296	54.6316	0.976608	3.52848	632	0.000582134	-0.000110605	0.000110605	CTRs_bAmys	GO0140535	Intracellular complexes
NAA50	-0.2	0.0194444	0.75	15	0.8	1.2	10	0.379837	-0.0759673	0.0759673	CTRs_bAmys	GO0140535	Intracellular complexes
NFKB2	0.52	0.000134236	0.28032	27.2	0.7	3.56171	632	0.0222736	0.0115823	0.0115823	CTRs_bAmys	GO0140535	Intracellular complexes
OTULIN	0.33	5.75449e-07	0.219555	12.6667	1	4.54747	632	6.43175e-05	2.12248e-05	2.12248e-05	CTRs_bAmys	GO0140535	Intracellular complexes
PCGF2	-0.09	0.000366799	0.310837	69.4444	0.863492	3.21203	632	0.118509	-0.0106658	0.0106658	CTRs_bAmys	GO0140535	Intracellular complexes
POLD1	0.2	0.0186469	0.326943	35.875	0.383065	3.0538	632	2.49627	0.499253	0.499253	CTRs_bAmys	GO0140535	Intracellular complexes
POLD2	-0.1	0.000392852	0.284619	37.7647	0.897059	3.50791	632	0.0946734	-0.00946734	0.00946734	CTRs_bAmys	GO0140535	Intracellular complexes
POLD3	-0.16	0.000540216	0.284876	36.5556	0.843137	3.50475	632	0.121484	-0.0194374	0.0194374	CTRs_bAmys	GO0140535	Intracellular complexes
POLR3A	-0.09	0.000256787	0.293898	77.28	0.713333	3.39715	632	0.0628163	-0.00565347	0.00565347	CTRs_bAmys	GO0140535	Intracellular complexes
PPP2CA	-0.14	0.0234202	0.274348	33.4815	0.339031	3.63924	632	1.91621	-0.268269	0.268269	CTRs_bAmys	GO0140535	Intracellular complexes
PPP2R1A	-0.1	0.00448031	0.258395	25.7143	0.495238	3.86392	632	0.439296	-0.0439296	0.0439296	CTRs_bAmys	GO0140535	Intracellular complexes
PPP2R5A	-0.31	0.00365611	0.252602	30.9412	0.551471	3.95253	632	0.40323	-0.125001	0.125001	CTRs_bAmys	GO0140535	Intracellular complexes
PPP3CA	-0.14	0.00210299	0.221171	30	0.745455	4.51424	632	0.23819	-0.0333466	0.0333466	CTRs_bAmys	GO0140535	Intracellular complexes
PPP4C	-0.21	0.00574536	0.234137	20.1818	0.363636	4.26424	632	0.314281	-0.065999	0.065999	CTRs_bAmys	GO0140535	Intracellular complexes
PPP4R1	-0.12	2.7935e-05	0.220475	37	0.666667	4.52848	632	0.0029852	-0.000358224	0.000358224	CTRs_bAmys	GO0140535	Intracellular complexes
PRAME	-0.09	1.05652e-05	0.310531	50.7059	0.948529	3.21519	632	0.00346478	-0.00031183	0.00031183	CTRs_bAmys	GO0140535	Intracellular complexes
PRKAR1A	-0.12	0.00157975	0.225841	16.3333	0.733333	4.42089	632	0.150723	-0.0180868	0.0180868	CTRs_bAmys	GO0140535	Intracellular complexes
PSMA2	0.99	0.00028064	0.276512	78.7805	0.871951	3.61076	632	0.0746103	0.0738642	0.0738642	CTRs_bAmys	GO0140535	Intracellular complexes
PSMB2	-0.13	0.0338895	0.3144	78.6977	0.802879	3.17563	632	10.7227	-1.39395	1.39395	CTRs_bAmys	GO0140535	Intracellular complexes
PSMB7	-0.23	0.00025522	0.276391	79.3	0.880769	3.61234	632	0.0685813	-0.0157737	0.0157737	CTRs_bAmys	GO0140535	Intracellular complexes
PSMC1	-0.17	0.00203241	0.285005	79.85	0.874359	3.50316	632	0.577395	-0.0981571	0.0981571	CTRs_bAmys	GO0140535	Intracellular complexes
PSMC2	-0.13	0.00249686	0.285391	76.7907	0.810631	3.49842	632	0.653546	-0.084961	0.084961	CTRs_bAmys	GO0140535	Intracellular complexes
PSMD5	-0.18	1.01799e-05	0.254744	82	0.990476	3.9193	632	0.00263323	-0.000473981	0.000473981	CTRs_bAmys	GO0140535	Intracellular complexes
PSME2	-0.17	0.000109635	0.259671	76.9	0.910526	3.84494	632	0.0266936	-0.00453791	0.00453791	CTRs_bAmys	GO0140535	Intracellular complexes
RAMACL	1.4	5.75449e-07	0.191212	16	0.147059	5.22152	632	7.83418e-06	1.09678e-05	1.09678e-05	CTRs_bAmys	GO0140535	Intracellular complexes
RING1	0.2	0.00515217	0.325761	68.9744	0.74359	3.06487	632	1.5719	0.314381	0.314381	CTRs_bAmys	GO0140535	Intracellular complexes
RNF11	-0.3	7.72372e-05	0.243723	19	0.147059	4.09652	632	0.00181424	-0.000544271	0.000544271	CTRs_bAmys	GO0140535	Intracellular complexes
RNF168	-0.14	5.75449e-07	0.276149	46	1	3.61551	632	0.000153432	-2.14805e-05	2.14805e-05	CTRs_bAmys	GO0140535	Intracellular complexes
RNF19A	-0.14	5.75449e-07	0.243535	26	0.147059	4.09968	632	1.49336e-05	-2.09071e-06	2.09071e-06	CTRs_bAmys	GO0140535	Intracellular complexes
RPRD1A	-0.25	5.75449e-07	0.284876	95.6667	1	3.50475	632	0.000194511	-4.86278e-05	4.86278e-05	CTRs_bAmys	GO0140535	Intracellular complexes
RTCB	-0.13	5.75449e-07	0.857143	10.8	1	1	7	1.1853e-05	-1.54088e-06	1.54088e-06	CTRs_bAmys	GO0140535	Intracellular complexes
SEL1L	-0.15	0.0011015	0.233272	17.7778	0.75	4.28006	632	0.11815	-0.0177225	0.0177225	CTRs_bAmys	GO0140535	Intracellular complexes
SEM1	-0.23	0.0067926	0.287341	74.3333	0.560606	3.47468	632	1.23708	-0.284529	0.284529	CTRs_bAmys	GO0140535	Intracellular complexes
SHARPIN	-0.36	0.000263747	0.239651	15.2	0.8	4.16614	632	0.0301155	-0.0108416	0.0108416	CTRs_bAmys	GO0140535	Intracellular complexes
STRADA	0.53	5.75449e-07	0.212386	22.6667	1	4.70095	632	7.39807e-05	3.92098e-05	3.92098e-05	CTRs_bAmys	GO0140535	Intracellular complexes
STUB1	-0.23	0.00691622	0.312531	29.7778	0.166667	3.19462	632	0.348951	-0.0802588	0.0802588	CTRs_bAmys	GO0140535	Intracellular complexes
TADA1	0.16	0.000107669	0.294447	81.7857	0.875661	3.39082	632	0.0328759	0.00526015	0.00526015	CTRs_bAmys	GO0140535	Intracellular complexes
TADA3	-0.2	0.000576907	0.294722	76.6667	0.698864	3.38766	632	0.138784	-0.0277568	0.0277568	CTRs_bAmys	GO0140535	Intracellular complexes
TAF10	0.23	0.00662345	0.334039	94.1194	0.568069	2.98892	632	1.74242	0.400756	0.400756	CTRs_bAmys	GO0140535	Intracellular complexes
TAF13	-0.4	0.000632621	0.315658	108.458	0.819149	3.16297	632	0.220981	-0.0883924	0.0883924	CTRs_bAmys	GO0140535	Intracellular complexes
TAF2	-0.08	0.00261396	0.326267	99.4754	0.631148	3.06013	632	0.737741	-0.0590193	0.0590193	CTRs_bAmys	GO0140535	Intracellular complexes
TAF8	0.32	0.000724927	0.315342	107.696	0.784541	3.16614	632	0.241677	0.0773366	0.0773366	CTRs_bAmys	GO0140535	Intracellular complexes
TAF9B	-0.17	0.000984438	0.306608	88.1277	0.612396	3.25633	632	0.231808	-0.0394074	0.0394074	CTRs_bAmys	GO0140535	Intracellular complexes
TRAF2	0.17	0.00142477	0.261934	16.8889	0.416667	3.81171	632	0.105141	0.017874	0.017874	CTRs_bAmys	GO0140535	Intracellular complexes
TRAF3	0.19	5.75449e-07	0.23704	19	1	4.21203	632	8.69423e-05	1.6519e-05	1.6519e-05	CTRs_bAmys	GO0140535	Intracellular complexes
TRAPPC1	-0.23	0.0437586	1	27.4118	0.794118	0.944444	18	3.16355	-0.727616	0.727616	CTRs_bAmys	GO0140535	Intracellular complexes
UBE2D1	-0.27	0.022541	0.357305	52.8	0.194737	2.7943	632	2.02996	-0.548088	0.548088	CTRs_bAmys	GO0140535	Intracellular complexes
UBE2D2	-0.11	0.055676	0.353106	49.625	0.216667	2.82753	632	5.36308	-0.589939	0.589939	CTRs_bAmys	GO0140535	Intracellular complexes
UBE2J2	-0.19	5.75449e-07	0.189262	13	1	5.27532	632	4.82828e-05	-9.17373e-06	9.17373e-06	CTRs_bAmys	GO0140535	Intracellular complexes
UBE2S	-0.16	0.00300775	0.321447	70.1111	0.84127	3.10601	632	1.01478	-0.162365	0.162365	CTRs_bAmys	GO0140535	Intracellular complexes
UBE3A	-0.09	0.0106592	0.296662	43.25	0.178571	3.36551	632	0.576284	-0.0518656	0.0518656	CTRs_bAmys	GO0140535	Intracellular complexes
UBQLN1	-0.16	0.000266602	0.260099	39.7143	0.47619	3.83861	632	0.0288768	-0.00462029	0.00462029	CTRs_bAmys	GO0140535	Intracellular complexes
UBR1	-0.06	5.75449e-07	0.202244	18	1	4.93671	632	6.21283e-05	-3.7277e-06	3.7277e-06	CTRs_bAmys	GO0140535	Intracellular complexes
UCHL5	-0.16	0.0265415	0.304243	77.2	0.622222	3.28165	632	6.06766	-0.970826	0.970826	CTRs_bAmys	GO0140535	Intracellular complexes
USP33	-0.12	5.75449e-07	0.189433	16.6667	1	5.27057	632	5.30553e-05	-6.36663e-06	6.36663e-06	CTRs_bAmys	GO0140535	Intracellular complexes
VCP	-0.08	0.0328018	0.287079	30.7059	0.235294	3.47785	632	1.98922	-0.159137	0.159137	CTRs_bAmys	GO0140535	Intracellular complexes
VPS72	-0.13	2.05324e-06	0.282327	54.5882	0.970588	3.53639	632	0.000580227	-7.54295e-05	7.54295e-05	CTRs_bAmys	GO0140535	Intracellular complexes
WDR26	-0.08	0.052963	1	16	0.777778	0.909091	11	1.99376	-0.159501	0.159501	CTRs_bAmys	GO0140535	Intracellular complexes
WDR5	0.11	0.00706175	0.316608	66	0.439153	3.15348	632	1.18941	0.130835	0.130835	CTRs_bAmys	GO0140535	Intracellular complexes
WDR61	-0.21	0.00026104	0.286949	46.6667	0.909091	3.47943	632	0.0685766	-0.0144011	0.0144011	CTRs_bAmys	GO0140535	Intracellular complexes
WWP2	0.13	5.75449e-07	0.243535	26	0.147059	4.09968	632	1.49336e-05	1.94137e-06	1.94137e-06	CTRs_bAmys	GO0140535	Intracellular complexes
YPEL5	-0.44	5.75449e-07	0.666667	19.2	1	1.36364	11	1.31925e-05	-5.80472e-06	5.80472e-06	CTRs_bAmys	GO0140535	Intracellular complexes
ZSWIM8	0.07	0.00121024	0.308708	61.9286	0.867725	3.23418	632	0.377101	0.026397	0.026397	CTRs_bAmys	GO0140535	Intracellular complexes
AEBP2	0.26	0.000663332	0.285151	65.1538	0.793846	3.50153	652	0.168479	0.0438045	0.0438045	CTRs_bAmys	GO1990234	Intracellular complexes
ANAPC10	-0.61	0.00179087	0.327136	77.85	0.775641	3.05215	652	0.609867	-0.372019	0.372019	CTRs_bAmys	GO1990234	Intracellular complexes
ANAPC4	0.23	0.000459225	0.323237	79.0256	0.812416	3.08896	652	0.16047	0.0369082	0.0369082	CTRs_bAmys	GO1990234	Intracellular complexes
ANAPC7	0.18	0.000363987	0.322757	79.5789	0.842105	3.09356	652	0.131657	0.0236982	0.0236982	CTRs_bAmys	GO1990234	Intracellular complexes
APPBP2	-0.23	5.40608e-07	0.307656	52.125	1	3.2454	652	0.00019059	-4.38356e-05	4.38356e-05	CTRs_bAmys	GO1990234	Intracellular complexes
ARIH1	0.11	0.00558811	0.315713	80.25	0.285714	3.16258	652	0.657438	0.0723181	0.0723181	CTRs_bAmys	GO1990234	Intracellular complexes
ATF2	-0.14	5.40608e-07	0.265281	35	1	3.7638	652	0.000127428	-1.784e-05	1.784e-05	CTRs_bAmys	GO1990234	Intracellular complexes
ATG16L2	0.37	5.40608e-07	0.194097	24.4	1	5.14417	652	6.12944e-05	2.26789e-05	2.26789e-05	CTRs_bAmys	GO1990234	Intracellular complexes
ATG3	-0.13	0.000311444	0.223634	28.4444	0.888889	4.46472	652	0.043669	-0.00567697	0.00567697	CTRs_bAmys	GO1990234	Intracellular complexes
AZI2	-0.22	5.40608e-07	0.214145	22.8	1	4.66258	652	7.30265e-05	-1.60658e-05	1.60658e-05	CTRs_bAmys	GO1990234	Intracellular complexes
BOD1L1	-0.11	5.40608e-07	0.241469	44.6667	1	4.13497	652	0.000112821	-1.24103e-05	1.24103e-05	CTRs_bAmys	GO1990234	Intracellular complexes
BRAP	-0.23	5.40608e-07	0.272271	114	0.168831	3.66718	652	3.01895e-05	-6.94359e-06	6.94359e-06	CTRs_bAmys	GO1990234	Intracellular complexes
BRD8	-0.13	7.07939e-05	0.27125	55.6667	0.833333	3.68098	652	0.0164362	-0.00213671	0.00213671	CTRs_bAmys	GO1990234	Intracellular complexes
CCNB2	-0.23	0.000604018	0.293905	64.5217	0.671937	3.39724	652	0.137628	-0.0316543	0.0316543	CTRs_bAmys	GO1990234	Intracellular complexes
CCNG2	-0.11	5.40608e-07	0.165187	2	0.168831	0.5	2	6.03072e-08	-6.6338e-09	6.6338e-09	CTRs_bAmys	GO1990234	Intracellular complexes
CDK12	0.09	0.00017315	0.30378	68	0.619048	3.28681	652	0.03932	0.0035388	0.0035388	CTRs_bAmys	GO1990234	Intracellular complexes
CDK5	-0.16	0.00614318	0.283043	37	0.333333	3.52761	652	0.558065	-0.0892904	0.0892904	CTRs_bAmys	GO1990234	Intracellular complexes
CDK7	0.27	0.0119602	0.341195	103.164	0.605387	2.92638	652	3.68163	0.994041	0.994041	CTRs_bAmys	GO1990234	Intracellular complexes
CHML	-0.2	5.40608e-07	0.180583	7	1	5.52914	652	3.23181e-05	-6.46361e-06	6.46361e-06	CTRs_bAmys	GO1990234	Intracellular complexes
CLNS1A	-0.11	5.40608e-07	0.233166	26.9091	1	4.28221	652	9.1164e-05	-1.0028e-05	1.0028e-05	CTRs_bAmys	GO1990234	Intracellular complexes
COP1	-0.08	5.40608e-07	0.317561	68.5185	1	3.14417	652	0.000217104	-1.73683e-05	1.73683e-05	CTRs_bAmys	GO1990234	Intracellular complexes
CTR9	-0.15	0.00249055	0.322437	90.2222	0.589744	3.09663	652	0.647693	-0.0971539	0.0971539	CTRs_bAmys	GO1990234	Intracellular complexes
CUL4A	0.2	0.0217925	0.371152	75.5909	0.463002	2.69018	652	5.66372	1.13274	1.13274	CTRs_bAmys	GO1990234	Intracellular complexes
CUL9	0.1	5.40608e-07	0.307947	163	1	3.24233	652	0.000246014	2.46014e-05	2.46014e-05	CTRs_bAmys	GO1990234	Intracellular complexes
DCAF4	0.34	0.00060144	0.317716	66.1429	0.931217	3.14264	652	0.223261	0.0759087	0.0759087	CTRs_bAmys	GO1990234	Intracellular complexes
DCAF5	-0.1	5.40608e-07	0.317561	68.5185	1	3.14417	652	0.000217104	-2.17104e-05	2.17104e-05	CTRs_bAmys	GO1990234	Intracellular complexes
DCUN1D1	-0.26	1.66474e-05	0.313433	96	0.928571	3.18558	652	0.00653009	-0.00169782	0.00169782	CTRs_bAmys	GO1990234	Intracellular complexes
DPM1	-0.2	5.40608e-07	0.555556	13	1	1.63636	11	7.47095e-06	-1.49419e-06	1.49419e-06	CTRs_bAmys	GO1990234	Intracellular complexes
DPY30	-0.13	0.000359001	0.265931	40	0.588235	3.7546	652	0.0519002	-0.00674702	0.00674702	CTRs_bAmys	GO1990234	Intracellular complexes
E2F6	-0.22	0.00122647	0.310296	89.871	0.741935	3.21779	652	0.371296	-0.081685	0.081685	CTRs_bAmys	GO1990234	Intracellular complexes
EEA1	-0.13	5.40608e-07	0.214074	38	0.168831	4.66411	652	1.4334e-05	-1.86341e-06	1.86341e-06	CTRs_bAmys	GO1990234	Intracellular complexes
EED	0.23	0.000328983	0.285026	67.28	0.84	3.50307	652	0.0890178	0.0204741	0.0204741	CTRs_bAmys	GO1990234	Intracellular complexes
ELOB	-0.18	0.0170509	0.342091	45.7619	0.299652	2.91871	652	2.15374	-0.387673	0.387673	CTRs_bAmys	GO1990234	Intracellular complexes
ELOC	-0.21	0.0205285	0.341195	46.2703	0.261261	2.92638	652	2.25546	-0.473646	0.473646	CTRs_bAmys	GO1990234	Intracellular complexes
EP300	0.11	0.0337551	0.354382	55.2727	0.168831	2.81748	652	2.7053	0.297583	0.297583	CTRs_bAmys	GO1990234	Intracellular complexes
EP400	0.15	0.000100112	0.271363	54.24	0.8	3.67945	652	0.0221877	0.00332816	0.00332816	CTRs_bAmys	GO1990234	Intracellular complexes
ERCC3	-0.08	0.00250765	0.32829	106	0.707143	3.04141	652	0.839625	-0.06717	0.06717	CTRs_bAmys	GO1990234	Intracellular complexes
ERCC8	0.18	0.0225617	0.358678	85.087	0.476329	2.78374	652	5.78787	1.04182	1.04182	CTRs_bAmys	GO1990234	Intracellular complexes
FBXL19	-0.15	5.40608e-07	0.280603	137	1	3.55828	652	0.000197297	-2.95945e-05	2.95945e-05	CTRs_bAmys	GO1990234	Intracellular complexes
FBXL3	-0.28	5.40608e-07	0.280603	137	1	3.55828	652	0.000197297	-5.52432e-05	5.52432e-05	CTRs_bAmys	GO1990234	Intracellular complexes
FBXL4	-0.12	5.40608e-07	0.276903	136	0.168831	3.60583	652	3.23889e-05	-3.88667e-06	3.88667e-06	CTRs_bAmys	GO1990234	Intracellular complexes
FBXO44	0.52	5.40608e-07	0.280603	137	1	3.55828	652	0.000197297	0.000102594	0.000102594	CTRs_bAmys	GO1990234	Intracellular complexes
GAN	0.17	5.40608e-07	0.304064	62.3846	1	3.28374	652	0.000194625	3.30862e-05	3.30862e-05	CTRs_bAmys	GO1990234	Intracellular complexes
GTF2A1	-0.13	0.00196547	0.315407	108.808	0.778281	3.16564	652	0.672308	-0.0874001	0.0874001	CTRs_bAmys	GO1990234	Intracellular complexes
GTF2H2	-0.18	0.00164623	0.327795	109.472	0.754717	3.04601	652	0.590559	-0.106301	0.106301	CTRs_bAmys	GO1990234	Intracellular complexes
HDAC9	0.16	5.40608e-07	0.268786	51	1	3.71472	652	0.00014467	2.31472e-05	2.31472e-05	CTRs_bAmys	GO1990234	Intracellular complexes
IKBKB	0.23	0.0204466	0.28292	32.4	0.4	3.52914	652	2.1451	0.493373	0.493373	CTRs_bAmys	GO1990234	Intracellular complexes
ING5	0.39	0.00750728	0.270461	22	0.575758	3.69172	652	0.920717	0.35908	0.35908	CTRs_bAmys	GO1990234	Intracellular complexes
INSR	-0.09	0.00460154	0.264419	23	0.424242	3.77607	652	0.403179	-0.0362861	0.0362861	CTRs_bAmys	GO1990234	Intracellular complexes
JADE1	0.23	5.40608e-07	0.223558	34	1	4.46626	652	8.97588e-05	2.06445e-05	2.06445e-05	CTRs_bAmys	GO1990234	Intracellular complexes
KCTD10	-0.15	5.40608e-07	0.295506	111.5	1	3.37883	652	0.00020965	-3.14476e-05	3.14476e-05	CTRs_bAmys	GO1990234	Intracellular complexes
KEAP1	-0.19	0.0131913	0.324042	57.7419	0.713978	3.08129	652	3.77886	-0.717984	0.717984	CTRs_bAmys	GO1990234	Intracellular complexes
KLHL13	-0.1	5.40608e-07	0.304064	62.3846	1	3.28374	652	0.000194625	-1.94625e-05	1.94625e-05	CTRs_bAmys	GO1990234	Intracellular complexes
KLHL41	1.19	5.40608e-07	0.304064	62.3846	1	3.28374	652	0.000194625	0.000231604	0.000231604	CTRs_bAmys	GO1990234	Intracellular complexes
KMT2A	0.04	0.0122688	0.325989	71.1351	0.551051	3.06288	652	2.88645	0.115458	0.115458	CTRs_bAmys	GO1990234	Intracellular complexes
KMT2B	0.1	7.15542e-05	0.260817	46.4	0.777778	3.82822	652	0.0136861	0.00136861	0.00136861	CTRs_bAmys	GO1990234	Intracellular complexes
LEO1	-0.17	0.000913713	0.315407	89.8333	0.641304	3.16564	652	0.247013	-0.0419923	0.0419923	CTRs_bAmys	GO1990234	Intracellular complexes
MAEA	0.16	5.40608e-07	0.9	17.25	1	1	10	1.99899e-05	3.19838e-06	3.19838e-06	CTRs_bAmys	GO1990234	Intracellular complexes
MAGT1	-0.15	1.18161e-06	0.165187	22.8	0.955556	6.04448	652	9.07536e-05	-1.3613e-05	1.3613e-05	CTRs_bAmys	GO1990234	Intracellular complexes
MARCHF6	0.05	0.0324242	0.611111	13.5	0.666667	1.5	12	0.396813	0.0198406	0.0198406	CTRs_bAmys	GO1990234	Intracellular complexes
MAT2A	0.15	5.40608e-07	0.165187	4	1	0.666667	3	8.0371e-07	1.20556e-07	1.20556e-07	CTRs_bAmys	GO1990234	Intracellular complexes
MAT2B	-0.12	5.40608e-07	0.165187	4	1	0.666667	3	8.0371e-07	-9.64452e-08	9.64452e-08	CTRs_bAmys	GO1990234	Intracellular complexes
MAVS	0.13	0.00277649	0.238462	24.3333	0.484848	4.18712	652	0.230181	0.0299236	0.0299236	CTRs_bAmys	GO1990234	Intracellular complexes
MAX	-0.14	0.00011265	0.307947	90.8148	0.937322	3.24233	652	0.0425329	-0.00595461	0.00595461	CTRs_bAmys	GO1990234	Intracellular complexes
MBTD1	-0.12	1.82454e-05	0.270911	55.8095	0.933333	3.68558	652	0.00473555	-0.000568266	0.000568266	CTRs_bAmys	GO1990234	Intracellular complexes
MCM3	-0.09	0.00223031	0.284404	40.9091	0.654545	3.51074	652	0.412854	-0.0371569	0.0371569	CTRs_bAmys	GO1990234	Intracellular complexes
MCRS1	-0.17	0.00548039	0.318961	79.0286	0.648739	3.13037	652	1.48905	-0.253138	0.253138	CTRs_bAmys	GO1990234	Intracellular complexes
MED10	-0.24	0.000439491	0.299724	100.743	0.769748	3.33129	652	0.13206	-0.0316945	0.0316945	CTRs_bAmys	GO1990234	Intracellular complexes
MED11	0.88	0.000105771	0.286784	72.6154	0.807692	3.4816	652	0.0283649	0.0249611	0.0249611	CTRs_bAmys	GO1990234	Intracellular complexes
MGA	0.07	0.00011265	0.307947	90.8148	0.937322	3.24233	652	0.0425329	0.0029773	0.0029773	CTRs_bAmys	GO1990234	Intracellular complexes
MMS19	-0.11	0.00043473	0.282062	89.3846	0.846154	3.53988	652	0.123874	-0.0136261	0.0136261	CTRs_bAmys	GO1990234	Intracellular complexes
MORF4L2	-0.19	5.40608e-07	0.264312	56.9412	0.985294	3.77761	652	0.0001417	-2.69229e-05	2.69229e-05	CTRs_bAmys	GO1990234	Intracellular complexes
MSL2	-0.15	5.40608e-07	0.270574	59.5556	1	3.69018	652	0.000152383	-2.28575e-05	2.28575e-05	CTRs_bAmys	GO1990234	Intracellular complexes
MSL3	-0.19	7.941e-06	0.270686	58.2105	0.976608	3.68865	652	0.00217559	-0.000413362	0.000413362	CTRs_bAmys	GO1990234	Intracellular complexes
NAA50	-0.2	0.0194444	0.75	15	0.8	1.2	10	0.379837	-0.0759673	0.0759673	CTRs_bAmys	GO1990234	Intracellular complexes
NSMCE1	-0.17	9.36635e-06	0.203057	16	0.857143	4.91718	652	0.000864635	-0.000146988	0.000146988	CTRs_bAmys	GO1990234	Intracellular complexes
OTULIN	0.33	5.40608e-07	0.218017	13.3333	1	4.57975	652	6.27044e-05	2.06924e-05	2.06924e-05	CTRs_bAmys	GO1990234	Intracellular complexes
PCGF2	-0.09	0.00106866	0.319431	74.4444	0.69899	3.12577	652	0.309482	-0.0278534	0.0278534	CTRs_bAmys	GO1990234	Intracellular complexes
PFKP	0.17	5.40608e-07	0.169047	6.66667	1	5.90644	652	2.76109e-05	4.69386e-06	4.69386e-06	CTRs_bAmys	GO1990234	Intracellular complexes
PIK3C3	0.08	0.0136699	0.272271	27.7895	0.461988	3.66718	652	1.46634	0.117308	0.117308	CTRs_bAmys	GO1990234	Intracellular complexes
PIK3CD	-0.14	0.00277537	0.25895	28.4286	0.703297	3.85583	652	0.41275	-0.0577849	0.0577849	CTRs_bAmys	GO1990234	Intracellular complexes
PIK3R1	-0.2	0.00831158	0.267022	25.4444	0.490196	3.73926	652	0.885751	-0.17715	0.17715	CTRs_bAmys	GO1990234	Intracellular complexes
POLD1	0.2	0.00655958	0.322437	39.0769	0.467692	3.09663	652	1.10142	0.220283	0.220283	CTRs_bAmys	GO1990234	Intracellular complexes
POLD2	-0.1	0.000296864	0.289333	39.2222	0.856209	3.45092	652	0.0735528	-0.00735528	0.00735528	CTRs_bAmys	GO1990234	Intracellular complexes
POLD3	-0.16	0.00036639	0.289591	38.2105	0.812865	3.44785	652	0.0857222	-0.0137156	0.0137156	CTRs_bAmys	GO1990234	Intracellular complexes
POLR3A	-0.09	0.000223725	0.288181	77.36	0.713333	3.46472	652	0.0542953	-0.00488658	0.00488658	CTRs_bAmys	GO1990234	Intracellular complexes
PRAME	-0.09	9.92556e-06	0.308093	53.2941	0.948529	3.2408	652	0.00334722	-0.00030125	0.00030125	CTRs_bAmys	GO1990234	Intracellular complexes
PRKAR1A	-0.12	5.40608e-07	0.20293	11	1	4.92025	652	5.02915e-05	-6.03498e-06	6.03498e-06	CTRs_bAmys	GO1990234	Intracellular complexes
QTRT2	0.19	5.40608e-07	0.165187	2	0.168831	0.5	2	6.03072e-08	1.14584e-08	1.14584e-08	CTRs_bAmys	GO1990234	Intracellular complexes
RABGGTA	-0.2	2.36323e-06	0.180633	5.33333	0.666667	5.52761	652	8.10671e-05	-1.62134e-05	1.62134e-05	CTRs_bAmys	GO1990234	Intracellular complexes
RABGGTB	0.18	0.00919059	0.22023	5	0.333333	4.53374	652	0.225288	0.0405519	0.0405519	CTRs_bAmys	GO1990234	Intracellular complexes
RAMACL	1.4	5.40608e-07	0.666667	4	0.168831	1	3	3.65086e-07	5.1112e-07	5.1112e-07	CTRs_bAmys	GO1990234	Intracellular complexes
RB1CC1	-0.12	0.00214156	0.237852	24.4	0.647619	4.19785	652	0.236138	-0.0283365	0.0283365	CTRs_bAmys	GO1990234	Intracellular complexes
RBM15	0.18	5.40608e-07	0.223558	16.5714	1	4.46626	652	7.14657e-05	1.28638e-05	1.28638e-05	CTRs_bAmys	GO1990234	Intracellular complexes
RING1	0.2	0.00831743	0.342451	76.6383	0.646623	2.91564	652	2.57826	0.515652	0.515652	CTRs_bAmys	GO1990234	Intracellular complexes
RNF11	-0.3	0.000827732	0.248663	21	0.168831	4.01534	652	0.0247841	-0.00743523	0.00743523	CTRs_bAmys	GO1990234	Intracellular complexes
RNF168	-0.14	0.000379746	0.285903	42	0.666667	3.49233	652	0.0728665	-0.0102013	0.0102013	CTRs_bAmys	GO1990234	Intracellular complexes
RNF19A	-0.14	5.40608e-07	0.239426	24	0.168831	4.17025	652	1.56649e-05	-2.19309e-06	2.19309e-06	CTRs_bAmys	GO1990234	Intracellular complexes
RPN1	-0.11	0.000770619	0.197273	22.1667	0.909091	5.06135	652	0.0795855	-0.0087544	0.0087544	CTRs_bAmys	GO1990234	Intracellular complexes
RPN2	-0.17	0.000770619	0.197273	22.1667	0.909091	5.06135	652	0.0795855	-0.0135295	0.0135295	CTRs_bAmys	GO1990234	Intracellular complexes
RPRD1A	-0.25	5.40608e-07	0.28243	97.6667	1	3.53528	652	0.000186125	-4.65312e-05	4.65312e-05	CTRs_bAmys	GO1990234	Intracellular complexes
SEL1L	-0.15	0.0521212	0.785714	13.75	0.714286	1.16667	12	1.13772	-0.170657	0.170657	CTRs_bAmys	GO1990234	Intracellular complexes
SHARPIN	-0.36	0.000201011	0.232168	24.4	0.8	4.30061	652	0.0260867	-0.00939121	0.00939121	CTRs_bAmys	GO1990234	Intracellular complexes
SMC6	-0.09	9.36635e-06	0.203057	16	0.857143	4.91718	652	0.000864635	-7.78172e-05	7.78172e-05	CTRs_bAmys	GO1990234	Intracellular complexes
SNRPD1	-0.13	0.000394878	0.253801	32	0.835165	3.93405	652	0.0693597	-0.00901676	0.00901676	CTRs_bAmys	GO1990234	Intracellular complexes
SNRPD2	-0.08	0.000394878	0.253801	32	0.835165	3.93405	652	0.0693597	-0.00554877	0.00554877	CTRs_bAmys	GO1990234	Intracellular complexes
SOCS4	0.18	0.0024241	0.28	54.4	0.4	3.56595	652	0.286207	0.0515173	0.0515173	CTRs_bAmys	GO1990234	Intracellular complexes
STRADA	0.53	5.40608e-07	0.199449	18.4	1	5.00613	652	5.90033e-05	3.12718e-05	3.12718e-05	CTRs_bAmys	GO1990234	Intracellular complexes
STUB1	-0.23	0.00452484	0.291275	25.75	0.214286	3.42791	652	0.251748	-0.0579021	0.0579021	CTRs_bAmys	GO1990234	Intracellular complexes
SUMO4	0.82	0.00659748	0.240044	15.4	0.533333	4.15951	652	0.522282	0.428271	0.428271	CTRs_bAmys	GO1990234	Intracellular complexes
TADA1	0.16	7.59383e-05	0.286028	86.5	0.875661	3.4908	652	0.0228587	0.0036574	0.0036574	CTRs_bAmys	GO1990234	Intracellular complexes
TADA3	-0.2	0.00068374	0.3	81.7576	0.698864	3.32822	652	0.178418	-0.0356836	0.0356836	CTRs_bAmys	GO1990234	Intracellular complexes
TAF10	0.23	0.00580104	0.32796	97.9104	0.568069	3.04448	652	1.53069	0.352058	0.352058	CTRs_bAmys	GO1990234	Intracellular complexes
TAF13	-0.4	0.000658218	0.314797	113.042	0.819149	3.17178	652	0.237978	-0.0951913	0.0951913	CTRs_bAmys	GO1990234	Intracellular complexes
TAF2	-0.08	0.00281121	0.325337	103.246	0.631148	3.06902	652	0.820407	-0.0656325	0.0656325	CTRs_bAmys	GO1990234	Intracellular complexes
TAF8	0.32	0.00068447	0.310888	111.391	0.784541	3.21166	652	0.230446	0.0737428	0.0737428	CTRs_bAmys	GO1990234	Intracellular complexes
TAF9B	-0.17	0.000681933	0.29835	91.4468	0.612396	3.34663	652	0.158141	-0.026884	0.026884	CTRs_bAmys	GO1990234	Intracellular complexes
TANK	-0.16	0.000417012	0.223634	22	0.638889	4.46472	652	0.0388012	-0.00620819	0.00620819	CTRs_bAmys	GO1990234	Intracellular complexes
TBK1	0.16	0.00361017	0.237765	19.5385	0.461538	4.19939	652	0.26377	0.0422031	0.0422031	CTRs_bAmys	GO1990234	Intracellular complexes
TBKBP1	0.36	5.40608e-07	0.214145	22.8	1	4.66258	652	7.30265e-05	2.62895e-05	2.62895e-05	CTRs_bAmys	GO1990234	Intracellular complexes
TOPORS	-0.13	5.40608e-07	0.230198	24	0.168831	4.33742	652	1.44806e-05	-1.88248e-06	1.88248e-06	CTRs_bAmys	GO1990234	Intracellular complexes
TRAF2	0.17	0.0229613	0.282185	23.6522	0.217391	3.53834	652	1.18456	0.201375	0.201375	CTRs_bAmys	GO1990234	Intracellular complexes
TRAF3	0.19	5.75086e-05	0.225337	27.75	0.857143	4.43098	652	0.00783615	0.00148887	0.00148887	CTRs_bAmys	GO1990234	Intracellular complexes
TRMT61B	-0.24	0.0444444	0.75	9	0.833333	1.14286	7	0.539328	-0.129439	0.129439	CTRs_bAmys	GO1990234	Intracellular complexes
UBE2D1	-0.27	0.0225753	0.349624	62	0.220588	2.85583	652	2.36677	-0.639027	0.639027	CTRs_bAmys	GO1990234	Intracellular complexes
UBE2D2	-0.11	0.0140465	0.336782	56.1538	0.24359	2.96472	652	1.4727	-0.161997	0.161997	CTRs_bAmys	GO1990234	Intracellular complexes
UBE2J2	-0.19	5.40608e-07	0.478261	12	1	1.91667	12	5.80318e-06	-1.10261e-06	1.10261e-06	CTRs_bAmys	GO1990234	Intracellular complexes
UBE2S	-0.16	0.00342243	0.325012	79.1667	0.84127	3.07209	652	1.25255	-0.200408	0.200408	CTRs_bAmys	GO1990234	Intracellular complexes
UBR1	-0.06	5.40608e-07	0.206405	18	1	4.83742	652	6.27138e-05	-3.76283e-06	3.76283e-06	CTRs_bAmys	GO1990234	Intracellular complexes
USP33	-0.12	5.40608e-07	0.55	15.3333	1	1.66667	12	8.43178e-06	-1.01181e-06	1.01181e-06	CTRs_bAmys	GO1990234	Intracellular complexes
VIRMA	-0.09	5.40608e-07	0.223558	16.5714	1	4.46626	652	7.14657e-05	-6.43192e-06	6.43192e-06	CTRs_bAmys	GO1990234	Intracellular complexes
VPS72	-0.13	1.92892e-06	0.264849	57.0588	0.970588	3.76994	652	0.000500331	-6.5043e-05	6.5043e-05	CTRs_bAmys	GO1990234	Intracellular complexes
WDR26	-0.08	0.0222222	1	16.2222	0.888889	0.9	10	0.882282	-0.0705826	0.0705826	CTRs_bAmys	GO1990234	Intracellular complexes
WDR5	0.11	0.0424965	0.337306	58.4333	0.292655	2.96012	652	5.42269	0.596496	0.596496	CTRs_bAmys	GO1990234	Intracellular complexes
WDR61	-0.21	7.97152e-05	0.297804	54.4286	0.912088	3.35276	652	0.0242801	-0.00509882	0.00509882	CTRs_bAmys	GO1990234	Intracellular complexes
WDR82	-0.26	0.00191952	0.26399	49.5556	0.777778	3.78221	652	0.38258	-0.0994708	0.0994708	CTRs_bAmys	GO1990234	Intracellular complexes
WWP2	0.13	5.40608e-07	0.239426	24	0.168831	4.17025	652	1.56649e-05	2.03644e-06	2.03644e-06	CTRs_bAmys	GO1990234	Intracellular complexes
YPEL5	-0.44	5.40608e-07	0.692308	18	1	1.3	10	1.20051e-05	-5.28225e-06	5.28225e-06	CTRs_bAmys	GO1990234	Intracellular complexes
ZSWIM8	0.07	0.00119638	0.309411	63.4286	0.867725	3.22699	652	0.388553	0.0271987	0.0271987	CTRs_bAmys	GO1990234	Intracellular complexes
ACTN4	0.06	4.9921e-07	0.238452	16	0.183333	4.18678	605	1.26143e-05	7.56856e-07	7.56856e-07	CTRs_bAmys	GO1990904	Intracellular complexes
ADAR	-0.07	0.000147378	0.319408	64	0.333333	3.12562	605	0.0182233	-0.00127563	0.00127563	CTRs_bAmys	GO1990904	Intracellular complexes
2001-08-01	0.1	0.000861717	0.322995	39.4286	0.67033	3.09091	605	0.193593	0.0193593	0.0193593	CTRs_bAmys	GO1990904	Intracellular complexes
BCAS2	-0.15	0.000783308	0.37469	141.814	0.821705	2.66446	605	0.391419	-0.0587129	0.0587129	CTRs_bAmys	GO1990904	Intracellular complexes
BUD13	-0.17	0.000443252	0.392463	147.613	0.853517	2.5438	605	0.254453	-0.043257	0.043257	CTRs_bAmys	GO1990904	Intracellular complexes
CLNS1A	-0.11	4.9921e-07	0.305359	181.556	0.972222	3.26942	605	0.000205803	-2.26383e-05	2.26383e-05	CTRs_bAmys	GO1990904	Intracellular complexes
DDX17	-0.08	4.19243e-06	0.272686	41	0.183333	3.66116	605	0.000185555	-1.48444e-05	1.48444e-05	CTRs_bAmys	GO1990904	Intracellular complexes
DDX23	-0.17	0.000324117	0.386931	140.174	0.778744	2.58017	605	0.163303	-0.0277615	0.0277615	CTRs_bAmys	GO1990904	Intracellular complexes
DDX46	0.08	8.76285e-05	0.330416	150.692	0.824615	3.02149	605	0.0345906	0.00276725	0.00276725	CTRs_bAmys	GO1990904	Intracellular complexes
DDX5	-0.09	0.00416204	0.367397	77.125	0.266667	2.71736	605	0.569149	-0.0512234	0.0512234	CTRs_bAmys	GO1990904	Intracellular complexes
DHX16	-0.16	0.00154835	0.401329	140.294	0.743635	2.4876	605	0.801555	-0.128249	0.128249	CTRs_bAmys	GO1990904	Intracellular complexes
DHX8	-0.09	0.000460405	0.375856	134.81	0.793264	2.6562	605	0.221201	-0.0199081	0.0199081	CTRs_bAmys	GO1990904	Intracellular complexes
EBNA1BP2	-0.17	0.00278659	0.393742	157.538	0.475867	2.53554	605	0.909396	-0.154597	0.154597	CTRs_bAmys	GO1990904	Intracellular complexes
EFL1	-0.13	2.47436e-05	0.367844	263.562	0.766129	2.71405	605	0.0125006	-0.00162507	0.00162507	CTRs_bAmys	GO1990904	Intracellular complexes
EFTUD2	-0.11	0.141001	0.491857	154.81	0.364063	2.02975	605	54.7452	-6.02197	6.02197	CTRs_bAmys	GO1990904	Intracellular complexes
EIF3A	-0.12	0.000156023	0.37078	233.72	0.915102	2.69256	605	0.0935975	-0.0112317	0.0112317	CTRs_bAmys	GO1990904	Intracellular complexes
EIF3D	-0.1	0.000134394	0.37284	238.32	0.933061	2.67769	605	0.0834171	-0.00834171	0.00834171	CTRs_bAmys	GO1990904	Intracellular complexes
EIF3G	-0.09	0.000156023	0.37078	233.72	0.915102	2.69256	605	0.0935975	-0.00842377	0.00842377	CTRs_bAmys	GO1990904	Intracellular complexes
EIF4A3	-0.1	0.0112845	0.415978	111.636	0.486195	2.4	605	3.9137	-0.39137	0.39137	CTRs_bAmys	GO1990904	Intracellular complexes
FAU	-0.2	0.0139787	0.476717	213.292	0.579545	2.09421	605	8.63187	-1.72637	1.72637	CTRs_bAmys	GO1990904	Intracellular complexes
FMR1	-0.12	0.00474336	0.309585	24.1429	0.252747	3.22479	605	0.319854	-0.0383825	0.0383825	CTRs_bAmys	GO1990904	Intracellular complexes
FTSJ3	-0.15	0.000885829	0.37215	156.036	0.47987	2.68264	605	0.259931	-0.0389896	0.0389896	CTRs_bAmys	GO1990904	Intracellular complexes
G3BP2	-0.13	6.03738e-05	0.288443	30	0.666667	3.46116	605	0.00995768	-0.0012945	0.0012945	CTRs_bAmys	GO1990904	Intracellular complexes
HNRNPC	-0.06	0.0105218	0.373994	57.8065	0.376344	2.66942	605	1.96457	-0.117874	0.117874	CTRs_bAmys	GO1990904	Intracellular complexes
HNRNPDL	-0.11	3.00286e-06	0.275673	45.1429	0.904762	3.62149	605	0.000687721	-7.56493e-05	7.56493e-05	CTRs_bAmys	GO1990904	Intracellular complexes
HNRNPH2	-0.2	8.54203e-07	0.269884	45.2	0.9	3.69917	605	0.000186576	-3.73152e-05	3.73152e-05	CTRs_bAmys	GO1990904	Intracellular complexes
HNRNPH3	-0.09	7.16672e-06	0.27681	45	0.933333	3.60661	605	0.00170575	-0.000153517	0.000153517	CTRs_bAmys	GO1990904	Intracellular complexes
HNRNPL	-0.17	0.000996742	0.348127	49.1	0.694737	2.86777	605	0.285697	-0.0485686	0.0485686	CTRs_bAmys	GO1990904	Intracellular complexes
HNRNPR	-0.1	0.000388726	0.343377	49.7647	0.786765	2.90744	605	0.123185	-0.0123185	0.0123185	CTRs_bAmys	GO1990904	Intracellular complexes
HNRNPU	-0.09	0.00219153	0.365839	52.6364	0.571429	2.72893	605	0.580772	-0.0522695	0.0522695	CTRs_bAmys	GO1990904	Intracellular complexes
HSPA8	-0.13	0.0137119	0.356974	57.375	0.183333	2.79669	605	1.13416	-0.14744	0.14744	CTRs_bAmys	GO1990904	Intracellular complexes
HTATSF1	-0.15	1.05231e-06	0.312145	167.818	0.982684	3.19835	605	0.000451266	-6.76899e-05	6.76899e-05	CTRs_bAmys	GO1990904	Intracellular complexes
ILF3	0.11	0.000756584	0.332966	46	0.67619	2.99835	605	0.189853	0.0208839	0.0208839	CTRs_bAmys	GO1990904	Intracellular complexes
LSM14A	-0.09	4.57609e-06	0.268683	26.6667	0.666667	3.7157	605	0.000632206	-5.68985e-05	5.68985e-05	CTRs_bAmys	GO1990904	Intracellular complexes
LSM7	-0.15	0.00205555	0.399735	139.079	0.802355	2.49752	605	1.13705	-0.170557	0.170557	CTRs_bAmys	GO1990904	Intracellular complexes
LUC7L2	0.42	1.08873e-05	0.325256	146	0.893939	3.06942	605	0.00448613	0.00188418	0.00188418	CTRs_bAmys	GO1990904	Intracellular complexes
MCRS1	-0.17	4.9921e-07	0.291225	40.8	1	3.4281	605	0.00013728	-2.33376e-05	2.33376e-05	CTRs_bAmys	GO1990904	Intracellular complexes
MRPL16	-0.27	0.00106885	0.380353	196.506	0.705159	2.62479	605	0.503402	-0.135919	0.135919	CTRs_bAmys	GO1990904	Intracellular complexes
MRPL21	-0.25	0.00764571	0.438635	202.743	0.566372	2.27603	605	3.86925	-0.967312	0.967312	CTRs_bAmys	GO1990904	Intracellular complexes
MRPL22	-0.27	0.0021456	0.391953	218.073	0.611961	2.54711	605	0.949645	-0.256404	0.256404	CTRs_bAmys	GO1990904	Intracellular complexes
MRPL47	-0.24	0.000341766	0.364514	174.649	0.780246	2.73884	605	0.159927	-0.0383824	0.0383824	CTRs_bAmys	GO1990904	Intracellular complexes
MRPL9	-0.17	0.00628968	0.436732	208.299	0.593722	2.28595	605	3.32466	-0.565193	0.565193	CTRs_bAmys	GO1990904	Intracellular complexes
MRPS22	-0.15	7.34175e-05	0.333702	161.667	0.80452	2.99174	605	0.0292441	-0.00438662	0.00438662	CTRs_bAmys	GO1990904	Intracellular complexes
MRPS25	0.18	8.82601e-05	0.335183	164.806	0.809588	2.97851	605	0.0358276	0.00644897	0.00644897	CTRs_bAmys	GO1990904	Intracellular complexes
MRPS33	-0.18	7.00567e-05	0.332233	153.192	0.779789	3.00496	605	0.0265262	-0.00477472	0.00477472	CTRs_bAmys	GO1990904	Intracellular complexes
MSI2	0.13	4.9921e-07	0.200199	4	1	0.666667	3	8.99471e-07	1.16931e-07	1.16931e-07	CTRs_bAmys	GO1990904	Intracellular complexes
MYH10	-0.11	4.9921e-07	0.238452	16	0.183333	4.18678	605	1.26143e-05	-1.38757e-06	1.38757e-06	CTRs_bAmys	GO1990904	Intracellular complexes
NAT10	0.08	0.00471156	0.420028	184.551	0.731884	2.37686	605	2.77529	0.222024	0.222024	CTRs_bAmys	GO1990904	Intracellular complexes
NOB1	-0.18	0.00137131	0.371464	236.784	0.697255	2.6876	605	0.630624	-0.113512	0.113512	CTRs_bAmys	GO1990904	Intracellular complexes
NOL6	-0.12	0.00106465	0.417415	193.206	0.771291	2.39174	605	0.658425	-0.079011	0.079011	CTRs_bAmys	GO1990904	Intracellular complexes
NOLC1	-0.11	1.0383e-06	0.317728	123	0.933333	3.14215	605	0.000411585	-4.52744e-05	4.52744e-05	CTRs_bAmys	GO1990904	Intracellular complexes
NOP10	-0.21	0.00472734	0.380353	78.32	0.406667	2.62479	605	1.06034	-0.22267	0.22267	CTRs_bAmys	GO1990904	Intracellular complexes
NUP62	-0.12	4.9921e-07	0.200199	4	0.183333	4.98678	605	4.44582e-06	-5.33498e-07	5.33498e-07	CTRs_bAmys	GO1990904	Intracellular complexes
NUP98	-0.09	0.00331126	0.250207	7	0.183333	3.99008	605	0.0646554	-0.00581899	0.00581899	CTRs_bAmys	GO1990904	Intracellular complexes
PDCD11	0.07	0.00934691	0.451083	206.071	0.504109	2.21322	605	4.46617	0.312632	0.312632	CTRs_bAmys	GO1990904	Intracellular complexes
PKP3	3.03	0.00331126	0.232397	10	0.183333	4.29587	605	0.0660024	0.199987	0.199987	CTRs_bAmys	GO1990904	Intracellular complexes
PLRG1	-0.22	0.00162675	0.386436	131.937	0.697901	2.58347	605	0.723679	-0.159209	0.159209	CTRs_bAmys	GO1990904	Intracellular complexes
PRPF18	-0.27	4.9921e-07	0.339899	134.545	1	2.93719	605	0.00024717	-6.67358e-05	6.67358e-05	CTRs_bAmys	GO1990904	Intracellular complexes
PRPF40B	0.2	7.3724e-05	0.329874	123.333	0.67619	3.02645	605	0.0228355	0.00456709	0.00456709	CTRs_bAmys	GO1990904	Intracellular complexes
PRPF8	-0.07	0.0153037	0.421788	111.886	0.47326	2.36694	605	5.31424	-0.371997	0.371997	CTRs_bAmys	GO1990904	Intracellular complexes
PTGES3	-0.19	0.00175905	0.317728	33.8	0.644444	3.14215	605	0.352227	-0.0669231	0.0669231	CTRs_bAmys	GO1990904	Intracellular complexes
RACK1	-0.15	0.00136499	0.410048	223.782	0.730238	2.43471	605	0.792798	-0.11892	0.11892	CTRs_bAmys	GO1990904	Intracellular complexes
RBM14	0.2	4.9921e-07	0.271461	56	1	3.67769	605	0.000129464	2.58928e-05	2.58928e-05	CTRs_bAmys	GO1990904	Intracellular complexes
RIOK3	0.14	4.9921e-07	0.272933	67	1	3.65785	605	0.000136703	1.91384e-05	1.91384e-05	CTRs_bAmys	GO1990904	Intracellular complexes
RNF113A	0.39	0.000546146	0.392718	145.143	0.823349	2.54215	605	0.301809	0.117706	0.117706	CTRs_bAmys	GO1990904	Intracellular complexes
RO60	-0.1	4.9921e-07	0.267375	9	1	3.73388	605	6.85563e-05	-6.85563e-06	6.85563e-06	CTRs_bAmys	GO1990904	Intracellular complexes
RPL26	-0.29	0.000307074	0.398943	244.283	0.789191	2.50248	605	0.185407	-0.053768	0.053768	CTRs_bAmys	GO1990904	Intracellular complexes
RPL41	-0.2	4.13503e-05	0.37238	233.111	0.965812	2.68099	605	0.0263942	-0.00527885	0.00527885	CTRs_bAmys	GO1990904	Intracellular complexes
RPL7	-0.11	0.00091308	0.401329	232.153	0.715921	2.4876	605	0.501432	-0.0551575	0.0551575	CTRs_bAmys	GO1990904	Intracellular complexes
RPS13	-0.13	0.0204005	0.481275	203.588	0.5085	2.07438	605	11.1676	-1.45178	1.45178	CTRs_bAmys	GO1990904	Intracellular complexes
RPS15A	-0.1	0.00403793	0.437681	204.611	0.569056	2.28099	605	2.04777	-0.204777	0.204777	CTRs_bAmys	GO1990904	Intracellular complexes
RPS19	-0.14	0.0103344	0.484751	205.222	0.507106	2.0595	605	5.73211	-0.802496	0.802496	CTRs_bAmys	GO1990904	Intracellular complexes
RPS20	-0.09	0.00174628	0.41285	220.704	0.625112	2.41818	605	0.877898	-0.0790108	0.0790108	CTRs_bAmys	GO1990904	Intracellular complexes
RPS25	-0.14	0.00191726	0.414266	223.954	0.678593	2.40992	605	1.05636	-0.14789	0.14789	CTRs_bAmys	GO1990904	Intracellular complexes
RPS29	-0.11	0.00397421	0.426253	220.321	0.655079	2.34215	605	2.23113	-0.245425	0.245425	CTRs_bAmys	GO1990904	Intracellular complexes
RRP1	-0.17	2.34672e-05	0.332966	117.333	0.810458	2.99835	605	0.00878424	-0.00149332	0.00149332	CTRs_bAmys	GO1990904	Intracellular complexes
RRP1B	0.14	8.51265e-05	0.347526	119.8	0.778947	2.87273	605	0.0335083	0.00469116	0.00469116	CTRs_bAmys	GO1990904	Intracellular complexes
RSL1D1	-0.08	0.003268	0.407557	160.861	0.50211	2.44959	605	1.21064	-0.0968516	0.0968516	CTRs_bAmys	GO1990904	Intracellular complexes
RWDD1	-0.17	4.9921e-07	0.200199	2	0.183333	0.5	2	7.32902e-08	-1.24593e-08	1.24593e-08	CTRs_bAmys	GO1990904	Intracellular complexes
SECISBP2	0.11	4.9921e-07	0.323167	213	1	3.08926	605	0.000244375	2.68812e-05	2.68812e-05	CTRs_bAmys	GO1990904	Intracellular complexes
SF3A2	0.15	0.00376364	0.412568	127.012	0.612989	2.41983	605	1.66314	0.249471	0.249471	CTRs_bAmys	GO1990904	Intracellular complexes
SMG5	0.12	0.000467741	0.306599	29.3333	0.666667	3.2562	605	0.0865878	0.0103905	0.0103905	CTRs_bAmys	GO1990904	Intracellular complexes
SNRNP27	0.2	6.92663e-06	0.380113	153	0.981609	2.62645	605	0.00432057	0.000864114	0.000864114	CTRs_bAmys	GO1990904	Intracellular complexes
SNRNP40	-0.16	0.0154559	0.41455	121.547	0.483604	2.40826	605	5.39082	-0.862532	0.862532	CTRs_bAmys	GO1990904	Intracellular complexes
SNRNP70	0.16	0.00960866	0.402667	121.96	0.533878	2.47934	605	3.49317	0.558907	0.558907	CTRs_bAmys	GO1990904	Intracellular complexes
SNRPC	-0.16	0.00196979	0.393999	136.732	0.695122	2.53388	605	0.913923	-0.146228	0.146228	CTRs_bAmys	GO1990904	Intracellular complexes
SNRPD1	-0.13	0.00563757	0.421788	116.46	0.507879	2.36694	605	2.11871	-0.275432	0.275432	CTRs_bAmys	GO1990904	Intracellular complexes
SNRPD2	-0.08	0.00976498	0.425352	112.393	0.465879	2.34711	605	3.39794	-0.271835	0.271835	CTRs_bAmys	GO1990904	Intracellular complexes
SNW1	-0.11	0.000735292	0.389677	132.646	0.699038	2.56198	605	0.333521	-0.0366873	0.0366873	CTRs_bAmys	GO1990904	Intracellular complexes
SRP14	-0.25	2.72733e-05	0.352804	220.294	0.885918	2.82975	605	0.0141851	-0.00354629	0.00354629	CTRs_bAmys	GO1990904	Intracellular complexes
SRRM2	0.14	0.00670002	0.417704	128.072	0.61005	2.39008	605	3.02553	0.423574	0.423574	CTRs_bAmys	GO1990904	Intracellular complexes
SUGP1	-0.2	3.15641e-05	0.319239	66.5	0.5	3.12727	605	0.00590205	-0.00118041	0.00118041	CTRs_bAmys	GO1990904	Intracellular complexes
SYF2	-0.27	0.00148651	0.371921	125.362	0.707678	2.6843	605	0.614624	-0.165948	0.165948	CTRs_bAmys	GO1990904	Intracellular complexes
TNRC6A	0.06	0.00056056	0.324208	43.8462	0.74359	3.07934	605	0.144818	0.00868908	0.00868908	CTRs_bAmys	GO1990904	Intracellular complexes
TOP2A	-0.17	4.9921e-07	0.200199	2	0.183333	0.5	2	7.32902e-08	-1.24593e-08	1.24593e-08	CTRs_bAmys	GO1990904	Intracellular complexes
TOP2B	-0.11	4.9921e-07	0.200199	2	0.183333	0.5	2	7.32902e-08	-8.06193e-09	8.06193e-09	CTRs_bAmys	GO1990904	Intracellular complexes
UPF2	-0.16	0.000812507	0.315405	60.7273	0.527273	3.16529	605	0.153006	-0.0244809	0.0244809	CTRs_bAmys	GO1990904	Intracellular complexes
WDR74	-0.21	5.7441e-05	0.339517	132.583	0.778986	2.9405	605	0.0220385	-0.00462809	0.00462809	CTRs_bAmys	GO1990904	Intracellular complexes
ZC3H14	-0.05	4.9921e-07	0.254316	22	0.183333	3.92562	605	1.59965e-05	-7.99824e-07	7.99824e-07	CTRs_bAmys	GO1990904	Intracellular complexes
ZMAT2	-0.17	0.000385707	0.394771	147.831	0.865576	2.52893	605	0.227264	-0.0386349	0.0386349	CTRs_bAmys	GO1990904	Intracellular complexes
